# Supplementary material for: Genome assembly of the foot-flagging frog, Staurois parvus: a resource for understanding mechanisms of behavior
Source: G3 (Bethesda). 2023 Aug 25;13(10):jkad193. doi: 10.1093/g3journal/jkad193 (PMC10542557; doi:10.1093/g3journal/jkad193)
Supplement: jkad193_Supplementary_Data [file jkad193_supplementary_data.zip › G3-2023-404437_Table_S1.xlsx]

## Sheet: Staurois_parvus.annotations
x	Annotation
000001-RA	Pnliprp1 Inactive pancreatic lipase-related protein 1 (Mus musculus OX=10090)
000002-RA	PNLIPRP1 Inactive pancreatic lipase-related protein 1 (Homo sapiens OX=9606)
000003-RA	Hspa12a Heat shock 70 kDa protein 12A (Mus musculus OX=10090)
000004-RA	eno4 Enolase 4 (Xenopus tropicalis OX=8364)
000005-RA	Protein of unknown function
000006-RA	Shtn1 Shootin-1 (Rattus norvegicus OX=10116)
000007-RA	vax1-b Ventral anterior homeobox 1b (Xenopus laevis OX=8355)
000008-RA	Slc18a2 Synaptic vesicular amine transporter (Mus musculus OX=10090)
000009-RA	PDZD8 PDZ domain-containing protein 8 (Homo sapiens OX=9606)
000010-RA	EMX2 Homeobox protein EMX2 (Homo sapiens OX=9606)
000011-RA	Prlhr Prolactin-releasing peptide receptor (Mus musculus OX=10090)
000012-RA	Cacul1 CDK2-associated and cullin domain-containing protein 1 (Mus musculus OX=10090)
000012-RB	Cacul1 CDK2-associated and cullin domain-containing protein 1 (Mus musculus OX=10090)
000013-RA	eif3a Eukaryotic translation initiation factor 3 subunit A (Xenopus tropicalis OX=8364)
000014-RA	Dennd10 DENN domain-containing protein 10 (Mus musculus OX=10090)
000014-RB	Dennd10 DENN domain-containing protein 10 (Mus musculus OX=10090)
000014-RC	Dennd10 DENN domain-containing protein 10 (Mus musculus OX=10090)
000015-RA	PRDX3 Thioredoxin-dependent peroxide reductase, mitochondrial (Pongo abelii OX=9601)
000015-RB	Prdx3 Thioredoxin-dependent peroxide reductase, mitochondrial (Rattus norvegicus OX=10116)
000016-RA	Grk5 G protein-coupled receptor kinase 5 (Mus musculus OX=10090)
000017-RA	Tial1 Nucleolysin TIAR (Mus musculus OX=10090)
000017-RB	Tial1 Nucleolysin TIAR (Mus musculus OX=10090)
000018-RA	BAG3 BAG family molecular chaperone regulator 3 (Homo sapiens OX=9606)
000019-RA	INPP5F Phosphatidylinositide phosphatase SAC2 (Homo sapiens OX=9606)
000019-RB	INPP5F Phosphatidylinositide phosphatase SAC2 (Homo sapiens OX=9606)
000020-RA	MCMBP Mini-chromosome maintenance complex-binding protein (Gallus gallus OX=9031)
000020-RB	mcmbp Mini-chromosome maintenance complex-binding protein (Xenopus tropicalis OX=8364)
000020-RC	MCMBP Mini-chromosome maintenance complex-binding protein (Gallus gallus OX=9031)
000020-RD	MCMBP Mini-chromosome maintenance complex-binding protein (Gallus gallus OX=9031)
000021-RA	SEC23IP SEC23-interacting protein (Homo sapiens OX=9606)
000022-RA	Cxcr6 C-X-C chemokine receptor type 6 (Mus musculus OX=10090)
000023-RA	Mrpl17 39S ribosomal protein L17, mitochondrial (Mus musculus OX=10090)
000024-RA	DNMBP Dynamin-binding protein (Homo sapiens OX=9606)
000025-RA	DNMBP Dynamin-binding protein (Homo sapiens OX=9606)
000026-RA	DNMBP Dynamin-binding protein (Homo sapiens OX=9606)
000027-RA	Cpn1 Carboxypeptidase N catalytic chain (Mus musculus OX=10090)
000028-RA	ENTPD1 Ectonucleoside triphosphate diphosphohydrolase 1 (Homo sapiens OX=9606)
000029-RA	Aldh18a1 Delta-1-pyrroline-5-carboxylate synthase (Mus musculus OX=10090)
000030-RA	EDRF1 Erythroid differentiation-related factor 1 (Homo sapiens OX=9606)
000031-RA	Edrf1 Erythroid differentiation-related factor 1 (Mus musculus OX=10090)
000032-RA	Protein of unknown function
000033-RA	mmp21 Matrix metalloproteinase-21 (Xenopus laevis OX=8355)
000034-RA	ABCD2 ATP-binding cassette sub-family D member 2 (Homo sapiens OX=9606)
000035-RA	KIF21A Kinesin-like protein KIF21A (Homo sapiens OX=9606)
000035-RB	KIF21A Kinesin-like protein KIF21A (Homo sapiens OX=9606)
000036-RA	KIF21A Kinesin-like protein KIF21A (Homo sapiens OX=9606)
000037-RA	SORBS1 Sorbin and SH3 domain-containing protein 1 (Homo sapiens OX=9606)
000038-RA	Sorbs1 Sorbin and SH3 domain-containing protein 1 (Mus musculus OX=10090)
000039-RA	SORBS1 Sorbin and SH3 domain-containing protein 1 (Homo sapiens OX=9606)
000040-RA	PDLIM1 PDZ and LIM domain protein 1 (Homo sapiens OX=9606)
000041-RA	HELLS Lymphoid-specific helicase (Homo sapiens OX=9606)
000042-RA	ccar1 Cell division cycle and apoptosis regulator protein 1 (Xenopus laevis OX=8355)
000042-RB	ccar1 Cell division cycle and apoptosis regulator protein 1 (Xenopus laevis OX=8355)
000043-RA	ccar1 Cell division cycle and apoptosis regulator protein 1 (Xenopus laevis OX=8355)
000044-RA	ddx21-a Nucleolar RNA helicase 2-A (Xenopus laevis OX=8355)
000045-RA	Protein of unknown function
000046-RA	Kifbp KIF-binding protein (Xenopus tropicalis OX=8364)
000047-RA	vps26a Vacuolar protein sorting-associated protein 26A (Xenopus tropicalis OX=8364)
000048-RA	SUPV3L1 ATP-dependent RNA helicase SUPV3L1, mitochondrial (Homo sapiens OX=9606)
000049-RA	HKDC1 Hexokinase HKDC1 (Homo sapiens OX=9606)
000050-RA	HK1 Hexokinase-1 (Homo sapiens OX=9606)
000051-RA	RUFY2 RUN and FYVE domain-containing protein 2 (Pongo abelii OX=9601)
000052-RA	Hnrnph1 Heterogeneous nuclear ribonucleoprotein H (Mus musculus OX=10090)
000053-RA	bloc1s2 Biogenesis of lysosome-related organelles complex 1 subunit 2 (Xenopus tropicalis OX=8364)
000054-RA	dna2 DNA replication ATP-dependent helicase/nuclease DNA2 (Xenopus laevis OX=8355)
000055-RA	Carhsp1 Calcium-regulated heat stable protein 1 (Rattus norvegicus OX=10116)
000056-RA	PMM2 Phosphomannomutase 2 (Bos taurus OX=9913)
000057-RA	tmem186 Transmembrane protein 186 (Danio rerio OX=7955)
000058-RA	ABAT 4-aminobutyrate aminotransferase, mitochondrial (Homo sapiens OX=9606)
000059-RA	ssx2ip-b Afadin- and alpha-actinin-binding protein B (Xenopus laevis OX=8355)
000060-RA	Protein of unknown function
000061-RA	Ctbs Di-N-acetylchitobiase (Mus musculus OX=10090)
000062-RA	Ctbs Di-N-acetylchitobiase (Mus musculus OX=10090)
000063-RA	rpf1 Ribosome production factor 1 (Xenopus laevis OX=8355)
000064-RA	DNASE2B Deoxyribonuclease-2-beta (Homo sapiens OX=9606)
000065-RA	UOX Uricase (Canis lupus familiaris OX=9615)
000066-RA	PRKACB cAMP-dependent protein kinase catalytic subunit beta (Homo sapiens OX=9606)
000067-RA	Protein of unknown function
000068-RA	KMT2B Histone-lysine N-methyltransferase 2B (Homo sapiens OX=9606)
000069-RA	Protein of unknown function
000070-RA	ADGRL2 Adhesion G protein-coupled receptor L2 (Homo sapiens OX=9606)
000071-RA	Protein of unknown function
000072-RA	CUZD1 CUB and zona pellucida-like domain-containing protein 1 (Homo sapiens OX=9606)
000073-RA	Uncharacterized protein C10orf88 homolog (Rattus norvegicus OX=10116)
000073-RB	Uncharacterized protein C10orf88 homolog (Rattus norvegicus OX=10116)
000074-RA	Pstk L-seryl-tRNA(Sec) kinase (Mus musculus OX=10090)
000075-RA	ikzf5 Zinc finger protein Pegasus (Xenopus tropicalis OX=8364)
000076-RA	ACADSB Short/branched chain specific acyl-CoA dehydrogenase, mitochondrial (Pongo abelii OX=9601)
000077-RA	hmx3 Homeobox protein HMX3 (Xenopus laevis OX=8355)
000078-RA	Protein of unknown function
000079-RA	bub3 Mitotic checkpoint protein BUB3 (Xenopus laevis OX=8355)
000080-RA	Gpr26 G-protein coupled receptor 26 (Mus musculus OX=10090)
000081-RA	Protein of unknown function
000082-RA	OAT Ornithine aminotransferase, mitochondrial (Bos taurus OX=9913)
000083-RA	Nkx1-2 NK1 transcription factor-related protein 2 (Mus musculus OX=10090)
000084-RA	EEF1AKMT2 EEF1A lysine methyltransferase 2 (Homo sapiens OX=9606)
000085-RA	abraxas2 BRISC complex subunit Abraxas 2 (Xenopus tropicalis OX=8364)
000086-RA	zranb1 Ubiquitin thioesterase zranb1 (Xenopus tropicalis OX=8364)
000087-RA	CTBP2 C-terminal-binding protein 2 (Bos taurus OX=9913)
000088-RA	NKX6-2 Homeobox protein Nkx-6.2 (Homo sapiens OX=9606)
000089-RA	Protein of unknown function
000090-RA	DPYSL4 Dihydropyrimidinase-related protein 4 (Homo sapiens OX=9606)
000090-RB	DPYSL4 Dihydropyrimidinase-related protein 4 (Homo sapiens OX=9606)
000091-RA	Jakmip3 Janus kinase and microtubule-interacting protein 3 (Mus musculus OX=10090)
000091-RB	JAKMIP3 Janus kinase and microtubule-interacting protein 3 (Homo sapiens OX=9606)
000092-RA	JAKMIP3 Janus kinase and microtubule-interacting protein 3 (Homo sapiens OX=9606)
000093-RA	BNIP3 BCL2/adenovirus E1B 19 kDa protein-interacting protein 3 (Homo sapiens OX=9606)
000094-RA	ppp2r2d Serine/threonine-protein phosphatase 2A 55 kDa regulatory subunit B delta isoform (Xenopus tropicalis OX=8364)
000095-RA	ascc3 Activating signal cointegrator 1 complex subunit 3 (Gallus gallus OX=9031)
000096-RA	SIM1 Single-minded homolog 1 (Pan paniscus OX=9597)
000097-RA	MCHR2 Melanin-concentrating hormone receptor 2 (Macaca mulatta OX=9544)
000098-RA	TNNC1 Troponin C, slow skeletal and cardiac muscles (Bos taurus OX=9913)
000099-RA	PRDM13 PR domain zinc finger protein 13 (Homo sapiens OX=9606)
000100-RA	CCNC Cyclin-C (Gallus gallus OX=9031)
000100-RB	CCNC Cyclin-C (Gallus gallus OX=9031)
000101-RA	Tstd3 Thiosulfate sulfurtransferase/rhodanese-like domain-containing protein 3 (Mus musculus OX=10090)
000102-RA	Pnisr Arginine/serine-rich protein PNISR (Mus musculus OX=10090)
000102-RB	PNISR Arginine/serine-rich protein PNISR (Homo sapiens OX=9606)
000102-RC	PNISR Arginine/serine-rich protein PNISR (Homo sapiens OX=9606)
000103-RA	Coq3 Ubiquinone biosynthesis O-methyltransferase, mitochondrial (Rattus norvegicus OX=10116)
000103-RB	COQ3 Ubiquinone biosynthesis O-methyltransferase, mitochondrial (Bos taurus OX=9913)
000104-RA	faxc Failed axon connections homolog (Xenopus tropicalis OX=8364)
000105-RA	FBXL4 F-box/LRR-repeat protein 4 (Homo sapiens OX=9606)
000106-RA	pou3f2-b POU domain, class 3, transcription factor 2-B (Xenopus laevis OX=8355)
000107-RA	PSMC6 26S proteasome regulatory subunit 10B (Homo sapiens OX=9606)
000108-RA	Cyp46a1 Cholesterol 24-hydroxylase (Mus musculus OX=10090)
000109-RA	Pkdcc Extracellular tyrosine-protein kinase PKDCC (Mus musculus OX=10090)
000110-RA	ZNF410 Zinc finger protein 410 (Homo sapiens OX=9606)
000110-RB	ZNF410 Zinc finger protein 410 (Homo sapiens OX=9606)
000111-RA	FAM161B Protein FAM161B (Homo sapiens OX=9606)
000112-RA	coq6 Ubiquinone biosynthesis monooxygenase COQ6, mitochondrial (Xenopus tropicalis OX=8364)
000112-RB	coq6 Ubiquinone biosynthesis monooxygenase COQ6, mitochondrial (Xenopus tropicalis OX=8364)
000112-RC	coq6 Ubiquinone biosynthesis monooxygenase COQ6, mitochondrial (Xenopus tropicalis OX=8364)
000113-RA	ccdc176 Basal body-orientation factor 1 (Xenopus laevis OX=8355)
000114-RA	Aldh6a1 Methylmalonate-semialdehyde dehydrogenase [acylating], mitochondrial (Rattus norvegicus OX=10116)
000115-RA	LIN52 Protein lin-52 homolog (Gallus gallus OX=9031)
000116-RA	VSX2 Visual system homeobox 2 (Gallus gallus OX=9031)
000117-RA	Abcd4 ATP-binding cassette sub-family D member 4 (Mus musculus OX=10090)
000118-RA	ISCA2 Iron-sulfur cluster assembly 2 homolog, mitochondrial (Pongo abelii OX=9601)
000119-RA	AREL1 Apoptosis-resistant E3 ubiquitin protein ligase 1 (Homo sapiens OX=9606)
000120-RA	FCF1 rRNA-processing protein FCF1 homolog (Bos taurus OX=9913)
000121-RA	Ylpm1 YLP motif-containing protein 1 (Rattus norvegicus OX=10116)
000122-RA	DLST Dihydrolipoyllysine-residue succinyltransferase component of 2-oxoglutarate dehydrogenase complex, mitochondrial (Homo sapiens OX=9606)
000123-RA	Rps6kl1 Ribosomal protein S6 kinase-like 1 (Mus musculus OX=10090)
000124-RA	Protein of unknown function
000125-RA	EIF2B2 Translation initiation factor eIF-2B subunit beta (Bos taurus OX=9913)
000126-RA	MLH3 DNA mismatch repair protein Mlh3 (Homo sapiens OX=9606)
000126-RB	MLH3 DNA mismatch repair protein Mlh3 (Homo sapiens OX=9606)
000127-RA	ACYP1 Acylphosphatase-1 (Bos taurus OX=9913)
000128-RA	Zc2hc1c Zinc finger C2HC domain-containing protein 1C (Rattus norvegicus OX=10116)
000129-RA	nek9 Serine/threonine-protein kinase Nek9 (Xenopus laevis OX=8355)
000130-RA	FOS Proto-oncogene c-Fos (Phodopus roborovskii OX=109678)
000131-RA	TMED10 Transmembrane emp24 domain-containing protein 10 (Bos taurus OX=9913)
000132-RA	batf Basic leucine zipper transcriptional factor ATF-like (Xenopus tropicalis OX=8364)
000133-RA	ERG28 Probable ergosterol biosynthetic protein 28 (Pongo abelii OX=9601)
000134-RA	Ttll5 Tubulin polyglutamylase TTLL5 (Mus musculus OX=10090)
000135-RA	Ttll5 Tubulin polyglutamylase TTLL5 (Mus musculus OX=10090)
000135-RB	TTLL5 Tubulin polyglutamylase TTLL5 (Homo sapiens OX=9606)
000135-RC	TTLL5 Tubulin polyglutamylase TTLL5 (Homo sapiens OX=9606)
000136-RA	ift43 Intraflagellar transport protein 43 homolog (Xenopus laevis OX=8355)
000136-RB	ift43 Intraflagellar transport protein 43 homolog (Xenopus tropicalis OX=8364)
000137-RA	ESRRG Estrogen-related receptor gamma (Homo sapiens OX=9606)
000138-RA	VASH1 Tubulinyl-Tyr carboxypeptidase 1 (Homo sapiens OX=9606)
000139-RA	Protein of unknown function
000139-RB	Protein of unknown function
000140-RA	ANGEL1 Protein angel homolog 1 (Homo sapiens OX=9606)
000140-RB	Angel1 Protein angel homolog 1 (Rattus norvegicus OX=10116)
000141-RA	Lrrc74a Leucine-rich repeat-containing protein 74A (Rattus norvegicus OX=10116)
000142-RA	irf2bp2 Interferon regulatory factor 2-binding protein 2 (Xenopus tropicalis OX=8364)
000143-RA	cipc CLOCK-interacting pacemaker (Xenopus laevis OX=8355)
000144-RA	ZDHHC22 Palmitoyltransferase ZDHHC22 (Homo sapiens OX=9606)
000145-RA	TMEM63C Calcium permeable stress-gated cation channel 1 (Homo sapiens OX=9606)
000146-RA	NGB Neuroglobin (Bos taurus OX=9913)
000147-RA	POMT2 Protein O-mannosyl-transferase 2 (Homo sapiens OX=9606)
000148-RA	Protein of unknown function
000148-RB	Protein of unknown function
000149-RA	Gstz1 Maleylacetoacetate isomerase (Mus musculus OX=10090)
000150-RA	Tmed8 Protein TMED8 (Mus musculus OX=10090)
000151-RA	Samd15 Sterile alpha motif domain-containing protein 15 (Mus musculus OX=10090)
000152-RA	noxred1 NADP-dependent oxidoreductase domain-containing protein 1 (Xenopus tropicalis OX=8364)
000153-RA	VIPAS39 Spermatogenesis-defective protein 39 homolog (Homo sapiens OX=9606)
000153-RB	VIPAS39 Spermatogenesis-defective protein 39 homolog (Homo sapiens OX=9606)
000154-RA	AHSA1 Activator of 90 kDa heat shock protein ATPase homolog 1 (Homo sapiens OX=9606)
000155-RA	Protein of unknown function
000155-RB	Protein of unknown function
000156-RA	Protein of unknown function
000157-RA	Alkbh1 Nucleic acid dioxygenase ALKBH1 (Mus musculus OX=10090)
000158-RA	Protein of unknown function
000159-RA	Protein of unknown function
000160-RA	SNW1 SNW domain-containing protein 1 (Bos taurus OX=9913)
000161-RA	Protein of unknown function
000162-RA	adck1 AarF domain-containing protein kinase 1 (Xenopus tropicalis OX=8364)
000163-RA	Protein of unknown function
000164-RA	Protein of unknown function
000165-RA	Protein of unknown function
000166-RA	dio2 Type II iodothyronine deiodinase (Lithobates catesbeiana OX=8400)
000167-RA	CEP128 Centrosomal protein of 128 kDa (Homo sapiens OX=9606)
000168-RA	Cep128 Centrosomal protein of 128 kDa (Mus musculus OX=10090)
000169-RA	CEP128 Centrosomal protein of 128 kDa (Homo sapiens OX=9606)
000170-RA	Protein of unknown function
000171-RA	STON2 Stonin-2 (Homo sapiens OX=9606)
000172-RA	Protein of unknown function
000172-RB	Protein of unknown function
000173-RA	Protein of unknown function
000174-RA	SEL1L Protein sel-1 homolog 1 (Homo sapiens OX=9606)
000175-RA	Map3k7 Mitogen-activated protein kinase kinase kinase 7 (Rattus norvegicus OX=10116)
000176-RA	BACH2 Transcription regulator protein BACH2 (Homo sapiens OX=9606)
000177-RA	Casp8ap2 CASP8-associated protein 2 (Mus musculus OX=10090)
000178-RA	MDN1 Midasin (Homo sapiens OX=9606)
000179-RA	MDN1 Midasin (Homo sapiens OX=9606)
000180-RA	MDN1 Midasin (Homo sapiens OX=9606)
000181-RA	GABRR2 Gamma-aminobutyric acid receptor subunit rho-2 (Bos taurus OX=9913)
000182-RA	Gabrr1 Gamma-aminobutyric acid receptor subunit rho-1 (Rattus norvegicus OX=10116)
000183-RA	Protein of unknown function
000183-RB	SRSF12 Serine/arginine-rich splicing factor 12 (Homo sapiens OX=9606)
000184-RA	Protein of unknown function
000185-RA	Protein of unknown function
000186-RA	MED27 Mediator of RNA polymerase II transcription subunit 27 (Bos taurus OX=9913)
000187-RA	RAPGEF1 Rap guanine nucleotide exchange factor 1 (Homo sapiens OX=9606)
000188-RA	uck1-a Uridine-cytidine kinase 1-A (Xenopus laevis OX=8355)
000189-RA	Pomt1 Protein O-mannosyl-transferase 1 (Mus musculus OX=10090)
000190-RA	Ttf1 Transcription termination factor 1 (Mus musculus OX=10090)
000191-RA	Protein of unknown function
000192-RA	Barhl1 BarH-like 1 homeobox protein (Rattus norvegicus OX=10116)
000193-RA	DDX31 Probable ATP-dependent RNA helicase DDX31 (Homo sapiens OX=9606)
000194-RA	Gtf3c4 General transcription factor 3C polypeptide 4 (Mus musculus OX=10090)
000195-RA	ak8 Adenylate kinase 8 (Xenopus laevis OX=8355)
000196-RA	Protein of unknown function
000197-RA	TSC1 Hamartin (Homo sapiens OX=9606)
000198-RA	gfi1b Zinc finger protein Gfi-1b (Xenopus laevis OX=8355)
000199-RA	gfi1b Zinc finger protein Gfi-1b (Xenopus laevis OX=8355)
000200-RA	FCN2 Ficolin-2 (Homo sapiens OX=9606)
000201-RA	GTF3C5 General transcription factor 3C polypeptide 5 (Homo sapiens OX=9606)
000202-RA	Cel Bile salt-activated lipase (Rattus norvegicus OX=10116)
000203-RA	Ralgds Ral guanine nucleotide dissociation stimulator (Mus musculus OX=10090)
000204-RA	Fcn2 Ficolin-2 (Mus musculus OX=10090)
000205-RA	FCN2 Ficolin-2 (Homo sapiens OX=9606)
000206-RA	KLB Beta-klotho (Homo sapiens OX=9606)
000207-RA	RPL9 60S ribosomal protein L9 (Homo sapiens OX=9606)
000208-RA	LIAS Lipoyl synthase, mitochondrial (Bos taurus OX=9913)
000209-RA	UGDH UDP-glucose 6-dehydrogenase (Homo sapiens OX=9606)
000210-RA	UBE2K Ubiquitin-conjugating enzyme E2 K (Bos taurus OX=9913)
000211-RA	pds5a-b Sister chromatid cohesion protein PDS5 homolog A-B (Xenopus laevis OX=8355)
000212-RA	N4BP2 NEDD4-binding protein 2 (Homo sapiens OX=9606)
000213-RA	Rhoh Rho-related GTP-binding protein RhoH (Mus musculus OX=10090)
000214-RA	CHRNA9 Neuronal acetylcholine receptor subunit alpha-9 (Gallus gallus OX=9031)
000215-RA	RBM47 RNA-binding protein 47 (Homo sapiens OX=9606)
000216-RA	NSUN7 Putative methyltransferase NSUN7 (Homo sapiens OX=9606)
000217-RA	UCHL1 Ubiquitin carboxyl-terminal hydrolase isozyme L1 (Monodelphis domestica OX=13616)
000218-RA	limch1 LIM and calponin homology domains-containing protein 1 (Xenopus laevis OX=8355)
000219-RA	Phox2b Paired mesoderm homeobox protein 2B (Mus musculus OX=10090)
000220-RA	TMEM33 Transmembrane protein 33 (Homo sapiens OX=9606)
000221-RA	slc30a9 Zinc transporter 9 (Xenopus laevis OX=8355)
000222-RA	shisa3 Protein shisa-3 (Xenopus laevis OX=8355)
000223-RA	Protein of unknown function
000224-RA	NAPG Gamma-soluble NSF attachment protein (Homo sapiens OX=9606)
000225-RA	PIEZO2 Piezo-type mechanosensitive ion channel component 2 (Homo sapiens OX=9606)
000226-RA	Piezo2 Piezo-type mechanosensitive ion channel component 2 (Mus musculus OX=10090)
000227-RA	PIEZO2 Piezo-type mechanosensitive ion channel component 2 (Homo sapiens OX=9606)
000227-RB	Piezo2 Piezo-type mechanosensitive ion channel component 2 (Mus musculus OX=10090)
000228-RA	Piezo2 Piezo-type mechanosensitive ion channel component 2 (Mus musculus OX=10090)
000229-RA	PIEZO2 Piezo-type mechanosensitive ion channel component 2 (Homo sapiens OX=9606)
000230-RA	PIEZO2 Piezo-type mechanosensitive ion channel component 2 (Homo sapiens OX=9606)
000231-RA	PIEZO2 Piezo-type mechanosensitive ion channel component 2 (Homo sapiens OX=9606)
000232-RA	GNAL Guanine nucleotide-binding protein G(olf) subunit alpha (Homo sapiens OX=9606)
000233-RA	IMPA2 Inositol monophosphatase 2 (Homo sapiens OX=9606)
000234-RA	Cidea Cell death activator CIDE-A (Mus musculus OX=10090)
000235-RA	AFG3L2 AFG3-like protein 2 (Homo sapiens OX=9606)
000236-RA	prelid3a PRELI domain containing protein 3A (Xenopus laevis OX=8355)
000237-RA	Protein of unknown function
000238-RA	cep76 Centrosomal protein of 76 kDa (Xenopus tropicalis OX=8364)
000239-RA	psmg2 Proteasome assembly chaperone 2 (Xenopus tropicalis OX=8364)
000240-RA	PTPN2 Tyrosine-protein phosphatase non-receptor type 2 (Homo sapiens OX=9606)
000241-RA	seh1l-a Nucleoporin SEH1-A (Xenopus laevis OX=8355)
000242-RA	CEP192 Centrosomal protein of 192 kDa (Homo sapiens OX=9606)
000243-RA	CEP192 Centrosomal protein of 192 kDa (Homo sapiens OX=9606)
000244-RA	CEP192 Centrosomal protein of 192 kDa (Homo sapiens OX=9606)
000245-RA	LDLRAD4 Low-density lipoprotein receptor class A domain-containing protein 4 (Homo sapiens OX=9606)
000246-RA	Spo11 Meiotic recombination protein SPO11 (Mus musculus OX=10090)
000247-RA	rae1 mRNA export factor (Xenopus tropicalis OX=8364)
000248-RA	Protein of unknown function
000249-RA	Atf5 Cyclic AMP-dependent transcription factor ATF-5 (Rattus norvegicus OX=10116)
000250-RA	Protein of unknown function
000251-RA	Protein of unknown function
000252-RA	PCK1 Phosphoenolpyruvate carboxykinase, cytosolic [GTP] (Pongo abelii OX=9601)
000253-RA	Protein of unknown function
000254-RA	pmepa1 Protein TMEPAI (Xenopus laevis OX=8355)
000255-RA	mapre1 Microtubule-associated protein RP/EB family member 1 (Xenopus tropicalis OX=8364)
000256-RA	Protein of unknown function
000257-RA	Protein of unknown function
000258-RA	COMMD7 COMM domain-containing protein 7 (Bos taurus OX=9913)
000259-RA	Nol4l Nucleolar protein 4-like (Mus musculus OX=10090)
000260-RA	Asxl1 Polycomb group protein ASXL1 (Mus musculus OX=10090)
000261-RA	KIF3B Kinesin-like protein KIF3B (Homo sapiens OX=9606)
000262-RA	Pofut1 GDP-fucose protein O-fucosyltransferase 1 (Rattus norvegicus OX=10116)
000263-RA	Protein of unknown function
000264-RA	TM9SF4 Transmembrane 9 superfamily member 4 (Bos taurus OX=9913)
000265-RA	Protein of unknown function
000265-RB	Tbc1d20 TBC1 domain family member 20 (Mus musculus OX=10090)
000266-RA	sox12 Transcription factor Sox-12 (Xenopus laevis OX=8355)
000267-RA	PNP Purine nucleoside phosphorylase (Homo sapiens OX=9606)
000268-RA	Protein of unknown function
000269-RA	HM13 Minor histocompatibility antigen H13 (Homo sapiens OX=9606)
000270-RA	Protein of unknown function
000271-RA	Cytochrome c oxidase subunit 4 isoform 2, mitochondrial (Thunnus obesus OX=8241)
000272-RA	Apoptosis regulator R11 (Xenopus laevis OX=8355)
000273-RA	tpx2-a Targeting protein for Xklp2-A (Xenopus laevis OX=8355)
000274-RA	tpx2-b Targeting protein for Xklp2-B (Xenopus laevis OX=8355)
000275-RA	Protein of unknown function
000276-RA	MYLK2 Myosin light chain kinase 2, skeletal/cardiac muscle (Bos taurus OX=9913)
000277-RA	TTLL9 Probable tubulin polyglutamylase TTLL9 (Bos taurus OX=9913)
000278-RA	Pdrg1 p53 and DNA damage-regulated protein 1 (Mus musculus OX=10090)
000279-RA	Xkr7 XK-related protein 7 (Rattus norvegicus OX=10116)
000280-RA	Protein of unknown function
000281-RA	Ccm2l Cerebral cavernous malformations 2 protein-like (Mus musculus OX=10090)
000282-RA	CCM2L Cerebral cavernous malformations 2 protein-like (Homo sapiens OX=9606)
000283-RA	csnk2a1 Casein kinase II subunit alpha (Xenopus laevis OX=8355)
000284-RA	Protein of unknown function
000285-RA	Protein of unknown function
000285-RB	Protein of unknown function
000286-RA	TCF15 Transcription factor 15 (Gallus gallus OX=9031)
000287-RA	SRXN1 Sulfiredoxin-1 (Homo sapiens OX=9606)
000288-RA	SCRT2 Transcriptional repressor scratch 2 (Homo sapiens OX=9606)
000289-RA	slc52a3 Solute carrier family 52, riboflavin transporter, member 3 (Osmerus mordax OX=8014)
000290-RA	Protein of unknown function
000291-RA	Abra Actin-binding Rho-activating protein (Rattus norvegicus OX=10116)
000292-RA	Protein of unknown function
000292-RB	Protein of unknown function
000293-RA	Fam110a Protein FAM110A (Mus musculus OX=10090)
000294-RA	Protein of unknown function
000295-RA	TMEM74B Transmembrane protein 74B (Homo sapiens OX=9606)
000296-RA	SNPH Syntaphilin (Homo sapiens OX=9606)
000297-RA	SDCBP Syntenin-1 (Homo sapiens OX=9606)
000298-RA	fkbp1a Peptidyl-prolyl cis-trans isomerase FKBP1A (Xenopus laevis OX=8355)
000299-RA	NSFL1C NSFL1 cofactor p47 (Gallus gallus OX=9031)
000300-RA	PDYN Proenkephalin-B (Sus scrofa OX=9823)
000301-RA	STK35 Serine/threonine-protein kinase 35 (Homo sapiens OX=9606)
000302-RA	Protein of unknown function
000303-RA	HELZ2 Helicase with zinc finger domain 2 (Homo sapiens OX=9606)
000303-RB	HELZ2 Helicase with zinc finger domain 2 (Homo sapiens OX=9606)
000304-RA	Protein of unknown function
000305-RA	Gmeb2 Glucocorticoid modulatory element-binding protein 2 (Rattus norvegicus OX=10116)
000305-RB	GMEB2 Glucocorticoid modulatory element-binding protein 2 (Homo sapiens OX=9606)
000306-RA	Gmeb2 Glucocorticoid modulatory element-binding protein 2 (Mus musculus OX=10090)
000307-RA	STMN3 Stathmin-3 (Gallus gallus OX=9031)
000308-RA	rtel1 Regulator of telomere elongation helicase 1 (Danio rerio OX=7955)
000308-RB	RTEL1 Regulator of telomere elongation helicase 1 (Pongo abelii OX=9601)
000308-RC	RTEL1 Regulator of telomere elongation helicase 1 (Homo sapiens OX=9606)
000309-RA	UBR3 E3 ubiquitin-protein ligase UBR3 (Homo sapiens OX=9606)
000310-RA	MYO3B Myosin-IIIb (Homo sapiens OX=9606)
000311-RA	SP5 Transcription factor Sp5 (Homo sapiens OX=9606)
000312-RA	GAD1 Glutamate decarboxylase 1 (Sus scrofa OX=9823)
000313-RA	GORASP2 Golgi reassembly-stacking protein 2 (Homo sapiens OX=9606)
000313-RB	GORASP2 Golgi reassembly-stacking protein 2 (Homo sapiens OX=9606)
000314-RA	TLK1 Serine/threonine-protein kinase tousled-like 1 (Homo sapiens OX=9606)
000315-RA	Dcaf17 DDB1- and CUL4-associated factor 17 (Mus musculus OX=10090)
000316-RA	cybrd1 Cytochrome b reductase 1 (Xenopus laevis OX=8355)
000317-RA	DLX1 Homeobox protein DLX-1 (Homo sapiens OX=9606)
000318-RA	dll4 Homeobox protein DLL-4 (Xenopus laevis OX=8355)
000319-RA	Protein of unknown function
000320-RA	ITGA6 Integrin alpha-6 (Gallus gallus OX=9031)
000321-RA	ITGA6 Integrin alpha-6 (Gallus gallus OX=9031)
000321-RB	ITGA6 Integrin alpha-6 (Gallus gallus OX=9031)
000322-RA	PDK1 [Pyruvate dehydrogenase (acetyl-transferring)] kinase isozyme 1, mitochondrial (Homo sapiens OX=9606)
000323-RA	Acsl4 Long-chain-fatty-acid--CoA ligase 4 (Rattus norvegicus OX=10116)
000324-RA	NXT2 NTF2-related export protein 2 (Gallus gallus OX=9031)
000325-RA	GUCY2F Retinal guanylyl cyclase 2 (Bos taurus OX=9913)
000326-RA	irs2-b Insulin receptor substrate 2-B (Xenopus laevis OX=8355)
000327-RA	COL4A5 Collagen alpha-5(IV) chain (Homo sapiens OX=9606)
000328-RA	COL4A6 Collagen alpha-6(IV) chain (Homo sapiens OX=9606)
000329-RA	atg4a Cysteine protease ATG4A (Xenopus laevis OX=8355)
000330-RA	PSMD10 26S proteasome non-ATPase regulatory subunit 10 (Homo sapiens OX=9606)
000331-RA	Protein of unknown function
000332-RA	Rab39b Ras-related protein Rab-39B (Mus musculus OX=10090)
000333-RA	Vbp1 Prefoldin subunit 3 (Mus musculus OX=10090)
000334-RA	PICALM Phosphatidylinositol-binding clathrin assembly protein (Homo sapiens OX=9606)
000335-RA	PICALM Phosphatidylinositol-binding clathrin assembly protein (Homo sapiens OX=9606)
000336-RA	GAB3 GRB2-associated-binding protein 3 (Homo sapiens OX=9606)
000337-RA	Protein of unknown function
000338-RA	TP73 Tumor protein p73 (Chlorocebus aethiops OX=9534)
000339-RA	DHDH Trans-1,2-dihydrobenzene-1,2-diol dehydrogenase (Canis lupus familiaris OX=9615)
000340-RA	UTS2 Urotensin-2 (Pelophylax ridibundus OX=8406)
000341-RA	Protein of unknown function
000342-RA	U88 Uncharacterized protein U88 (Human herpesvirus 6A (strain Uganda-1102) OX=10370)
000343-RA	Protein of unknown function
000344-RA	Protein of unknown function
000345-RA	Protein of unknown function
000346-RA	Protein of unknown function
000346-RB	Protein of unknown function
000347-RA	Protein of unknown function
000348-RA	Protein of unknown function
000349-RA	Protein of unknown function
000349-RB	Protein of unknown function
000349-RC	Protein of unknown function
000350-RA	Protein of unknown function
000351-RA	Protein of unknown function
000352-RA	Protein of unknown function
000353-RA	Protein of unknown function
000353-RB	Protein of unknown function
000354-RA	Protein of unknown function
000355-RA	Protein of unknown function
000355-RB	Protein of unknown function
000356-RA	Protein of unknown function
000357-RA	Protein of unknown function
000358-RA	Protein of unknown function
000358-RB	Protein of unknown function
000359-RA	Protein of unknown function
000359-RB	Protein of unknown function
000360-RA	Protein of unknown function
000361-RA	Protein of unknown function
000361-RB	Protein of unknown function
000362-RA	Protein of unknown function
000363-RA	Protein of unknown function
000364-RA	Protein of unknown function
000365-RA	Protein of unknown function
000366-RA	Protein of unknown function
000367-RA	COMT Catechol O-methyltransferase (Fragment) (Sus scrofa OX=9823)
000368-RA	COMT Catechol O-methyltransferase (Equus caballus OX=9796)
000369-RA	tbx1 T-box transcription factor TBX1 (Xenopus tropicalis OX=8364)
000370-RA	SEPTIN5 Septin-5 (Homo sapiens OX=9606)
000371-RA	cdc45 Cell division control protein 45 homolog (Xenopus laevis OX=8355)
000372-RA	UFD1 Ubiquitin recognition factor in ER-associated degradation protein 1 (Homo sapiens OX=9606)
000373-RA	UPF0545 protein C22orf39 homolog (Xenopus laevis OX=8355)
000374-RA	Protein of unknown function
000375-RA	MRPL40 39S ribosomal protein L40, mitochondrial (Homo sapiens OX=9606)
000376-RA	hira Protein HIRA (Xenopus laevis OX=8355)
000377-RA	PPIL2 RING-type E3 ubiquitin-protein ligase PPIL2 (Homo sapiens OX=9606)
000378-RA	YPEL1 Protein yippee-like 1 (Homo sapiens OX=9606)
000379-RA	mapk1 Mitogen-activated protein kinase 1 (Xenopus laevis OX=8355)
000380-RA	SDF2L1 Stromal cell-derived factor 2-like protein 1 (Homo sapiens OX=9606)
000381-RA	TOP3B DNA topoisomerase 3-beta-1 (Homo sapiens OX=9606)
000382-RA	ydjc Carbohydrate deacetylase (Xenopus laevis OX=8355)
000383-RA	FHL3 Four and a half LIM domains protein 3 (Bos taurus OX=9913)
000384-RA	INPP5B Type II inositol 1,4,5-trisphosphate 5-phosphatase (Homo sapiens OX=9606)
000385-RA	YRDC YrdC domain-containing protein, mitochondrial (Bos taurus OX=9913)
000386-RA	UTP11 Probable U3 small nucleolar RNA-associated protein 11 (Homo sapiens OX=9606)
000387-RA	pou3f1-b POU domain, class 3, transcription factor 1-B (Xenopus laevis OX=8355)
000388-RA	KCNT2 Potassium channel subfamily T member 2 (Homo sapiens OX=9606)
000389-RA	COLEC12 Collectin-12 (Gallus gallus OX=9031)
000390-RA	Thoc1 THO complex subunit 1 (Mus musculus OX=10090)
000391-RA	USP14 Ubiquitin carboxyl-terminal hydrolase 14 (Oryctolagus cuniculus OX=9986)
000392-RA	Protein of unknown function
000393-RA	GREB1L GREB1-like protein (Homo sapiens OX=9606)
000394-RA	GREB1L GREB1-like protein (Homo sapiens OX=9606)
000395-RA	ABHD3 Phospholipase ABHD3 (Bos taurus OX=9913)
000396-RA	gata6-b GATA-binding factor 6-B (Xenopus laevis OX=8355)
000397-RA	rbbp8 DNA endonuclease RBBP8 (Xenopus tropicalis OX=8364)
000398-RA	rbbp8 DNA endonuclease RBBP8 (Xenopus laevis OX=8355)
000399-RA	RIOK3 Serine/threonine-protein kinase RIO3 (Homo sapiens OX=9606)
000400-RA	RMC1 Regulator of MON1-CCZ1 complex (Homo sapiens OX=9606)
000401-RA	NPC1 NPC intracellular cholesterol transporter 1 (Sus scrofa OX=9823)
000402-RA	Protein of unknown function
000403-RA	Protein of unknown function
000404-RA	LAMA3 Laminin subunit alpha-3 (Homo sapiens OX=9606)
000405-RA	LAMA3 Laminin subunit alpha-3 (Homo sapiens OX=9606)
000406-RA	LAMA3 Laminin subunit alpha-3 (Homo sapiens OX=9606)
000407-RA	TTC39C Tetratricopeptide repeat protein 39C (Homo sapiens OX=9606)
000408-RA	OSBPL1A Oxysterol-binding protein-related protein 1 (Homo sapiens OX=9606)
000409-RA	impact-A Protein IMPACT-A (Xenopus tropicalis OX=8364)
000410-RA	DNAH10 Dynein heavy chain 10, axonemal (Homo sapiens OX=9606)
000411-RA	DNAH10 Dynein heavy chain 10, axonemal (Homo sapiens OX=9606)
000412-RA	DNAH10 Dynein heavy chain 10, axonemal (Homo sapiens OX=9606)
000413-RA	DNAH10 Dynein heavy chain 10, axonemal (Homo sapiens OX=9606)
000414-RA	CCDC92 Coiled-coil domain-containing protein 92 (Homo sapiens OX=9606)
000415-RA	RFLNA Refilin-A (Homo sapiens OX=9606)
000416-RA	NCOR2 Nuclear receptor corepressor 2 (Homo sapiens OX=9606)
000416-RB	NCOR2 Nuclear receptor corepressor 2 (Homo sapiens OX=9606)
000416-RC	Protein of unknown function
000417-RA	NCOR2 Nuclear receptor corepressor 2 (Homo sapiens OX=9606)
000418-RA	Protein of unknown function
000419-RA	STBD1 Starch-binding domain-containing protein 1 (Homo sapiens OX=9606)
000420-RA	FAM47E Protein FAM47E (Homo sapiens OX=9606)
000421-RA	TMEM150C Transmembrane protein 150C (Bos taurus OX=9913)
000422-RA	HNRNPDL Heterogeneous nuclear ribonucleoprotein D-like (Homo sapiens OX=9606)
000422-RB	Hnrnpdl Heterogeneous nuclear ribonucleoprotein D-like (Mus musculus OX=10090)
000423-RA	Protein of unknown function
000424-RA	Ikzf2 Zinc finger protein Helios (Mus musculus OX=10090)
000425-RA	Ikzf2 Zinc finger protein Helios (Mus musculus OX=10090)
000426-RA	Protein of unknown function
000427-RA	Protein of unknown function
000428-RA	ERBB4 Receptor tyrosine-protein kinase erbB-4 (Homo sapiens OX=9606)
000429-RA	Protein of unknown function
000430-RA	Ribosomal protein S6 kinase 2 beta (Xenopus laevis OX=8355)
000431-RA	Nudc Nuclear migration protein nudC (Mus musculus OX=10090)
000432-RA	SLC9A1 Sodium/hydrogen exchanger 1 (Bos taurus OX=9913)
000433-RA	WDTC1 WD and tetratricopeptide repeats protein 1 (Homo sapiens OX=9606)
000434-RA	Ahdc1 AT-hook DNA-binding motif-containing protein 1 (Mus musculus OX=10090)
000435-RA	FYN Tyrosine-protein kinase Fyn (Gallus gallus OX=9031)
000436-RA	SESN2 Sestrin-2 (Homo sapiens OX=9606)
000437-RA	med18 Mediator of RNA polymerase II transcription subunit 18 (Xenopus tropicalis OX=8364)
000438-RA	taf12 Transcription initiation factor TFIID subunit 12 (Xenopus laevis OX=8355)
000439-RA	GMEB1 Glucocorticoid modulatory element-binding protein 1 (Homo sapiens OX=9606)
000440-RA	ythdf2 YTH domain-containing family protein 2 (Danio rerio OX=7955)
000441-RA	Protein of unknown function
000442-RA	Protein of unknown function
000442-RB	Protein of unknown function
000443-RA	mettl16 RNA N6-adenosine-methyltransferase mettl16 (Xenopus laevis OX=8355)
000444-RA	mnt Max-binding protein MNT (Xenopus laevis OX=8355)
000445-RA	ift20-b Intraflagellar transport protein 20 homolog B (Xenopus laevis OX=8355)
000446-RA	ift20 Intraflagellar transport protein 20 homolog (Xenopus tropicalis OX=8364)
000447-RA	tmem97 Sigma intracellular receptor 2 (Xenopus tropicalis OX=8364)
000448-RA	Nlk Serine/threonine-protein kinase NLK (Rattus norvegicus OX=10116)
000449-RA	lyrm9 LYR motif-containing protein 9 (Xenopus tropicalis OX=8364)
000450-RA	NOS2 Nitric oxide synthase, inducible (Canis lupus familiaris OX=9615)
000451-RA	ift22 Intraflagellar transport protein 22 homolog (Xenopus tropicalis OX=8364)
000452-RA	Protein of unknown function
000453-RA	Protein of unknown function
000454-RA	TRMU Mitochondrial tRNA-specific 2-thiouridylase 1 (Gallus gallus OX=9031)
000455-RA	Tprkb EKC/KEOPS complex subunit Tprkb (Rattus norvegicus OX=10116)
000456-RA	Alg10b Putative Dol-P-Glc:Glc(2)Man(9)GlcNAc(2)-PP-Dol alpha-1,2-glucosyltransferase (Rattus norvegicus OX=10116)
000457-RA	KBTBD7 Kelch repeat and BTB domain-containing protein 7 (Homo sapiens OX=9606)
000458-RA	Protein of unknown function
000459-RA	NAA16 N-alpha-acetyltransferase 16, NatA auxiliary subunit (Homo sapiens OX=9606)
000460-RA	NAA16 N-alpha-acetyltransferase 16, NatA auxiliary subunit (Homo sapiens OX=9606)
000461-RA	Protein of unknown function
000462-RA	Protein of unknown function
000463-RA	si:dkey-18l1.1 von Willebrand factor A domain-containing protein 8 (Danio rerio OX=7955)
000464-RA	AKAP11 A-kinase anchor protein 11 (Homo sapiens OX=9606)
000464-RB	AKAP11 A-kinase anchor protein 11 (Homo sapiens OX=9606)
000465-RA	nr4a1 Nuclear receptor subfamily 4 group A member 1 (Xenopus laevis OX=8355)
000465-RB	nr4a1 Nuclear receptor subfamily 4 group A member 1 (Xenopus laevis OX=8355)
000465-RC	nr4a1 Nuclear receptor subfamily 4 group A member 1 (Xenopus laevis OX=8355)
000466-RA	IQCG Dynein regulatory complex protein 9 (Bos taurus OX=9913)
000466-RB	Iqcg Dynein regulatory complex protein 9 (Rattus norvegicus OX=10116)
000467-RA	Rpl35a 60S ribosomal protein L35a (Mus musculus OX=10090)
000468-RA	Uncharacterized protein C2orf72 homolog (Mus musculus OX=10090)
000469-RA	Psmd1 26S proteasome non-ATPase regulatory subunit 1 (Mus musculus OX=10090)
000470-RA	HTR2B 5-hydroxytryptamine receptor 2B (Homo sapiens OX=9606)
000471-RA	B3GNT7 UDP-GlcNAc:betaGal beta-1,3-N-acetylglucosaminyltransferase 7 (Homo sapiens OX=9606)
000472-RA	ccdc59 Thyroid transcription factor 1-associated protein 26 homolog (Danio rerio OX=7955)
000473-RA	Ppfia2 Liprin-alpha-2 (Mus musculus OX=10090)
000474-RA	Acss3 Acyl-CoA synthetase short-chain family member 3, mitochondrial (Rattus norvegicus OX=10116)
000475-RA	Acss3 Acyl-CoA synthetase short-chain family member 3, mitochondrial (Mus musculus OX=10090)
000476-RA	LIN7A Protein lin-7 homolog A (Homo sapiens OX=9606)
000477-RA	myf5 Myogenic factor 5 (Xenopus laevis OX=8355)
000478-RA	myf6 Myogenic factor 6 (Xenopus laevis OX=8355)
000479-RA	PTPRQ Phosphatidylinositol phosphatase PTPRQ (Homo sapiens OX=9606)
000480-RA	PTPRQ Phosphatidylinositol phosphatase PTPRQ (Homo sapiens OX=9606)
000481-RA	PTPRQ Phosphatidylinositol phosphatase PTPRQ (Homo sapiens OX=9606)
000482-RA	Protein of unknown function
000483-RA	rps16 40S ribosomal protein S16 (Heteropneustes fossilis OX=93621)
000484-RA	mon2 Protein MON2 homolog (Xenopus laevis OX=8355)
000485-RA	NENF Neudesin (Bos taurus OX=9913)
000486-RA	pacc1 Proton-activated chloride channel (Xenopus tropicalis OX=8364)
000487-RA	PPP2R5A Serine/threonine-protein phosphatase 2A 56 kDa regulatory subunit alpha isoform (Homo sapiens OX=9606)
000488-RA	Glycine-rich cell wall structural protein 1.8 (Phaseolus vulgaris OX=3885)
000488-RB	Glycine-rich cell wall structural protein 1.8 (Phaseolus vulgaris OX=3885)
000489-RA	Glycine-rich cell wall structural protein 1.8 (Phaseolus vulgaris OX=3885)
000490-RA	dtl Denticleless protein homolog (Xenopus tropicalis OX=8364)
000491-RA	INTS7 Integrator complex subunit 7 (Gallus gallus OX=9031)
000492-RA	NEK2 Serine/threonine-protein kinase Nek2 (Homo sapiens OX=9606)
000493-RA	Rd3 Protein RD3 (Mus musculus OX=10090)
000494-RA	mrpl57 Ribosomal protein 63, mitochondrial (Danio rerio OX=7955)
000495-RA	Protein of unknown function
000496-RA	RCOR3 REST corepressor 3 (Homo sapiens OX=9606)
000497-RA	Protein of unknown function
000498-RA	SYT14 Synaptotagmin-14 (Homo sapiens OX=9606)
000499-RA	Dnaja3 DnaJ homolog subfamily A member 3, mitochondrial (Mus musculus OX=10090)
000500-RA	Eci1 Enoyl-CoA delta isomerase 1, mitochondrial (Rattus norvegicus OX=10116)
000500-RB	ECI1 Enoyl-CoA delta isomerase 1, mitochondrial (Homo sapiens OX=9606)
000501-RA	C7orf26 Uncharacterized protein C7orf26 (Homo sapiens OX=9606)
000502-RA	naa60 N-alpha-acetyltransferase 60 (Xenopus tropicalis OX=8364)
000503-RA	foxj1.2 Forkhead box protein J1.2 (Xenopus laevis OX=8355)
000504-RA	Protein of unknown function
000505-RA	telo2 Telomere length regulation protein TEL2 homolog (Xenopus tropicalis OX=8364)
000505-RB	telo2 Telomere length regulation protein TEL2 homolog (Xenopus tropicalis OX=8364)
000506-RA	ears2 Probable glutamate--tRNA ligase, mitochondrial (Xenopus tropicalis OX=8364)
000507-RA	UBFD1 Ubiquitin domain-containing protein UBFD1 (Homo sapiens OX=9606)
000508-RA	RAB40C Ras-related protein Rab-40C (Homo sapiens OX=9606)
000509-RA	WFIKKN1 WAP, Kazal, immunoglobulin, Kunitz and NTR domain-containing protein 1 (Homo sapiens OX=9606)
000510-RA	mettl26 Methyltransferase-like 26 (Xenopus laevis OX=8355)
000510-RB	mettl26 Methyltransferase-like 26 (Xenopus tropicalis OX=8364)
000511-RA	ABCA3 ATP-binding cassette sub-family A member 3 (Homo sapiens OX=9606)
000512-RA	ccnf Cyclin-F (Xenopus tropicalis OX=8364)
000513-RA	ccnf Cyclin-F (Xenopus tropicalis OX=8364)
000514-RA	Protein of unknown function
000515-RA	Protein of unknown function
000516-RA	nog2 Noggin-2 (Danio rerio OX=7955)
000517-RA	tbc1d24 TBC1 domain family member 24 (Xenopus tropicalis OX=8364)
000518-RA	AAEL000291 V-type proton ATPase 16 kDa proteolipid subunit (Aedes aegypti OX=7159)
000519-RA	Amdhd2 N-acetylglucosamine-6-phosphate deacetylase (Mus musculus OX=10090)
000519-RB	AMDHD2 N-acetylglucosamine-6-phosphate deacetylase (Bos taurus OX=9913)
000520-RA	Protein of unknown function
000521-RA	zgc:112185 UPF0488 protein C8orf33 homolog (Danio rerio OX=7955)
000522-RA	Protein of unknown function
000523-RA	Protein of unknown function
000524-RA	rnps1 RNA-binding protein with serine-rich domain 1 (Xenopus tropicalis OX=8364)
000524-RB	rnps1 RNA-binding protein with serine-rich domain 1 (Xenopus tropicalis OX=8364)
000525-RA	Protein of unknown function
000526-RA	ASIC2 Acid-sensing ion channel 2 (Homo sapiens OX=9606)
000527-RA	Protein of unknown function
000527-RB	Protein of unknown function
000528-RA	crhr1 Corticotropin-releasing factor receptor 1 (Xenopus laevis OX=8355)
000528-RB	crhr1 Corticotropin-releasing factor receptor 1 (Xenopus laevis OX=8355)
000528-RC	crhr1 Corticotropin-releasing factor receptor 1 (Xenopus laevis OX=8355)
000529-RA	Protein of unknown function
000530-RA	CDC27 Cell division cycle protein 27 homolog (Bos taurus OX=9913)
000531-RA	Cdc27 Cell division cycle protein 27 homolog (Mus musculus OX=10090)
000532-RA	Protein of unknown function
000533-RA	Protein of unknown function
000534-RA	Mapt Microtubule-associated protein tau (Rattus norvegicus OX=10116)
000535-RA	Myl4 Myosin light chain 4 (Mus musculus OX=10090)
000536-RA	RNF113A E3 ubiquitin-protein ligase RNF113A (Homo sapiens OX=9606)
000537-RA	STRADA STE20-related kinase adapter protein alpha (Homo sapiens OX=9606)
000537-RB	STRADA STE20-related kinase adapter protein alpha (Pongo abelii OX=9601)
000538-RA	ccdc47 Coiled-coil domain-containing protein 47 (Xenopus laevis OX=8355)
000538-RB	ccdc47 Coiled-coil domain-containing protein 47 (Xenopus laevis OX=8355)
000539-RA	ddx42 ATP-dependent RNA helicase DDX42 (Xenopus laevis OX=8355)
000539-RB	ddx42 ATP-dependent RNA helicase DDX42 (Xenopus laevis OX=8355)
000539-RC	ddx42 ATP-dependent RNA helicase DDX42 (Xenopus laevis OX=8355)
000539-RD	ddx42 ATP-dependent RNA helicase DDX42 (Xenopus laevis OX=8355)
000540-RA	Limd2 LIM domain-containing protein 2 (Rattus norvegicus OX=10116)
000541-RA	MAP3K3 Mitogen-activated protein kinase kinase kinase 3 (Homo sapiens OX=9606)
000542-RA	Taco1 Translational activator of cytochrome c oxidase 1 (Mus musculus OX=10090)
000543-RA	SLC13A3 Solute carrier family 13 member 3 (Homo sapiens OX=9606)
000544-RA	Protein of unknown function
000544-RB	Protein of unknown function
000545-RA	OSER1 Oxidative stress-responsive serine-rich protein 1 (Homo sapiens OX=9606)
000546-RA	GDAP1L1 Ganglioside-induced differentiation-associated protein 1-like 1 (Homo sapiens OX=9606)
000547-RA	Protein of unknown function
000548-RA	fitm2 Fat storage-inducing transmembrane protein 2 (Xenopus tropicalis OX=8364)
000549-RA	Protein of unknown function
000550-RA	hnf4a Hepatocyte nuclear factor 4-alpha (Xenopus laevis OX=8355)
000551-RA	Protein of unknown function
000552-RA	Protein of unknown function
000553-RA	Protein of unknown function
000553-RB	Protein of unknown function
000553-RC	Protein of unknown function
000554-RA	Protein of unknown function
000555-RA	Protein of unknown function
000556-RA	Protein of unknown function
000556-RB	Protein of unknown function
000557-RA	Protein of unknown function
000558-RA	Protein of unknown function
000559-RA	Protein of unknown function
000560-RA	CHRAC1 Chromatin accessibility complex protein 1 (Homo sapiens OX=9606)
000561-RA	ago2 Protein argonaute-2 (Xenopus tropicalis OX=8364)
000562-RA	RPLP1 60S acidic ribosomal protein P1 (Gallus gallus OX=9031)
000563-RA	Protein of unknown function
000564-RA	Protein of unknown function
000565-RA	Protein of unknown function
000566-RA	Protein of unknown function
000567-RA	Protein of unknown function
000568-RA	Protein of unknown function
000568-RB	Protein of unknown function
000569-RA	Protein of unknown function
000570-RA	Dennd3 DENN domain-containing protein 3 (Mus musculus OX=10090)
000571-RA	Dennd3 DENN domain-containing protein 3 (Mus musculus OX=10090)
000572-RA	Protein of unknown function
000573-RA	Slc45a4 Solute carrier family 45 member 4 (Mus musculus OX=10090)
000574-RA	Gpr20 G-protein coupled receptor 20 (Mus musculus OX=10090)
000575-RA	QSOX1 Sulfhydryl oxidase 1 (Gallus gallus OX=9031)
000576-RA	Lhx4 LIM/homeobox protein Lhx4 (Mus musculus OX=10090)
000577-RA	KIAA1614 Uncharacterized protein KIAA1614 (Homo sapiens OX=9606)
000578-RA	STX6 Syntaxin-6 (Gallus gallus OX=9031)
000579-RA	Protein of unknown function
000580-RA	isyna1-a Inositol-3-phosphate synthase 1-A (Xenopus laevis OX=8355)
000581-RA	CDH5 Cadherin-5 (Gallus gallus OX=9031)
000582-RA	Protein of unknown function
000583-RA	Protein of unknown function
000584-RA	CMTM3 CKLF-like MARVEL transmembrane domain-containing protein 3 (Homo sapiens OX=9606)
000585-RA	Protein of unknown function
000586-RA	HAS3 Hyaluronan synthase 3 (Homo sapiens OX=9606)
000587-RA	Chtf8 Chromosome transmission fidelity protein 8 homolog (Rattus norvegicus OX=10116)
000588-RA	UTP4 U3 small nucleolar RNA-associated protein 4 homolog (Homo sapiens OX=9606)
000589-RA	ELMO3 Engulfment and cell motility protein 3 (Bos taurus OX=9913)
000590-RA	Protein of unknown function
000590-RB	Protein of unknown function
000590-RC	e2f4 Transcription factor E2F4 (Xenopus laevis OX=8355)
000591-RA	Protein of unknown function
000592-RA	ldhd Probable D-lactate dehydrogenase, mitochondrial (Danio rerio OX=7955)
000593-RA	LCAT Phosphatidylcholine-sterol acyltransferase (Fragment) (Gallus gallus OX=9031)
000594-RA	ANLN Anillin (Homo sapiens OX=9606)
000595-RA	EXOC3 Exocyst complex component 3 (Bos taurus OX=9913)
000596-RA	Protein of unknown function
000597-RA	EXOC3L1 Exocyst complex component 3-like protein (Bos taurus OX=9913)
000598-RA	Kiaa0895l Uncharacterized protein KIAA0895-like (Mus musculus OX=10090)
000599-RA	EEPD1 Endonuclease/exonuclease/phosphatase family domain-containing protein 1 (Bos taurus OX=9913)
000600-RA	ciapin1 Anamorsin (Xenopus laevis OX=8355)
000601-RA	coq9 Ubiquinone biosynthesis protein COQ9, mitochondrial (Xenopus tropicalis OX=8364)
000602-RA	Utp6 U3 small nucleolar RNA-associated protein 6 homolog (Mus musculus OX=10090)
000603-RA	POLR2C DNA-directed RNA polymerase II subunit RPB3 (Bos taurus OX=9913)
000604-RA	Dok4 Docking protein 4 (Mus musculus OX=10090)
000605-RA	ccdc102a Coiled-coil domain-containing protein 102A (Xenopus laevis OX=8355)
000606-RA	FBLN7 Fibulin-7 (Homo sapiens OX=9606)
000607-RA	drc7 Dynein regulatory complex subunit 7 (Xenopus tropicalis OX=8364)
000608-RA	drc7 Dynein regulatory complex subunit 7 (Xenopus tropicalis OX=8364)
000608-RB	drc7 Dynein regulatory complex subunit 7 (Xenopus tropicalis OX=8364)
000609-RA	katnb1 Katanin p80 WD40 repeat-containing subunit B1 (Xenopus laevis OX=8355)
000609-RB	katnb1 Katanin p80 WD40 repeat-containing subunit B1 (Xenopus laevis OX=8355)
000610-RA	KIFC3 Kinesin-like protein KIFC3 (Homo sapiens OX=9606)
000611-RA	CNGB1 Cyclic nucleotide-gated cation channel beta-1 (Bos taurus OX=9913)
000611-RB	CNGB1 Cyclic nucleotide-gated cation channel beta-1 (Bos taurus OX=9913)
000611-RC	CNGB1 Cyclic nucleotide-gated cation channel beta-1 (Homo sapiens OX=9606)
000612-RA	TEPP Testis, prostate and placenta-expressed protein (Homo sapiens OX=9606)
000612-RB	Protein of unknown function
000613-RA	ZNF319 Zinc finger protein 319 (Homo sapiens OX=9606)
000614-RA	usb1 U6 snRNA phosphodiesterase (Xenopus laevis OX=8355)
000615-RA	setd6 N-lysine methyltransferase setd6 (Xenopus tropicalis OX=8364)
000616-RA	ndrg4-b Protein NDRG4-B (Xenopus laevis OX=8355)
000616-RB	ndrg4 Protein NDRG4 (Xenopus tropicalis OX=8364)
000617-RA	Gins3 DNA replication complex GINS protein PSF3 (Mus musculus OX=10090)
000618-RA	Ccdc113 Coiled-coil domain-containing protein 113 (Mus musculus OX=10090)
000619-RA	Casein kinase II subunit alpha' (Gallus gallus OX=9031)
000620-RA	MMP15 Matrix metalloproteinase-15 (Homo sapiens OX=9606)
000620-RB	MMP15 Matrix metalloproteinase-15 (Homo sapiens OX=9606)
000621-RA	isoc2 Isochorismatase domain-containing protein 2 (Xenopus laevis OX=8355)
000622-RA	Protein of unknown function
000623-RA	slc38a7 Putative sodium-coupled neutral amino acid transporter 7 (Xenopus laevis OX=8355)
000624-RA	got2 Aspartate aminotransferase, mitochondrial (Xenopus tropicalis OX=8364)
000624-RB	got2 Aspartate aminotransferase, mitochondrial (Xenopus tropicalis OX=8364)
000625-RA	CALB2 Calretinin (Homo sapiens OX=9606)
000626-RA	PNP Purine nucleoside phosphorylase (Homo sapiens OX=9606)
000626-RB	PNP Purine nucleoside phosphorylase (Homo sapiens OX=9606)
000627-RA	CMTR2 Cap-specific mRNA (nucleoside-2'-O-)-methyltransferase 2 (Pongo abelii OX=9601)
000628-RA	HYDIN Hydrocephalus-inducing protein homolog (Homo sapiens OX=9606)
000629-RA	Protein of unknown function
000630-RA	HYDIN Hydrocephalus-inducing protein homolog (Homo sapiens OX=9606)
000631-RA	Protein of unknown function
000632-RA	HYDIN Hydrocephalus-inducing protein homolog (Homo sapiens OX=9606)
000633-RA	HYDIN Hydrocephalus-inducing protein homolog (Homo sapiens OX=9606)
000634-RA	HYDIN Hydrocephalus-inducing protein homolog (Homo sapiens OX=9606)
000635-RA	Hydin Hydrocephalus-inducing protein (Mus musculus OX=10090)
000636-RA	vac14 Protein VAC14 homolog (Xenopus laevis OX=8355)
000637-RA	Mtss2 Protein MTSS 2 (Mus musculus OX=10090)
000638-RA	MTSS2 Protein MTSS 2 (Homo sapiens OX=9606)
000639-RA	IL34 Interleukin-34 (Homo sapiens OX=9606)
000640-RA	SF3B3 Splicing factor 3B subunit 3 (Bos taurus OX=9913)
000640-RB	SF3B3 Splicing factor 3B subunit 3 (Bos taurus OX=9913)
000641-RA	COG4 Conserved oligomeric Golgi complex subunit 4 (Bos taurus OX=9913)
000641-RB	COG4 Conserved oligomeric Golgi complex subunit 4 (Homo sapiens OX=9606)
000642-RA	Fcsk L-fucose kinase (Mus musculus OX=10090)
000643-RA	Protein of unknown function
000644-RA	Protein of unknown function
000645-RA	ST3GAL2 CMP-N-acetylneuraminate-beta-galactosamide-alpha-2,3-sialyltransferase 2 (Homo sapiens OX=9606)
000646-RA	CLEC18B C-type lectin domain family 18 member B (Homo sapiens OX=9606)
000647-RA	Protein of unknown function
000647-RB	Protein of unknown function
000648-RA	AARS Alanine--tRNA ligase, cytoplasmic (Homo sapiens OX=9606)
000649-RA	FBLN1 Fibulin-1 (Fragment) (Chlorocebus aethiops OX=9534)
000650-RA	PDPR Pyruvate dehydrogenase phosphatase regulatory subunit, mitochondrial (Homo sapiens OX=9606)
000650-RB	PDPR Pyruvate dehydrogenase phosphatase regulatory subunit, mitochondrial (Bos taurus OX=9913)
000651-RA	GLG1 Golgi apparatus protein 1 (Gallus gallus OX=9031)
000652-RA	RFWD3 E3 ubiquitin-protein ligase RFWD3 (Ailuropoda melanoleuca OX=9646)
000653-RA	ATP2C2 Calcium-transporting ATPase type 2C member 2 (Homo sapiens OX=9606)
000654-RA	Protein of unknown function
000655-RA	Protein of unknown function
000656-RA	Acbd4 Acyl-CoA-binding domain-containing protein 4 (Rattus norvegicus OX=10116)
000657-RA	hexim Protein HEXIM (Xenopus laevis OX=8355)
000658-RA	Fmnl1 Formin-like protein 1 (Mus musculus OX=10090)
000659-RA	Fmnl1 Formin-like protein 1 (Mus musculus OX=10090)
000660-RA	FMNL1 Formin-like protein 1 (Homo sapiens OX=9606)
000661-RA	Mylk Myosin light chain kinase, smooth muscle (Gallus gallus OX=9031)
000662-RA	Map3k14 Mitogen-activated protein kinase kinase kinase 14 (Mus musculus OX=10090)
000663-RA	MAP3K14 Mitogen-activated protein kinase kinase kinase 14 (Homo sapiens OX=9606)
000663-RB	MAP3K14 Mitogen-activated protein kinase kinase kinase 14 (Homo sapiens OX=9606)
000664-RA	MAP3K14 Mitogen-activated protein kinase kinase kinase 14 (Homo sapiens OX=9606)
000665-RA	myo1d Unconventional myosin-Id (Xenopus laevis OX=8355)
000666-RA	CDK5R1 Cyclin-dependent kinase 5 activator 1 (Bos taurus OX=9913)
000667-RA	Protein of unknown function
000668-RA	psmd11 26S proteasome non-ATPase regulatory subunit 11 (Xenopus tropicalis OX=8364)
000669-RA	DCAF7 DDB1- and CUL4-associated factor 7 (Homo sapiens OX=9606)
000670-RA	KCNH6 Potassium voltage-gated channel subfamily H member 6 (Gallus gallus OX=9031)
000671-RA	KCNH6 Potassium voltage-gated channel subfamily H member 6 (Gallus gallus OX=9031)
000672-RA	ACE Angiotensin-converting enzyme (Fragment) (Gallus gallus OX=9031)
000673-RA	Protein of unknown function
000674-RA	cyb561 Cytochrome b561 (Xenopus laevis OX=8355)
000675-RA	TANC2 Protein TANC2 (Homo sapiens OX=9606)
000676-RA	MARCH10 Probable E3 ubiquitin-protein ligase MARCH10 (Homo sapiens OX=9606)
000677-RA	MRC2 C-type mannose receptor 2 (Homo sapiens OX=9606)
000678-RA	tlk2 Serine/threonine-protein kinase tousled-like 2 (Xenopus tropicalis OX=8364)
000679-RA	mettl2 tRNA N(3)-methylcytidine methyltransferase METTL2 (Xenopus tropicalis OX=8364)
000680-RA	rprml Reprimo-like protein (Xenopus laevis OX=8355)
000681-RA	Gosr2 Golgi SNAP receptor complex member 2 (Rattus norvegicus OX=10116)
000682-RA	WNT9B Protein Wnt-9b (Homo sapiens OX=9606)
000683-RA	WNT3 Proto-oncogene Wnt-3 (Homo sapiens OX=9606)
000684-RA	NSF Vesicle-fusing ATPase (Cricetulus griseus OX=10029)
000685-RA	Protein of unknown function
000686-RA	GH Somatotropin (Lithobates catesbeiana OX=8400)
000687-RA	Protein of unknown function
000688-RA	Protein of unknown function
000689-RA	psmc5 26S proteasome regulatory subunit 8 (Xenopus laevis OX=8355)
000690-RA	Protein of unknown function
000691-RA	Smarcd2 SWI/SNF-related matrix-associated actin-dependent regulator of chromatin subfamily D member 2 (Rattus norvegicus OX=10116)
000692-RA	Protein of unknown function
000693-RA	RNF223 RING finger protein 223 (Homo sapiens OX=9606)
000694-RA	PTPN11 Tyrosine-protein phosphatase non-receptor type 11 (Gallus gallus OX=9031)
000695-RA	Protein of unknown function
000696-RA	Protein of unknown function
000697-RA	hes4-b Transcription factor HES-4-B (Xenopus laevis OX=8355)
000697-RB	hes4 Transcription factor HES-4 (Xenopus tropicalis OX=8364)
000698-RA	hes4 Transcription factor HES-4 (Xenopus tropicalis OX=8364)
000699-RA	PLEKHN1 Pleckstrin homology domain-containing family N member 1 (Homo sapiens OX=9606)
000700-RA	Protein of unknown function
000701-RA	Protein of unknown function
000702-RA	Pla2g12a Group XIIA secretory phospholipase A2 (Mus musculus OX=10090)
000703-RA	gar1 H/ACA ribonucleoprotein complex subunit 1 (Xenopus tropicalis OX=8364)
000704-RA	RRH Visual pigment-like receptor peropsin (Homo sapiens OX=9606)
000705-RA	pitx2 Pituitary homeobox 2 (Xenopus laevis OX=8355)
000706-RA	Herc2 E3 ubiquitin-protein ligase HERC2 (Mus musculus OX=10090)
000707-RA	NIPA1 Magnesium transporter NIPA1 (Homo sapiens OX=9606)
000708-RA	Prps2 Ribose-phosphate pyrophosphokinase 2 (Rattus norvegicus OX=10116)
000709-RA	NIPA2 Magnesium transporter NIPA2 (Pongo abelii OX=9601)
000710-RA	Cyfip1 Cytoplasmic FMR1-interacting protein 1 (Mus musculus OX=10090)
000711-RA	TUBGCP5 Gamma-tubulin complex component 5 (Homo sapiens OX=9606)
000712-RA	Slc9a7 Sodium/hydrogen exchanger 7 (Mus musculus OX=10090)
000713-RA	Slc9a7 Sodium/hydrogen exchanger 7 (Mus musculus OX=10090)
000714-RA	rp2 Protein XRP2 (Xenopus laevis OX=8355)
000715-RA	jade3 Protein Jade-3 (Xenopus tropicalis OX=8364)
000716-RA	jade3 Protein Jade-3 (Xenopus tropicalis OX=8364)
000717-RA	rgn Regucalcin (Xenopus tropicalis OX=8364)
000718-RA	PLCXD1 PI-PLC X domain-containing protein 1 (Homo sapiens OX=9606)
000719-RA	gtpbp6 Putative GTP-binding protein 6 (Xenopus laevis OX=8355)
000720-RA	Protein of unknown function
000720-RB	Protein of unknown function
000721-RA	PPP2R3B Serine/threonine-protein phosphatase 2A regulatory subunit B'' subunit beta (Homo sapiens OX=9606)
000721-RB	PPP2R3B Serine/threonine-protein phosphatase 2A regulatory subunit B'' subunit beta (Homo sapiens OX=9606)
000722-RA	SHOX Short stature homeobox protein (Homo sapiens OX=9606)
000723-RA	Protein of unknown function
000723-RB	Protein of unknown function
000724-RA	Snca Alpha-synuclein (Mus musculus OX=10090)
000725-RA	COPS4 COP9 signalosome complex subunit 4 (Sus scrofa OX=9823)
000726-RA	Uso1 General vesicular transport factor p115 (Mus musculus OX=10090)
000727-RA	Protein of unknown function
000728-RA	Protein of unknown function
000728-RB	Protein of unknown function
000729-RA	G3BP2 Ras GTPase-activating protein-binding protein 2 (Pongo abelii OX=9601)
000730-RA	Mthfd2l Probable bifunctional methylenetetrahydrofolate dehydrogenase/cyclohydrolase 2 (Mus musculus OX=10090)
000731-RA	PDZRN3 E3 ubiquitin-protein ligase PDZRN3 (Homo sapiens OX=9606)
000732-RA	Protein of unknown function
000733-RA	Protein of unknown function
000734-RA	CCDC51 Coiled-coil domain-containing protein 51 (Homo sapiens OX=9606)
000735-RA	Protein of unknown function
000736-RA	Protein of unknown function
000736-RB	Protein of unknown function
000736-RC	Protein of unknown function
000737-RA	PLXNB1 Plexin-B1 (Homo sapiens OX=9606)
000737-RB	PLXNB1 Plexin-B1 (Homo sapiens OX=9606)
000738-RA	CTTNBP2 Cortactin-binding protein 2 (Callithrix jacchus OX=9483)
000739-RA	C24G6.8 Probable peptidyl-tRNA hydrolase 2 (Caenorhabditis elegans OX=6239)
000740-RA	Setd5 Histone-lysine N-methyltransferase SETD5 (Mus musculus OX=10090)
000741-RA	Setd5 Histone-lysine N-methyltransferase SETD5 (Mus musculus OX=10090)
000742-RA	Setd5 Histone-lysine N-methyltransferase SETD5 (Mus musculus OX=10090)
000743-RA	SETD5 Histone-lysine N-methyltransferase SETD5 (Homo sapiens OX=9606)
000744-RA	SETD5 Histone-lysine N-methyltransferase SETD5 (Homo sapiens OX=9606)
000745-RA	LHFPL4 LHFPL tetraspan subfamily member 4 protein (Bos taurus OX=9913)
000746-RA	Protein of unknown function
000747-RA	BRPF1 Peregrin (Homo sapiens OX=9606)
000747-RB	BRPF1 Peregrin (Homo sapiens OX=9606)
000748-RA	OGG1 N-glycosylase/DNA lyase (Homo sapiens OX=9606)
000749-RA	GDF11 Growth/differentiation factor 11 (Homo sapiens OX=9606)
000750-RA	PAN2 PAN2-PAN3 deadenylation complex catalytic subunit PAN2 (Gallus gallus OX=9031)
000751-RA	PMEL Melanocyte protein PMEL (Gallus gallus OX=9031)
000752-RA	cdk2 Cyclin-dependent kinase 2 (Xenopus laevis OX=8355)
000753-RA	RAB5B Ras-related protein Rab-5B (Gallus gallus OX=9031)
000754-RA	SUOX Sulfite oxidase (Gallus gallus OX=9031)
000755-RA	Suox Sulfite oxidase, mitochondrial (Rattus norvegicus OX=10116)
000756-RA	IKZF4 Zinc finger protein Eos (Homo sapiens OX=9606)
000757-RA	Ikzf2 Zinc finger protein Helios (Mus musculus OX=10090)
000758-RA	IKZF4 Zinc finger protein Eos (Homo sapiens OX=9606)
000759-RA	Protein of unknown function
000760-RA	Protein of unknown function
000761-RA	Erbb3 Receptor tyrosine-protein kinase erbB-3 (Mus musculus OX=10090)
000761-RB	Erbb3 Receptor tyrosine-protein kinase erbB-3 (Mus musculus OX=10090)
000762-RA	Erbb3 Receptor tyrosine-protein kinase erbB-3 (Rattus norvegicus OX=10116)
000763-RA	Pa2g4 Proliferation-associated protein 2G4 (Rattus norvegicus OX=10116)
000764-RA	Myl6 Myosin light polypeptide 6 (Rattus norvegicus OX=10116)
000764-RB	Myl6 Myosin light polypeptide 6 (Rattus norvegicus OX=10116)
000765-RA	SMARCC2 SWI/SNF complex subunit SMARCC2 (Homo sapiens OX=9606)
000765-RB	SMARCC2 SWI/SNF complex subunit SMARCC2 (Homo sapiens OX=9606)
000765-RC	SMARCC2 SWI/SNF complex subunit SMARCC2 (Homo sapiens OX=9606)
000766-RA	rnf41 E3 ubiquitin-protein ligase NRDP1 (Xenopus laevis OX=8355)
000767-RA	nabp2 SOSS complex subunit B1 (Xenopus tropicalis OX=8364)
000768-RA	ANKRD52 Serine/threonine-protein phosphatase 6 regulatory ankyrin repeat subunit C (Gallus gallus OX=9031)
000768-RB	ANKRD52 Serine/threonine-protein phosphatase 6 regulatory ankyrin repeat subunit C (Gallus gallus OX=9031)
000769-RA	Protein of unknown function
000770-RA	LBH Protein LBH (Gallus gallus OX=9031)
000771-RA	coq10b-a Coenzyme Q-binding protein COQ10 homolog A, mitochondrial (Xenopus laevis OX=8355)
000772-RA	cs Citrate synthase, mitochondrial (Xenopus tropicalis OX=8364)
000773-RA	Cnpy2 Protein canopy homolog 2 (Mus musculus OX=10090)
000774-RA	wdr61 WD repeat-containing protein 61 (Xenopus laevis OX=8355)
000775-RA	tmem120b Transmembrane protein 120B (Xenopus tropicalis OX=8364)
000776-RA	RHOF Rho-related GTP-binding protein RhoF (Bos taurus OX=9913)
000777-RA	setd1b Histone-lysine N-methyltransferase SETD1B (Xenopus tropicalis OX=8364)
000778-RA	SETD1B Histone-lysine N-methyltransferase SETD1B (Gallus gallus OX=9031)
000779-RA	HPD 4-hydroxyphenylpyruvate dioxygenase (Homo sapiens OX=9606)
000780-RA	WDR66 Cilia- and flagella-associated protein 251 (Homo sapiens OX=9606)
000781-RA	Wdr66 Cilia- and flagella-associated protein 251 (Mus musculus OX=10090)
000782-RA	WDR66 Cilia- and flagella-associated protein 251 (Pongo abelii OX=9601)
000783-RA	bcl7a B-cell CLL/lymphoma 7 protein family member A (Xenopus tropicalis OX=8364)
000784-RA	diablo Diablo homolog, mitochondrial (Xenopus tropicalis OX=8364)
000785-RA	VPS33A Vacuolar protein sorting-associated protein 33A (Homo sapiens OX=9606)
000786-RA	HCAR3 Hydroxycarboxylic acid receptor 3 (Homo sapiens OX=9606)
000787-RA	Protein of unknown function
000788-RA	CLIP1 CAP-Gly domain-containing linker protein 1 (Gallus gallus OX=9031)
000788-RB	CLIP1 CAP-Gly domain-containing linker protein 1 (Gallus gallus OX=9031)
000789-RA	CLIP1 CAP-Gly domain-containing linker protein 1 (Gallus gallus OX=9031)
000790-RA	zcchc8 Zinc finger CCHC domain-containing protein 8 (Xenopus laevis OX=8355)
000791-RA	GTF2H3 General transcription factor IIH subunit 3 (Bos taurus OX=9913)
000791-RB	GTF2H3 General transcription factor IIH subunit 3 (Homo sapiens OX=9606)
000792-RA	Eif2b1 Translation initiation factor eIF-2B subunit alpha (Rattus norvegicus OX=10116)
000793-RA	ddx55 ATP-dependent RNA helicase DDX55 (Xenopus laevis OX=8355)
000794-RA	mocs3 Adenylyltransferase and sulfurtransferase MOCS3 (Xenopus laevis OX=8355)
000795-RA	TMED2 Transmembrane emp24 domain-containing protein 2 (Fragment) (Cricetulus griseus OX=10029)
000796-RA	rilpl1 RILP-like protein 1 (Xenopus tropicalis OX=8364)
000797-RA	snrnp35 U11/U12 small nuclear ribonucleoprotein 35 kDa protein (Xenopus laevis OX=8355)
000798-RA	rilpl2 RILP-like protein 2 (Xenopus laevis OX=8355)
000799-RA	kmt5a-b N-lysine methyltransferase KMT5A-B (Xenopus laevis OX=8355)
000800-RA	SBNO1 Protein strawberry notch homolog 1 (Gallus gallus OX=9031)
000800-RB	SBNO1 Protein strawberry notch homolog 1 (Homo sapiens OX=9606)
000801-RA	C12orf65 Probable peptide chain release factor C12orf65, mitochondrial (Homo sapiens OX=9606)
000802-RA	MPHOSPH9 M-phase phosphoprotein 9 (Homo sapiens OX=9606)
000803-RA	ARL6IP4 ADP-ribosylation factor-like protein 6-interacting protein 4 (Gallus gallus OX=9031)
000804-RA	ogfod2 2-oxoglutarate and iron-dependent oxygenase domain-containing protein 2 (Xenopus tropicalis OX=8364)
000805-RA	Protein of unknown function
000806-RA	Protein of unknown function
000807-RA	Protein of unknown function
000807-RB	Protein of unknown function
000807-RC	Protein of unknown function
000808-RA	Protein of unknown function
000808-RB	Protein of unknown function
000809-RA	DPY19L1 Probable C-mannosyltransferase DPY19L1 (Homo sapiens OX=9606)
000810-RA	Dpy19l1 Probable C-mannosyltransferase DPY19L1 (Mus musculus OX=10090)
000811-RA	NT5C3A Cytosolic 5'-nucleotidase 3A (Gallus gallus OX=9031)
000812-RA	FKBP9 Peptidyl-prolyl cis-trans isomerase FKBP9 (Bos taurus OX=9913)
000813-RA	KBTBD2 Kelch repeat and BTB domain-containing protein 2 (Homo sapiens OX=9606)
000814-RA	vopp1 Vesicular, overexpressed in cancer, prosurvival protein 1 (Xenopus tropicalis OX=8364)
000815-RA	LANCL2 LanC-like protein 2 (Homo sapiens OX=9606)
000816-RA	SLC10A3 P3 protein (Homo sapiens OX=9606)
000817-RA	slc25a25 Calcium-binding mitochondrial carrier protein SCaMC-2 (Xenopus tropicalis OX=8364)
000818-RA	fam102a Protein FAM102A (Xenopus laevis OX=8355)
000819-RA	PIP5KL1 Phosphatidylinositol 4-phosphate 5-kinase-like protein 1 (Homo sapiens OX=9606)
000820-RA	DNM1 Dynamin-1 (Bos taurus OX=9913)
000821-RA	Golga2 Golgin subfamily A member 2 (Mus musculus OX=10090)
000822-RA	SLC27A4 Long-chain fatty acid transport protein 4 (Pongo abelii OX=9601)
000823-RA	Protein of unknown function
000824-RA	Pla2g1b Phospholipase A2 (Rattus norvegicus OX=10116)
000825-RA	CYP2D6 Cytochrome P450 2D6 (Homo sapiens OX=9606)
000825-RB	Cyp2j5 Cytochrome P450 2J5 (Mus musculus OX=10090)
000826-RA	OSGIN1 Oxidative stress-induced growth inhibitor 1 (Homo sapiens OX=9606)
000827-RA	Protein of unknown function
000828-RA	MBTPS1 Membrane-bound transcription factor site-1 protease (Homo sapiens OX=9606)
000829-RA	HSDL1 Inactive hydroxysteroid dehydrogenase-like protein 1 (Pongo abelii OX=9601)
000830-RA	TMEM170A Transmembrane protein 170A (Homo sapiens OX=9606)
000831-RA	csgA C-factor (Myxococcus xanthus OX=34)
000832-RA	csgA C-factor (Myxococcus xanthus OX=34)
000833-RA	Chymotrypsin A (Gadus morhua OX=8049)
000834-RA	Atp6v0d1 V-type proton ATPase subunit d 1 (Mus musculus OX=10090)
000835-RA	HSD11B2 Corticosteroid 11-beta-dehydrogenase isozyme 2 (Homo sapiens OX=9606)
000836-RA	STIP1 Stress-induced-phosphoprotein 1 (Homo sapiens OX=9606)
000837-RA	Protein of unknown function
000838-RA	MED6 Mediator of RNA polymerase II transcription subunit 6 (Bos taurus OX=9913)
000838-RB	MED6 Mediator of RNA polymerase II transcription subunit 6 (Bos taurus OX=9913)
000839-RA	Protein of unknown function
000840-RA	ZFHX4 Zinc finger homeobox protein 4 (Gallus gallus OX=9031)
000841-RA	PEX2 Peroxisome biogenesis factor 2 (Cricetulus griseus OX=10029)
000842-RA	PKIA cAMP-dependent protein kinase inhibitor alpha (Gallus gallus OX=9031)
000843-RA	Protein of unknown function
000844-RA	Protein of unknown function
000844-RB	Protein of unknown function
000845-RA	Tenm4 Teneurin-4 (Mus musculus OX=10090)
000846-RA	TENM4 Teneurin-4 (Homo sapiens OX=9606)
000847-RA	Protein of unknown function
000848-RA	Uncharacterized protein C12orf29 homolog (Rattus norvegicus OX=10116)
000849-RA	CEP290 Centrosomal protein of 290 kDa (Homo sapiens OX=9606)
000849-RB	cep290 Centrosomal protein of 290 kDa (Danio rerio OX=7955)
000850-RA	Cep290 Centrosomal protein of 290 kDa (Mus musculus OX=10090)
000851-RA	Nucleoside diphosphate kinase A1 (Xenopus laevis OX=8355)
000852-RA	RABGGTB Geranylgeranyl transferase type-2 subunit beta (Bos taurus OX=9913)
000853-RA	ACADM Medium-chain specific acyl-CoA dehydrogenase, mitochondrial (Bos taurus OX=9913)
000854-RA	slc44a5 Choline transporter-like protein 5 (Xenopus tropicalis OX=8364)
000855-RA	Lhx8 LIM/homeobox protein Lhx8 (Mus musculus OX=10090)
000856-RA	CRYZ Quinone oxidoreductase (Sus scrofa OX=9823)
000857-RA	tyw3 tRNA wybutosine-synthesizing protein 3 homolog (Xenopus laevis OX=8355)
000858-RA	CRYZ Quinone oxidoreductase (Homo sapiens OX=9606)
000858-RB	CRYZ Quinone oxidoreductase (Cavia porcellus OX=10141)
000859-RA	CRYZ Quinone oxidoreductase (Cavia porcellus OX=10141)
000860-RA	ERICH3 Glutamate-rich protein 3 (Homo sapiens OX=9606)
000861-RA	ERICH3 Glutamate-rich protein 3 (Homo sapiens OX=9606)
000862-RA	Protein of unknown function
000863-RA	KCNE2 Potassium voltage-gated channel subfamily E member 2 (Homo sapiens OX=9606)
000864-RA	Kcne1 Potassium voltage-gated channel subfamily E member 1 (Mus musculus OX=10090)
000865-RA	RCAN1 Calcipressin-1 (Bos taurus OX=9913)
000866-RA	SON Protein SON (Homo sapiens OX=9606)
000867-RA	SON Protein SON (Homo sapiens OX=9606)
000868-RA	patl2 Protein PAT1 homolog 2 (Xenopus tropicalis OX=8364)
000869-RA	Atp5po ATP synthase subunit O, mitochondrial (Rattus norvegicus OX=10116)
000870-RA	GART Trifunctional purine biosynthetic protein adenosine-3 (Gallus gallus OX=9031)
000871-RA	DNAJC28 DnaJ homolog subfamily C member 28 (Homo sapiens OX=9606)
000872-RA	TMEM50B Transmembrane protein 50B (Papio anubis OX=9555)
000873-RA	Protein of unknown function
000874-RA	Protein of unknown function
000874-RB	Protein of unknown function
000875-RA	Protein of unknown function
000876-RA	Protein of unknown function
000877-RA	Protein of unknown function
000878-RA	Protein of unknown function
000879-RA	OLIG2 Oligodendrocyte transcription factor 2 (Gallus gallus OX=9031)
000880-RA	Olig1 Oligodendrocyte transcription factor 1 (Mus musculus OX=10090)
000881-RA	C21orf62 Uncharacterized protein C21orf62 (Homo sapiens OX=9606)
000882-RA	Paxbp1 PAX3- and PAX7-binding protein 1 (Mus musculus OX=10090)
000883-RA	Bambi BMP and activin membrane-bound inhibitor homolog (Rattus norvegicus OX=10116)
000884-RA	wac WW domain-containing adapter protein with coiled-coil (Xenopus tropicalis OX=8364)
000885-RA	Protein of unknown function
000886-RA	Armc4 Armadillo repeat-containing protein 4 (Mus musculus OX=10090)
000887-RA	MKX Homeobox protein Mohawk (Homo sapiens OX=9606)
000888-RA	Protein of unknown function
000889-RA	RAB18 Ras-related protein Rab-18 (Gallus gallus OX=9031)
000890-RA	LINC00614 Putative uncharacterized protein encoded by LINC00614 (Homo sapiens OX=9606)
000891-RA	YME1L1 ATP-dependent zinc metalloprotease YME1L1 (Homo sapiens OX=9606)
000892-RA	mastl Serine/threonine-protein kinase greatwall (Xenopus tropicalis OX=8364)
000893-RA	acbd5 Acyl-CoA-binding domain-containing protein 5 (Xenopus tropicalis OX=8364)
000893-RB	acbd5 Acyl-CoA-binding domain-containing protein 5 (Xenopus tropicalis OX=8364)
000893-RC	acbd5 Acyl-CoA-binding domain-containing protein 5 (Xenopus tropicalis OX=8364)
000894-RA	Pdss1 Decaprenyl-diphosphate synthase subunit 1 (Mus musculus OX=10090)
000895-RA	selO Protein adenylyltransferase SelO (Methylobacillus flagellatus (strain KT / ATCC 51484 / DSM 6875) OX=265072)
000896-RA	apbb1ip Amyloid beta A4 precursor protein-binding family B member 1-interacting protein (Xenopus laevis OX=8355)
000897-RA	flrt3 Leucine-rich repeat transmembrane protein FLRT3 (Xenopus tropicalis OX=8364)
000898-RA	NDUFAF5 Arginine-hydroxylase NDUFAF5, mitochondrial (Pongo abelii OX=9601)
000899-RA	SEC11C Signal peptidase complex catalytic subunit SEC11C (Canis lupus familiaris OX=9615)
000900-RA	grp Gastrin-releasing peptide (Bombina orientalis OX=8346)
000901-RA	rax-b Retinal homeobox protein Rx-B (Xenopus laevis OX=8355)
000902-RA	CPLX4 Complexin-4 (Homo sapiens OX=9606)
000903-RA	CCBE1 Collagen and calcium-binding EGF domain-containing protein 1 (Homo sapiens OX=9606)
000904-RA	Protein of unknown function
000905-RA	MTMR12 Myotubularin-related protein 12 (Homo sapiens OX=9606)
000906-RA	zfr Zinc finger RNA-binding protein (Xenopus tropicalis OX=8364)
000907-RA	SUB1 Activated RNA polymerase II transcriptional coactivator p15 (Gallus gallus OX=9031)
000908-RA	Protein of unknown function
000909-RA	GPAM Glycerol-3-phosphate acyltransferase 1, mitochondrial (Sus scrofa OX=9823)
000910-RA	TECTB Beta-tectorin (Gallus gallus OX=9031)
000911-RA	Protein of unknown function
000912-RA	Acsl5 Long-chain-fatty-acid--CoA ligase 5 (Rattus norvegicus OX=10116)
000913-RA	ZDHHC6 Palmitoyltransferase ZDHHC6 (Pongo abelii OX=9601)
000914-RA	Protein of unknown function
000915-RA	Protein of unknown function
000915-RB	Protein of unknown function
000916-RA	Protein of unknown function
000917-RA	Glycine-rich cell wall structural protein 1.8 (Phaseolus vulgaris OX=3885)
000918-RA	Protein of unknown function
000919-RA	Tcf7l2 Transcription factor 7-like 2 (Mus musculus OX=10090)
000920-RA	PDE4D cAMP-specific 3',5'-cyclic phosphodiesterase 4D (Homo sapiens OX=9606)
000921-RA	Plk2 Serine/threonine-protein kinase PLK2 (Rattus norvegicus OX=10116)
000922-RA	gpbp1 Vasculin (Xenopus tropicalis OX=8364)
000922-RB	GPBP1 Vasculin (Bos taurus OX=9913)
000922-RC	gpbp1 Vasculin (Xenopus tropicalis OX=8364)
000923-RA	SETD9 SET domain-containing protein 9 (Homo sapiens OX=9606)
000924-RA	Cdk5rap1 CDK5 regulatory subunit-associated protein 1 (Mus musculus OX=10090)
000925-RA	Protein of unknown function
000926-RA	TGM3 Protein-glutamine gamma-glutamyltransferase E (Bos taurus OX=9913)
000927-RA	Tgm3 Protein-glutamine gamma-glutamyltransferase E (Mus musculus OX=10090)
000928-RA	TGM3 Protein-glutamine gamma-glutamyltransferase E (Bos taurus OX=9913)
000929-RA	TGM6 Protein-glutamine gamma-glutamyltransferase 6 (Homo sapiens OX=9606)
000930-RA	Protein of unknown function
000931-RA	TGM3 Protein-glutamine gamma-glutamyltransferase E (Homo sapiens OX=9606)
000932-RA	Protein of unknown function
000933-RA	Tgm3 Protein-glutamine gamma-glutamyltransferase E (Rattus norvegicus OX=10116)
000934-RA	Tgm3 Protein-glutamine gamma-glutamyltransferase E (Rattus norvegicus OX=10116)
000935-RA	TGM5 Protein-glutamine gamma-glutamyltransferase 5 (Homo sapiens OX=9606)
000936-RA	TGM5 Protein-glutamine gamma-glutamyltransferase 5 (Homo sapiens OX=9606)
000937-RA	Protein of unknown function
000938-RA	Tgm5 Protein-glutamine gamma-glutamyltransferase 5 (Mus musculus OX=10090)
000939-RA	Tgm5 Protein-glutamine gamma-glutamyltransferase 5 (Mus musculus OX=10090)
000939-RB	Protein of unknown function
000940-RA	EPB42 Erythrocyte membrane protein band 4.2 (Homo sapiens OX=9606)
000941-RA	ZNFX1 NFX1-type zinc finger-containing protein 1 (Homo sapiens OX=9606)
000942-RA	SLC35C2 Solute carrier family 35 member C2 (Homo sapiens OX=9606)
000943-RA	Elmo2 Engulfment and cell motility protein 2 (Mus musculus OX=10090)
000943-RB	ELMO2 Engulfment and cell motility protein 2 (Homo sapiens OX=9606)
000944-RA	DDX27 Probable ATP-dependent RNA helicase DDX27 (Bos taurus OX=9913)
000944-RB	DDX27 Probable ATP-dependent RNA helicase DDX27 (Bos taurus OX=9913)
000945-RA	TRPM3 Transient receptor potential cation channel subfamily M member 3 (Homo sapiens OX=9606)
000946-RA	TRPM3 Transient receptor potential cation channel subfamily M member 3 (Homo sapiens OX=9606)
000947-RA	TRPM3 Transient receptor potential cation channel subfamily M member 3 (Homo sapiens OX=9606)
000948-RA	KLF9 Krueppel-like factor 9 (Sus scrofa OX=9823)
000949-RA	smc5 Structural maintenance of chromosomes protein 5 (Xenopus laevis OX=8355)
000950-RA	Thyroid hormone-induced protein B (Xenopus laevis OX=8355)
000951-RA	Thyroid hormone-induced protein B (Xenopus laevis OX=8355)
000952-RA	Protein of unknown function
000953-RA	APBA1 Amyloid-beta A4 precursor protein-binding family A member 1 (Homo sapiens OX=9606)
000954-RA	FAM189A2 Protein FAM189A2 (Homo sapiens OX=9606)
000955-RA	TJP2 Tight junction protein ZO-2 (Homo sapiens OX=9606)
000956-RA	TJP2 Tight junction protein ZO-2 (Canis lupus familiaris OX=9615)
000956-RB	TJP2 Tight junction protein ZO-2 (Canis lupus familiaris OX=9615)
000957-RA	Myosin regulatory light chain 2B, cardiac muscle isoform (Gallus gallus OX=9031)
000958-RA	CUX1 Homeobox protein cut-like 1 (Homo sapiens OX=9606)
000959-RA	prkrip1 PRKR-interacting protein 1 homolog (Xenopus laevis OX=8355)
000960-RA	Alkbh4 Alpha-ketoglutarate-dependent dioxygenase alkB homolog 4 (Mus musculus OX=10090)
000961-RA	lrwd1 Leucine-rich repeat and WD repeat-containing protein 1 (Xenopus tropicalis OX=8364)
000962-RA	Nagpa N-acetylglucosamine-1-phosphodiester alpha-N-acetylglucosaminidase (Mus musculus OX=10090)
000963-RA	Megf11 Multiple epidermal growth factor-like domains protein 11 (Mus musculus OX=10090)
000964-RA	crk Adapter molecule crk (Xenopus laevis OX=8355)
000965-RA	YWHAE 14-3-3 protein epsilon (Homo sapiens OX=9606)
000966-RA	Myo1c Unconventional myosin-Ic (Lithobates catesbeiana OX=8400)
000966-RB	Myo1c Unconventional myosin-Ic (Lithobates catesbeiana OX=8400)
000967-RA	INPP5K Inositol polyphosphate 5-phosphatase K (Homo sapiens OX=9606)
000968-RA	PSMD6 26S proteasome non-ATPase regulatory subunit 6 (Homo sapiens OX=9606)
000969-RA	ATXN7 Ataxin-7 (Homo sapiens OX=9606)
000970-RA	thoc7 THO complex subunit 7 homolog (Xenopus tropicalis OX=8364)
000971-RA	FBXW7 F-box/WD repeat-containing protein 7 (Bos taurus OX=9913)
000972-RA	ERCC8 DNA excision repair protein ERCC-8 (Bos taurus OX=9913)
000973-RA	FHDC1 FH2 domain-containing protein 1 (Homo sapiens OX=9606)
000973-RB	Fhdc1 FH2 domain-containing protein 1 (Mus musculus OX=10090)
000974-RA	TRIM2 Tripartite motif-containing protein 2 (Ailuropoda melanoleuca OX=9646)
000975-RA	AKAIN1 A-kinase anchor protein inhibitor 1 (Homo sapiens OX=9606)
000976-RA	ZBTB14 Zinc finger and BTB domain-containing protein 14 (Gallus gallus OX=9031)
000977-RA	EPB41L3 Band 4.1-like protein 3 (Homo sapiens OX=9606)
000977-RB	EPB41L3 Band 4.1-like protein 3 (Homo sapiens OX=9606)
000977-RC	EPB41L3 Band 4.1-like protein 3 (Homo sapiens OX=9606)
000978-RA	EPB41L3 Band 4.1-like protein 3 (Homo sapiens OX=9606)
000979-RA	Epb41l3 Band 4.1-like protein 3 (Mus musculus OX=10090)
000980-RA	Protein of unknown function
000981-RA	miox Inositol oxygenase (Danio rerio OX=7955)
000982-RA	lmf2 Lipase maturation factor 2 (Xenopus tropicalis OX=8364)
000983-RA	ncaph2 Condensin-2 complex subunit H2 (Xenopus tropicalis OX=8364)
000984-RA	SCO2 Protein SCO2 homolog, mitochondrial (Homo sapiens OX=9606)
000985-RA	odf3 Outer dense fiber protein 3 (Xenopus tropicalis OX=8364)
000986-RA	odf3 Outer dense fiber protein 3 (Xenopus tropicalis OX=8364)
000987-RA	nme6 Nucleoside diphosphate kinase 6 (Xenopus tropicalis OX=8364)
000988-RA	RABL2A Rab-like protein 2A (Pongo abelii OX=9601)
000989-RA	tcaf TRPM8 channel-associated factor homolog (Xenopus laevis OX=8355)
000990-RA	tcaf TRPM8 channel-associated factor homolog (Xenopus laevis OX=8355)
000991-RA	GUCA1A Guanylyl cyclase-activating protein 1 (Gallus gallus OX=9031)
000992-RA	GOLGB1 Golgin subfamily B member 1 (Homo sapiens OX=9606)
000993-RA	Cpt1b Carnitine O-palmitoyltransferase 1, muscle isoform (Rattus norvegicus OX=10116)
000994-RA	Chkb Choline/ethanolamine kinase (Mus musculus OX=10090)
000995-RA	Mapk8ip2 C-Jun-amino-terminal kinase-interacting protein 2 (Rattus norvegicus OX=10116)
000996-RA	Shank3 SH3 and multiple ankyrin repeat domains protein 3 (Mus musculus OX=10090)
000997-RA	Aen Apoptosis-enhancing nuclease (Mus musculus OX=10090)
000998-RA	OFCC1 Orofacial cleft 1 candidate gene 1 protein homolog (Gallus gallus OX=9031)
000999-RA	TFAP2A Transcription factor AP-2-alpha (Bos taurus OX=9913)
001000-RA	Gcnt2 N-acetyllactosaminide beta-1,6-N-acetylglucosaminyl-transferase (Mus musculus OX=10090)
001001-RA	PHR Deoxyribodipyrimidine photo-lyase (Potorous tridactylus OX=9310)
001001-RB	PHR Deoxyribodipyrimidine photo-lyase (Potorous tridactylus OX=9310)
001001-RC	PHR Deoxyribodipyrimidine photo-lyase (Potorous tridactylus OX=9310)
001002-RA	Rubcn Run domain Beclin-1-interacting and cysteine-rich domain-containing protein (Mus musculus OX=10090)
001003-RA	RUBCN Run domain Beclin-1-interacting and cysteine-rich domain-containing protein (Homo sapiens OX=9606)
001004-RA	EIF4E2 Eukaryotic translation initiation factor 4E type 2 (Homo sapiens OX=9606)
001005-RA	chrng Acetylcholine receptor subunit gamma (Xenopus laevis OX=8355)
001006-RA	PRSS56 Serine protease 56 (Homo sapiens OX=9606)
001007-RA	Protein of unknown function
001008-RA	ALPL Alkaline phosphatase, tissue-nonspecific isozyme (Bos taurus OX=9913)
001009-RA	C-type natriuretic peptide 2 (Lithobates catesbeiana OX=8400)
001010-RA	COPS7B COP9 signalosome complex subunit 7b (Bos taurus OX=9913)
001011-RA	PDE6D Retinal rod rhodopsin-sensitive cGMP 3',5'-cyclic phosphodiesterase subunit delta (Homo sapiens OX=9606)
001012-RA	Protein of unknown function
001013-RA	Abhd2 Monoacylglycerol lipase ABHD2 (Mus musculus OX=10090)
001014-RA	RLBP1 Retinaldehyde-binding protein 1 (Bos taurus OX=9913)
001015-RA	ticrr Treslin (Xenopus laevis OX=8355)
001016-RA	ticrr Treslin (Xenopus laevis OX=8355)
001017-RA	ticrr Treslin (Xenopus laevis OX=8355)
001018-RA	ticrr Treslin (Xenopus laevis OX=8355)
001019-RA	rhcg Ammonium transporter Rh type C (Xenopus tropicalis OX=8364)
001020-RA	Protein of unknown function
001021-RA	Protein of unknown function
001022-RA	Protein of unknown function
001023-RA	SMIM36 Small integral membrane protein 36 (Mus musculus OX=10090)
001024-RA	Mmd Monocyte to macrophage differentiation factor (Rattus norvegicus OX=10116)
001025-RA	HLF Hepatic leukemia factor (Homo sapiens OX=9606)
001026-RA	Protein of unknown function
001027-RA	Protein of unknown function
001028-RA	Arhgap39 Rho GTPase-activating protein 39 (Mus musculus OX=10090)
001029-RA	Protein of unknown function
001030-RA	Rbm39 RNA-binding protein 39 (Mus musculus OX=10090)
001031-RA	ROMO1 Reactive oxygen species modulator 1 (Homo sapiens OX=9606)
001032-RA	NFS1 Cysteine desulfurase, mitochondrial (Pongo abelii OX=9601)
001033-RA	RBM12 RNA-binding protein 12 (Macaca mulatta OX=9544)
001034-RA	Cpne1 Copine-1 (Mus musculus OX=10090)
001035-RA	ASAP1 Arf-GAP with SH3 domain, ANK repeat and PH domain-containing protein 1 (Bos taurus OX=9913)
001036-RA	ST3GAL1 CMP-N-acetylneuraminate-beta-galactosamide-alpha-2,3-sialyltransferase 1 (Gallus gallus OX=9031)
001037-RA	samhd1 Deoxynucleoside triphosphate triphosphohydrolase SAMHD1 (Xenopus laevis OX=8355)
001038-RA	RBL1 Retinoblastoma-like protein 1 (Homo sapiens OX=9606)
001039-RA	CHD6 Chromodomain-helicase-DNA-binding protein 6 (Homo sapiens OX=9606)
001040-RA	CHD6 Chromodomain-helicase-DNA-binding protein 6 (Homo sapiens OX=9606)
001041-RA	RALGAPB Ral GTPase-activating protein subunit beta (Homo sapiens OX=9606)
001042-RA	Pkp4 Plakophilin-4 (Mus musculus OX=10090)
001043-RA	dapl1-a Death-associated protein-like 1-A (Xenopus laevis OX=8355)
001044-RA	TANC1 Protein TANC1 (Homo sapiens OX=9606)
001045-RA	BAZ2B Bromodomain adjacent to zinc finger domain protein 2B (Homo sapiens OX=9606)
001046-RA	Protein of unknown function
001047-RA	Protein of unknown function
001048-RA	MARCH7 E3 ubiquitin-protein ligase MARCH7 (Homo sapiens OX=9606)
001048-RB	MARCH7 E3 ubiquitin-protein ligase MARCH7 (Homo sapiens OX=9606)
001049-RA	LY75 Lymphocyte antigen 75 (Homo sapiens OX=9606)
001050-RA	LY75 Lymphocyte antigen 75 (Mesocricetus auratus OX=10036)
001051-RA	LY75 Lymphocyte antigen 75 (Homo sapiens OX=9606)
001051-RB	LY75 Lymphocyte antigen 75 (Homo sapiens OX=9606)
001052-RA	SF3A1 Splicing factor 3A subunit 1 (Bos taurus OX=9913)
001053-RA	Ccdc157 Coiled-coil domain-containing protein 157 (Mus musculus OX=10090)
001054-RA	SEC14L2 SEC14-like protein 2 (Bos taurus OX=9913)
001055-RA	mtfp1 Mitochondrial fission process protein 1 (Danio rerio OX=7955)
001056-RA	Gal3st1 Galactosylceramide sulfotransferase (Mus musculus OX=10090)
001057-RA	pes1 Pescadillo homolog (Xenopus tropicalis OX=8364)
001058-RA	PXMP2 Peroxisomal membrane protein 2 (Bos taurus OX=9913)
001059-RA	POLE DNA polymerase epsilon catalytic subunit A (Homo sapiens OX=9606)
001060-RA	Pole DNA polymerase epsilon catalytic subunit A (Mus musculus OX=10090)
001061-RA	Pole DNA polymerase epsilon catalytic subunit A (Mus musculus OX=10090)
001062-RA	POLE DNA polymerase epsilon catalytic subunit A (Homo sapiens OX=9606)
001063-RA	INPP5J Phosphatidylinositol 4,5-bisphosphate 5-phosphatase A (Homo sapiens OX=9606)
001064-RA	selenom Selenoprotein M (Xenopus laevis OX=8355)
001065-RA	SMTN Smoothelin (Homo sapiens OX=9606)
001066-RA	Protein of unknown function
001067-RA	MORC2 ATPase MORC2 (Homo sapiens OX=9606)
001068-RA	Morc2a ATPase MORC2A (Mus musculus OX=10090)
001069-RA	RABGEF1 Rab5 GDP/GTP exchange factor (Homo sapiens OX=9606)
001070-RA	aplnr Apelin receptor (Xenopus tropicalis OX=8364)
001071-RA	znf219 Zinc finger protein 219 (Danio rerio OX=7955)
001072-RA	Protein of unknown function
001073-RA	cdc14ab Dual specificity protein phosphatase CDC14AB (Danio rerio OX=7955)
001074-RA	HABP4 Intracellular hyaluronan-binding protein 4 (Homo sapiens OX=9606)
001075-RA	ZNF367 Zinc finger protein 367 (Homo sapiens OX=9606)
001076-RA	Protein of unknown function
001077-RA	Mki67 Proliferation marker protein Ki-67 (Mus musculus OX=10090)
001078-RA	foxi2-a Forkhead box protein I2-A (Xenopus laevis OX=8355)
001079-RA	Protein of unknown function
001080-RA	NPS Neuropeptide S (Homo sapiens OX=9606)
001081-RA	DOCK1 Dedicator of cytokinesis protein 1 (Homo sapiens OX=9606)
001082-RA	Acer2 Alkaline ceramidase 2 (Mus musculus OX=10090)
001083-RA	Dennd4c DENN domain-containing protein 4C (Mus musculus OX=10090)
001084-RA	DENND4C DENN domain-containing protein 4C (Homo sapiens OX=9606)
001085-RA	HAUS6 HAUS augmin-like complex subunit 6 (Homo sapiens OX=9606)
001086-RA	ADAMTSL1 ADAMTS-like protein 1 (Homo sapiens OX=9606)
001087-RA	Commd1 COMM domain-containing protein 1 (Mus musculus OX=10090)
001088-RA	CCT4 T-complex protein 1 subunit delta (Homo sapiens OX=9606)
001089-RA	fam161a Protein FAM161A (Xenopus tropicalis OX=8364)
001090-RA	Xpo1 Exportin-1 (Mus musculus OX=10090)
001091-RA	USP34 Ubiquitin carboxyl-terminal hydrolase 34 (Homo sapiens OX=9606)
001092-RA	Usp34 Ubiquitin carboxyl-terminal hydrolase 34 (Mus musculus OX=10090)
001093-RA	Usp34 Ubiquitin carboxyl-terminal hydrolase 34 (Mus musculus OX=10090)
001094-RA	Uncharacterized protein KIAA1841 homolog (Xenopus laevis OX=8355)
001095-RA	Protein of unknown function
001096-RA	PEX13 Peroxisomal membrane protein PEX13 (Homo sapiens OX=9606)
001097-RA	pus10 Putative tRNA pseudouridine synthase Pus10 (Xenopus laevis OX=8355)
001098-RA	PAPOLG Poly(A) polymerase gamma (Homo sapiens OX=9606)
001099-RA	NDUFA12 NADH dehydrogenase [ubiquinone] 1 alpha subcomplex subunit 12 (Bos taurus OX=9913)
001100-RA	BCL11A B-cell lymphoma/leukemia 11A (Homo sapiens OX=9606)
001101-RA	sbds Ribosome maturation protein SBDS (Xenopus laevis OX=8355)
001102-RA	NF2 Merlin (Homo sapiens OX=9606)
001103-RA	MRPS17 28S ribosomal protein S17, mitochondrial (Bos taurus OX=9913)
001104-RA	NIPSNAP2 Protein NipSnap homolog 2 (Homo sapiens OX=9606)
001105-RA	CCT6 T-complex protein 1 subunit zeta (Oryctolagus cuniculus OX=9986)
001106-RA	Thap2 THAP domain-containing protein 2 (Mus musculus OX=10090)
001107-RA	Psph Phosphoserine phosphatase (Rattus norvegicus OX=10116)
001108-RA	SUMF2 Inactive C-alpha-formylglycine-generating enzyme 2 (Bos taurus OX=9913)
001109-RA	Phkg1 Phosphorylase b kinase gamma catalytic chain, skeletal muscle/heart isoform (Rattus norvegicus OX=10116)
001110-RA	Chchd2 Coiled-coil-helix-coiled-coil-helix domain-containing protein 2 (Mus musculus OX=10090)
001111-RA	Protein of unknown function
001112-RA	Protein of unknown function
001113-RA	GUSB Beta-glucuronidase (Felis catus OX=9685)
001114-RA	ASL Argininosuccinate lyase (Lithobates catesbeiana OX=8400)
001115-RA	TPST1 Protein-tyrosine sulfotransferase 1 (Homo sapiens OX=9606)
001116-RA	CNTNAP2 Contactin-associated protein-like 2 (Pongo abelii OX=9601)
001117-RA	Cul1 Cullin-1 (Mus musculus OX=10090)
001118-RA	CUL1 Cullin-1 (Homo sapiens OX=9606)
001119-RA	ezh2 Histone-lysine N-methyltransferase EZH2 (Xenopus tropicalis OX=8364)
001120-RA	RPL39 60S ribosomal protein L39 (Homo sapiens OX=9606)
001121-RA	TMEM158 Transmembrane protein 158 (Bos taurus OX=9913)
001122-RA	CLEC3B Tetranectin (Homo sapiens OX=9606)
001123-RA	ZDHHC3 Palmitoyltransferase ZDHHC3 (Homo sapiens OX=9606)
001124-RA	Tgm4 Protein-glutamine gamma-glutamyltransferase 4 (Rattus norvegicus OX=10116)
001125-RA	Tgm3 Protein-glutamine gamma-glutamyltransferase E (Rattus norvegicus OX=10116)
001126-RA	Tgm1 Protein-glutamine gamma-glutamyltransferase K (Rattus norvegicus OX=10116)
001127-RA	TMEM42 Transmembrane protein 42 (Pongo abelii OX=9601)
001128-RA	kif15-b Kinesin-like protein KIF15-B (Xenopus laevis OX=8355)
001129-RA	kif15-b Kinesin-like protein KIF15-B (Xenopus laevis OX=8355)
001130-RA	kif15-a Kinesin-like protein KIF15-A (Xenopus laevis OX=8355)
001131-RA	kif15-b Kinesin-like protein KIF15-B (Xenopus laevis OX=8355)
001132-RA	Uncharacterized protein KIAA1143 homolog (Xenopus laevis OX=8355)
001133-RA	CPAMD8 C3 and PZP-like alpha-2-macroglobulin domain-containing protein 8 (Homo sapiens OX=9606)
001134-RA	CPAMD8 C3 and PZP-like alpha-2-macroglobulin domain-containing protein 8 (Homo sapiens OX=9606)
001135-RA	CPAMD8 C3 and PZP-like alpha-2-macroglobulin domain-containing protein 8 (Homo sapiens OX=9606)
001136-RA	CPAMD8 C3 and PZP-like alpha-2-macroglobulin domain-containing protein 8 (Homo sapiens OX=9606)
001137-RA	haus8 HAUS augmin-like complex subunit 8 (Xenopus laevis OX=8355)
001138-RA	Myo9b Unconventional myosin-IXb (Rattus norvegicus OX=10116)
001139-RA	MYO9B Unconventional myosin-IXb (Homo sapiens OX=9606)
001140-RA	MYO9B Unconventional myosin-IXb (Homo sapiens OX=9606)
001141-RA	MYO9B Unconventional myosin-IXb (Homo sapiens OX=9606)
001142-RA	insr Insulin receptor (Xenopus laevis OX=8355)
001143-RA	insr Insulin receptor (Xenopus laevis OX=8355)
001144-RA	insr Insulin receptor (Xenopus laevis OX=8355)
001145-RA	babam1 BRISC and BRCA1-A complex member 1 (Xenopus tropicalis OX=8364)
001146-RA	OCLN Occludin (Potorous tridactylus OX=9310)
001147-RA	Kcnn2 Small conductance calcium-activated potassium channel protein 2 (Mus musculus OX=10090)
001148-RA	SLC5A5 Sodium/iodide cotransporter (Homo sapiens OX=9606)
001149-RA	JAK3 Tyrosine-protein kinase JAK3 (Homo sapiens OX=9606)
001150-RA	JAK3 Tyrosine-protein kinase JAK3 (Homo sapiens OX=9606)
001151-RA	Protein of unknown function
001152-RA	Protein of unknown function
001153-RA	Protein of unknown function
001154-RA	Atp9a Probable phospholipid-transporting ATPase IIA (Mus musculus OX=10090)
001155-RA	SALL4 Sal-like protein 4 (Homo sapiens OX=9606)
001156-RA	Protein of unknown function
001157-RA	ZFP64 Zinc finger protein 64 (Homo sapiens OX=9606)
001158-RA	Protein of unknown function
001159-RA	Protein of unknown function
001160-RA	Protein of unknown function
001161-RA	Protein of unknown function
001162-RA	TSHZ2 Teashirt homolog 2 (Homo sapiens OX=9606)
001163-RA	Protein of unknown function
001164-RA	Fam210b Protein FAM210B, mitochondrial (Mus musculus OX=10090)
001165-RA	Protein of unknown function
001166-RA	Protein of unknown function
001167-RA	Protein of unknown function
001168-RA	Protein of unknown function
001169-RA	MC3R Melanocortin receptor 3 (Homo sapiens OX=9606)
001170-RA	Protein of unknown function
001170-RB	Protein of unknown function
001171-RA	Ankrd7 Ankyrin repeat domain-containing protein 7 (Mus musculus OX=10090)
001172-RA	Protein of unknown function
001173-RA	Protein of unknown function
001174-RA	Cttnbp2 Cortactin-binding protein 2 (Rattus norvegicus OX=10116)
001175-RA	CTTNBP2 Cortactin-binding protein 2 (Ornithorhynchus anatinus OX=9258)
001176-RA	cftr Cystic fibrosis transmembrane conductance regulator (Xenopus laevis OX=8355)
001177-RA	CFTR Cystic fibrosis transmembrane conductance regulator (Equus caballus OX=9796)
001178-RA	WNT2 Protein Wnt-2 (Didelphis virginiana OX=9267)
001179-RA	ST7 Suppressor of tumorigenicity 7 protein homolog (Gallus gallus OX=9031)
001180-RA	CAPZA2 F-actin-capping protein subunit alpha-2 (Monodelphis domestica OX=13616)
001181-RA	Protein of unknown function
001182-RA	Protein of unknown function
001183-RA	Protein of unknown function
001184-RA	zfp36l2 mRNA decay activator protein ZFP36L2 (Xenopus tropicalis OX=8364)
001185-RA	Protein of unknown function
001186-RA	Protein of unknown function
001187-RA	THADA Thyroid adenoma-associated protein homolog (Gallus gallus OX=9031)
001188-RA	THADA Thyroid adenoma-associated protein homolog (Gallus gallus OX=9031)
001189-RA	THADA Thyroid adenoma-associated protein homolog (Gallus gallus OX=9031)
001190-RA	THADA Thyroid adenoma-associated protein homolog (Chlorocebus aethiops OX=9534)
001191-RA	Protein of unknown function
001192-RA	PLEKHH2 Pleckstrin homology domain-containing family H member 2 (Homo sapiens OX=9606)
001193-RA	DYNC2LI1 Cytoplasmic dynein 2 light intermediate chain 1 (Homo sapiens OX=9606)
001194-RA	Lrpprc Leucine-rich PPR motif-containing protein, mitochondrial (Mus musculus OX=10090)
001194-RB	lrpprc Leucine-rich PPR motif-containing protein, mitochondrial (Xenopus tropicalis OX=8364)
001195-RA	ZNF644 Zinc finger protein 644 (Homo sapiens OX=9606)
001196-RA	ZNF644 Zinc finger protein 644 (Homo sapiens OX=9606)
001197-RA	CDC7 Cell division cycle 7-related protein kinase (Homo sapiens OX=9606)
001198-RA	Ddx5 Probable ATP-dependent RNA helicase DDX5 (Mus musculus OX=10090)
001199-RA	TGFBR3 Transforming growth factor beta receptor type 3 (Sus scrofa OX=9823)
001200-RA	Protein of unknown function
001201-RA	Protein of unknown function
001202-RA	KIAA1107 AP2-interacting clathrin-endocytosis protein (Homo sapiens OX=9606)
001203-RA	Glmn Glomulin (Mus musculus OX=10090)
001203-RB	Glmn Glomulin (Mus musculus OX=10090)
001204-RA	NXPH3 Neurexophilin-3 (Homo sapiens OX=9606)
001205-RA	spop-b Speckle-type POZ protein B (Xenopus laevis OX=8355)
001206-RA	Protein of unknown function
001207-RA	SPOP Speckle-type POZ protein (Homo sapiens OX=9606)
001208-RA	Kat7 Histone acetyltransferase KAT7 (Rattus norvegicus OX=10116)
001209-RA	Protein of unknown function
001210-RA	DLX3 Homeobox protein DLX-3 (Notophthalmus viridescens OX=8316)
001211-RA	ITGA3 Integrin alpha-3 (Homo sapiens OX=9606)
001211-RB	ITGA3 Integrin alpha-3 (Cricetulus griseus OX=10029)
001212-RA	slc25a39 Solute carrier family 25 member 39 (Danio rerio OX=7955)
001213-RA	Protein of unknown function
001213-RB	Protein of unknown function
001214-RA	rundc3a RUN domain-containing protein 3A (Xenopus tropicalis OX=8364)
001214-RB	rundc3a RUN domain-containing protein 3A (Xenopus tropicalis OX=8364)
001214-RC	rundc3a RUN domain-containing protein 3A (Xenopus tropicalis OX=8364)
001215-RA	SLC4A2 Anion exchange protein 2 (Cavia porcellus OX=10141)
001216-RA	SLC4A1 Band 3 anion transport protein (Homo sapiens OX=9606)
001217-RA	ubtf-b Nucleolar transcription factor 1-B (Xenopus laevis OX=8355)
001218-RA	ATXN7L3 Ataxin-7-like protein 3 (Homo sapiens OX=9606)
001219-RA	tmub1 Transmembrane and ubiquitin-like domain-containing protein 1 (Xenopus tropicalis OX=8364)
001220-RA	Asb16 Ankyrin repeat and SOCS box protein 16 (Mus musculus OX=10090)
001221-RA	C17orf53 Uncharacterized protein C17orf53 (Homo sapiens OX=9606)
001222-RA	Protein of unknown function
001223-RA	Protein of unknown function
001224-RA	HDAC5 Histone deacetylase 5 (Cricetulus griseus OX=10029)
001225-RA	Protein of unknown function
001225-RB	HDAC5 Histone deacetylase 5 (Homo sapiens OX=9606)
001225-RC	Hdac5 Histone deacetylase 5 (Mus musculus OX=10090)
001226-RA	HDAC5 Histone deacetylase 5 (Pongo abelii OX=9601)
001227-RA	G6PC3 Glucose-6-phosphatase 3 (Bos taurus OX=9913)
001228-RA	lsm12 Protein LSM12 homolog (Xenopus laevis OX=8355)
001229-RA	SGCE Epsilon-sarcoglycan (Pongo abelii OX=9601)
001230-RA	NR0B1 Nuclear receptor subfamily 0 group B member 1 (Sus scrofa OX=9823)
001231-RA	smpd5 Sphingomyelin phosphodiesterase 5 (Danio rerio OX=7955)
001232-RA	KCTD14 BTB/POZ domain-containing protein KCTD14 (Homo sapiens OX=9606)
001233-RA	ints4 Integrator complex subunit 4 (Xenopus laevis OX=8355)
001234-RA	Protein of unknown function
001235-RA	AAMDC Mth938 domain-containing protein (Homo sapiens OX=9606)
001236-RA	Protein of unknown function
001237-RA	Protein of unknown function
001238-RA	PPME1 Protein phosphatase methylesterase 1 (Bos taurus OX=9913)
001239-RA	DNAJB13 DnaJ homolog subfamily B member 13 (Homo sapiens OX=9606)
001240-RA	Protein of unknown function
001240-RB	Protein of unknown function
001241-RA	ucp2 Mitochondrial uncoupling protein 2 (Cyprinus carpio OX=7962)
001242-RA	Ucp2 Mitochondrial uncoupling protein 2 (Rattus norvegicus OX=10116)
001243-RA	c2cd3 C2 domain-containing protein 3 (Xenopus tropicalis OX=8364)
001244-RA	c2cd3 C2 domain-containing protein 3 (Xenopus tropicalis OX=8364)
001245-RA	c2cd3 C2 domain-containing protein 3 (Xenopus tropicalis OX=8364)
001246-RA	c2cd3 C2 domain-containing protein 3 (Xenopus tropicalis OX=8364)
001247-RA	SNRPE Small nuclear ribonucleoprotein E (Sus scrofa OX=9823)
001248-RA	Protein of unknown function
001249-RA	Zik1 Zinc finger protein interacting with ribonucleoprotein K (Mus musculus OX=10090)
001250-RA	Protein of unknown function
001251-RA	Gastrula zinc finger protein XlCGF66.1 (Fragment) (Xenopus laevis OX=8355)
001252-RA	Protein of unknown function
001253-RA	PAAF1 Proteasomal ATPase-associated factor 1 (Gallus gallus OX=9031)
001254-RA	COA4 Cytochrome c oxidase assembly factor 4 homolog, mitochondrial (Homo sapiens OX=9606)
001255-RA	MRPL48 39S ribosomal protein L48, mitochondrial (Bos taurus OX=9913)
001256-RA	RAB6A Ras-related protein Rab-6A (Homo sapiens OX=9606)
001257-RA	Protein of unknown function
001258-RA	Protein of unknown function
001259-RA	Fam168a Protein FAM168A (Mus musculus OX=10090)
001260-RA	POLD3 DNA polymerase delta subunit 3 (Gallus gallus OX=9031)
001261-RA	Gpr6 G-protein coupled receptor 6 (Rattus norvegicus OX=10116)
001262-RA	Wasf1 Wiskott-Aldrich syndrome protein family member 1 (Mus musculus OX=10090)
001263-RA	DDO D-aspartate oxidase (Homo sapiens OX=9606)
001264-RA	slc22a16 Solute carrier family 22 member 16 (Xenopus laevis OX=8355)
001265-RA	amd1 S-adenosylmethionine decarboxylase proenzyme (Xenopus laevis OX=8355)
001266-RA	RPF2 Ribosome production factor 2 homolog (Homo sapiens OX=9606)
001267-RA	Slc16a10 Monocarboxylate transporter 10 (Mus musculus OX=10090)
001268-RA	mfsd4b Sodium-dependent glucose transporter 1 (Danio rerio OX=7955)
001269-RA	mfsd4b Sodium-dependent glucose transporter 1 (Xenopus laevis OX=8355)
001270-RA	REV3L DNA polymerase zeta catalytic subunit (Homo sapiens OX=9606)
001271-RA	REV3L DNA polymerase zeta catalytic subunit (Homo sapiens OX=9606)
001272-RA	TRAF3IP2 Adapter protein CIKS (Homo sapiens OX=9606)
001273-RA	Protein of unknown function
001274-RA	Protein of unknown function
001274-RB	Protein of unknown function
001275-RA	cycs-a Cytochrome c, somatic A (Xenopus laevis OX=8355)
001276-RA	cycs Cytochrome c, somatic (Xenopus tropicalis OX=8364)
001277-RA	RBM45 RNA-binding protein 45 (Homo sapiens OX=9606)
001278-RA	Protein of unknown function
001279-RA	Osbpl6 Oxysterol-binding protein-related protein 6 (Mus musculus OX=10090)
001280-RA	prkra-a Interferon-inducible double-stranded RNA-dependent protein kinase activator A homolog A (Xenopus laevis OX=8355)
001281-RA	PJVK Pejvakin (Homo sapiens OX=9606)
001282-RA	FKBP7 Peptidyl-prolyl cis-trans isomerase FKBP7 (Pongo abelii OX=9601)
001283-RA	PLEKHA3 Pleckstrin homology domain-containing family A member 3 (Homo sapiens OX=9606)
001284-RA	TTN Titin (Homo sapiens OX=9606)
001285-RA	Ttn Titin (Mus musculus OX=10090)
001286-RA	TTN Titin (Homo sapiens OX=9606)
001287-RA	Ttn Titin (Mus musculus OX=10090)
001288-RA	Ttn Titin (Mus musculus OX=10090)
001289-RA	Ttn Titin (Mus musculus OX=10090)
001290-RA	Ttn Titin (Mus musculus OX=10090)
001291-RA	TTN Titin (Homo sapiens OX=9606)
001291-RB	Ttn Titin (Mus musculus OX=10090)
001291-RC	TTN Titin (Homo sapiens OX=9606)
001291-RD	Ttn Titin (Mus musculus OX=10090)
001292-RA	Ttn Titin (Mus musculus OX=10090)
001293-RA	Ttn Titin (Mus musculus OX=10090)
001294-RA	Ttn Titin (Mus musculus OX=10090)
001295-RA	Ttn Titin (Mus musculus OX=10090)
001296-RA	Ttn Titin (Mus musculus OX=10090)
001297-RA	TTN Titin (Homo sapiens OX=9606)
001298-RA	Ttn Titin (Mus musculus OX=10090)
001299-RA	Ttn Titin (Mus musculus OX=10090)
001300-RA	Ttn Titin (Mus musculus OX=10090)
001301-RA	TTN Titin (Homo sapiens OX=9606)
001302-RA	Ttn Titin (Mus musculus OX=10090)
001303-RA	TTN Titin (Homo sapiens OX=9606)
001304-RA	TTN Titin (Homo sapiens OX=9606)
001305-RA	Ttn Titin (Mus musculus OX=10090)
001306-RA	TTN Titin (Homo sapiens OX=9606)
001307-RA	Ttn Titin (Mus musculus OX=10090)
001308-RA	Ttn Titin (Mus musculus OX=10090)
001309-RA	TTN Titin (Homo sapiens OX=9606)
001310-RA	Ttn Titin (Mus musculus OX=10090)
001311-RA	MYLK Myosin light chain kinase, smooth muscle (Homo sapiens OX=9606)
001312-RA	CCDC141 Coiled-coil domain-containing protein 141 (Homo sapiens OX=9606)
001312-RB	CCDC141 Coiled-coil domain-containing protein 141 (Homo sapiens OX=9606)
001312-RC	CCDC141 Coiled-coil domain-containing protein 141 (Homo sapiens OX=9606)
001313-RA	HS3ST3A1 Heparan sulfate glucosamine 3-O-sulfotransferase 3A1 (Homo sapiens OX=9606)
001314-RA	Protein of unknown function
001315-RA	Protein of unknown function
001315-RB	Protein of unknown function
001316-RA	Protein of unknown function
001317-RA	Rpl3 60S ribosomal protein L3 (Rattus norvegicus OX=10116)
001318-RA	RPS2 40S ribosomal protein S2 (Homo sapiens OX=9606)
001319-RA	Rnf151 RING finger protein 151 (Mus musculus OX=10090)
001320-RA	Tbl3 Transducin beta-like protein 3 (Rattus norvegicus OX=10116)
001321-RA	Gfer FAD-linked sulfhydryl oxidase ALR (Rattus norvegicus OX=10116)
001322-RA	SYNGR3 Synaptogyrin-3 (Homo sapiens OX=9606)
001323-RA	Znf598 E3 ubiquitin-protein ligase ZNF598 (Mus musculus OX=10090)
001324-RA	Protein of unknown function
001324-RB	Protein of unknown function
001325-RA	Protein of unknown function
001326-RA	Protein of unknown function
001327-RA	Protein of unknown function
001328-RA	NTHL1 Endonuclease III-like protein 1 (Gallus gallus OX=9031)
001329-RA	TSC2 Tuberin (Homo sapiens OX=9606)
001330-RA	Tsc2 Tuberin (Rattus norvegicus OX=10116)
001331-RA	PKD1 Polycystin-1 (Homo sapiens OX=9606)
001332-RA	Pkd1 Polycystin-1 (Mus musculus OX=10090)
001332-RB	Pkd1 Polycystin-1 (Mus musculus OX=10090)
001332-RC	PKD1 Polycystin-1 (Homo sapiens OX=9606)
001333-RA	PKD1 Polycystin-1 (Homo sapiens OX=9606)
001334-RA	Protein of unknown function
001335-RA	Protein of unknown function
001336-RA	Protein of unknown function
001337-RA	Protein of unknown function
001338-RA	Protein of unknown function
001338-RB	Protein of unknown function
001339-RA	Protein of unknown function
001340-RA	Protein of unknown function
001341-RA	Protein of unknown function
001342-RA	KIRREL1 Kin of IRRE-like protein 1 (Homo sapiens OX=9606)
001343-RA	Protein of unknown function
001344-RA	CA14 Carbonic anhydrase 14 (Homo sapiens OX=9606)
001345-RA	Ciart Circadian-associated transcriptional repressor (Mus musculus OX=10090)
001346-RA	RAB25 Ras-related protein Rab-25 (Oryctolagus cuniculus OX=9986)
001347-RA	UBQLN4 Ubiquilin-4 (Homo sapiens OX=9606)
001348-RA	gpatch4 G patch domain-containing protein 4 (Xenopus laevis OX=8355)
001349-RA	naxe NAD(P)H-hydrate epimerase (Xenopus tropicalis OX=8364)
001350-RA	TTC24 Tetratricopeptide repeat protein 24 (Homo sapiens OX=9606)
001351-RA	Protein of unknown function
001352-RA	Protein of unknown function
001352-RB	Protein of unknown function
001353-RA	Protein of unknown function
001353-RB	Protein of unknown function
001354-RA	rhbg-a Ammonium transporter Rh type B-A (Xenopus laevis OX=8355)
001355-RA	GCLC Glutamate--cysteine ligase catalytic subunit (Homo sapiens OX=9606)
001355-RB	GCLC Glutamate--cysteine ligase catalytic subunit (Homo sapiens OX=9606)
001355-RC	GCLC Glutamate--cysteine ligase catalytic subunit (Homo sapiens OX=9606)
001356-RA	Glycine-rich cell wall structural protein 1.8 (Phaseolus vulgaris OX=3885)
001356-RB	Glycine-rich cell wall structural protein 1.8 (Phaseolus vulgaris OX=3885)
001357-RA	ELOVL5 Elongation of very long chain fatty acids protein 5 (Bos taurus OX=9913)
001358-RA	fbxo9 F-box only protein 9 (Xenopus tropicalis OX=8364)
001359-RA	fbxo9 F-box only protein 9 (Xenopus tropicalis OX=8364)
001360-RA	ICK Serine/threonine-protein kinase ICK (Homo sapiens OX=9606)
001361-RA	Glutathione S-transferase 3 (Gallus gallus OX=9031)
001362-RA	Gsta3 Glutathione S-transferase A3 (Mus musculus OX=10090)
001363-RA	Glutathione S-transferase (Gallus gallus OX=9031)
001364-RA	TMEM14A Transmembrane protein 14A (Bos taurus OX=9913)
001365-RA	ANGPT2 Angiopoietin-2 (Canis lupus familiaris OX=9615)
001366-RA	PTHLH Parathyroid hormone-related protein (Gallus gallus OX=9031)
001367-RA	MRPS35 28S ribosomal protein S35, mitochondrial (Bos taurus OX=9913)
001367-RB	MRPS35 28S ribosomal protein S35, mitochondrial (Bos taurus OX=9913)
001368-RA	KCNQ1 Potassium voltage-gated channel subfamily KQT member 1 (Squalus acanthias OX=7797)
001369-RA	CDKN1B Cyclin-dependent kinase inhibitor 1B (Homo sapiens OX=9606)
001370-RA	Tulp3 Tubby-related protein 3 (Mus musculus OX=10090)
001371-RA	FKBP4 Peptidyl-prolyl cis-trans isomerase FKBP4 (Homo sapiens OX=9606)
001372-RA	washc1 WASH complex subunit 1 (Xenopus tropicalis OX=8364)
001373-RA	Protein of unknown function
001374-RA	IQSEC3 IQ motif and SEC7 domain-containing protein 3 (Homo sapiens OX=9606)
001374-RB	IQSEC3 IQ motif and SEC7 domain-containing protein 3 (Homo sapiens OX=9606)
001374-RC	IQSEC3 IQ motif and SEC7 domain-containing protein 3 (Homo sapiens OX=9606)
001375-RA	Slc6a1 Sodium- and chloride-dependent GABA transporter 1 (Rattus norvegicus OX=10116)
001376-RA	Protein of unknown function
001377-RA	Slc6a13 Sodium- and chloride-dependent GABA transporter 2 (Rattus norvegicus OX=10116)
001378-RA	KDM5A Lysine-specific demethylase 5A (Homo sapiens OX=9606)
001379-RA	ccdc77 Coiled-coil domain-containing protein 77 (Xenopus laevis OX=8355)
001380-RA	NINJ2 Ninjurin-2 (Homo sapiens OX=9606)
001381-RA	DNAH14 Dynein heavy chain 14, axonemal (Homo sapiens OX=9606)
001382-RA	DNAH14 Dynein heavy chain 14, axonemal (Homo sapiens OX=9606)
001383-RA	DNAH6 Dynein heavy chain 6, axonemal (Homo sapiens OX=9606)
001384-RA	DNAH14 Dynein heavy chain 14, axonemal (Homo sapiens OX=9606)
001385-RA	Dnah1 Dynein heavy chain 1, axonemal (Mus musculus OX=10090)
001386-RA	DNAH14 Dynein heavy chain 14, axonemal (Homo sapiens OX=9606)
001387-RA	LBR Delta(14)-sterol reductase LBR (Gallus gallus OX=9031)
001388-RA	Enah Protein enabled homolog (Mus musculus OX=10090)
001389-RA	Protein of unknown function
001390-RA	DISP1 Protein dispatched homolog 1 (Homo sapiens OX=9606)
001391-RA	Protein of unknown function
001392-RA	olfml3 Olfactomedin-like protein 3 (Xenopus tropicalis OX=8364)
001393-RA	HIPK1 Homeodomain-interacting protein kinase 1 (Homo sapiens OX=9606)
001394-RA	Hipk1 Homeodomain-interacting protein kinase 1 (Rattus norvegicus OX=10116)
001395-RA	dclre1b 5' exonuclease Apollo (Danio rerio OX=7955)
001396-RA	Ap4b1 AP-4 complex subunit beta-1 (Mus musculus OX=10090)
001397-RA	RSBN1 Lysine-specific demethylase 9 (Homo sapiens OX=9606)
001398-RA	Svep1 Sushi, von Willebrand factor type A, EGF and pentraxin domain-containing protein 1 (Mus musculus OX=10090)
001399-RA	SVEP1 Sushi, von Willebrand factor type A, EGF and pentraxin domain-containing protein 1 (Homo sapiens OX=9606)
001400-RA	Svep1 Sushi, von Willebrand factor type A, EGF and pentraxin domain-containing protein 1 (Rattus norvegicus OX=10116)
001401-RA	SVEP1 Sushi, von Willebrand factor type A, EGF and pentraxin domain-containing protein 1 (Homo sapiens OX=9606)
001402-RA	CLN8 Protein CLN8 (Homo sapiens OX=9606)
001403-RA	CSMD1 CUB and sushi domain-containing protein 1 (Homo sapiens OX=9606)
001404-RA	CSMD1 CUB and sushi domain-containing protein 1 (Homo sapiens OX=9606)
001405-RA	KIN DNA/RNA-binding protein KIN17 (Homo sapiens OX=9606)
001406-RA	KIN DNA/RNA-binding protein KIN17 (Homo sapiens OX=9606)
001407-RA	arf6 ADP-ribosylation factor 6 (Schizosaccharomyces pombe (strain 972 / ATCC 24843) OX=284812)
001408-RA	ATP5F1C ATP synthase subunit gamma, mitochondrial (Bos taurus OX=9913)
001409-RA	GATA3 Trans-acting T-cell-specific transcription factor GATA-3 (Bos taurus OX=9913)
001410-RA	FDFT1 Squalene synthase (Homo sapiens OX=9606)
001411-RA	FDFT1 Squalene synthase (Homo sapiens OX=9606)
001412-RA	CTSB Cathepsin B (Ovis aries OX=9940)
001413-RA	Protein of unknown function
001414-RA	Efhc1 EF-hand domain-containing protein 1 (Mus musculus OX=10090)
001415-RA	PAQR8 Membrane progestin receptor beta (Homo sapiens OX=9606)
001416-RA	zmcm3 Zygotic DNA replication licensing factor mcm3 (Xenopus laevis OX=8355)
001417-RA	zmcm3 Zygotic DNA replication licensing factor mcm3 (Xenopus tropicalis OX=8364)
001418-RA	zmcm3 Zygotic DNA replication licensing factor mcm3 (Xenopus laevis OX=8355)
001419-RA	Protein of unknown function
001420-RA	Protein of unknown function
001421-RA	IL17A Interleukin-17A (Sus scrofa OX=9823)
001422-RA	IL17A Interleukin-17A (Sus scrofa OX=9823)
001423-RA	CNTN1 Contactin-1 (Bos taurus OX=9913)
001424-RA	Nrcam Neuronal cell adhesion molecule (Rattus norvegicus OX=10116)
001425-RA	Neuronal cell adhesion molecule (Gallus gallus OX=9031)
001425-RB	Neuronal cell adhesion molecule (Gallus gallus OX=9031)
001425-RC	NRCAM Neuronal cell adhesion molecule (Homo sapiens OX=9606)
001426-RA	PNPLA8 Calcium-independent phospholipase A2-gamma (Oryctolagus cuniculus OX=9986)
001427-RA	Dnajb9 DnaJ homolog subfamily B member 9 (Mus musculus OX=10090)
001428-RA	Protein of unknown function
001429-RA	Protein of unknown function
001430-RA	Golt1a Vesicle transport protein GOT1A (Mus musculus OX=10090)
001431-RA	Flrt1 Leucine-rich repeat transmembrane protein FLRT1 (Mus musculus OX=10090)
001432-RA	Otub1 Ubiquitin thioesterase OTUB1 (Rattus norvegicus OX=10116)
001433-RA	act3 Actin, alpha skeletal muscle 3 (Xenopus laevis OX=8355)
001433-RB	act3 Actin, alpha skeletal muscle 3 (Xenopus laevis OX=8355)
001434-RA	naa40 N-alpha-acetyltransferase 40 (Xenopus laevis OX=8355)
001434-RB	naa40 N-alpha-acetyltransferase 40 (Xenopus laevis OX=8355)
001435-RA	rcor2 REST corepressor 2 (Xenopus laevis OX=8355)
001436-RA	PLAAT4 Phospholipase A and acyltransferase 4 (Homo sapiens OX=9606)
001437-RA	PLAAT2 Phospholipase A and acyltransferase 2 (Homo sapiens OX=9606)
001438-RA	Atl3 Atlastin-3 (Mus musculus OX=10090)
001439-RA	Protein of unknown function
001440-RA	DUSP10 Dual specificity protein phosphatase 10 (Homo sapiens OX=9606)
001441-RA	TRUB1 Probable tRNA pseudouridine synthase 1 (Homo sapiens OX=9606)
001442-RA	fam160b1 Protein FAM160B1 (Xenopus laevis OX=8355)
001443-RA	ABLIM1 Actin-binding LIM protein 1 (Homo sapiens OX=9606)
001444-RA	Ablim1 Actin-binding LIM protein 1 (Mus musculus OX=10090)
001445-RA	Protein of unknown function
001445-RB	Protein of unknown function
001446-RA	afap1l2 Actin filament-associated protein 1-like 2 (Xenopus laevis OX=8355)
001447-RA	vwa2 von Willebrand factor A domain-containing protein 2 (Xenopus laevis OX=8355)
001448-RA	Ccdc186 Coiled-coil domain-containing protein 186 (Mus musculus OX=10090)
001449-RA	Protein of unknown function
001450-RA	INA Alpha-internexin (Homo sapiens OX=9606)
001451-RA	borcs7 BLOC-1-related complex subunit 7 (Xenopus tropicalis OX=8364)
001452-RA	CYP17A1 Steroid 17-alpha-hydroxylase/17,20 lyase (Rana dybowskii OX=71582)
001453-RA	WBP1L WW domain binding protein 1-like (Homo sapiens OX=9606)
001453-RB	WBP1L WW domain binding protein 1-like (Homo sapiens OX=9606)
001454-RA	arl3 ADP-ribosylation factor-like protein 3 (Xenopus laevis OX=8355)
001455-RA	Trim8 Probable E3 ubiquitin-protein ligase TRIM8 (Mus musculus OX=10090)
001456-RA	ACTR1A Alpha-centractin (Canis lupus familiaris OX=9615)
001457-RA	MFSD13A Transmembrane protein 180 (Gallus gallus OX=9031)
001458-RA	Slf2 SMC5-SMC6 complex localization factor protein 2 (Mus musculus OX=10090)
001458-RB	Protein of unknown function
001459-RA	lmo4-b LIM domain transcription factor LMO4-B (Xenopus laevis OX=8355)
001460-RA	Protein of unknown function
001461-RA	RPL12 60S ribosomal protein L12 (Canis lupus familiaris OX=9615)
001462-RA	Zmynd19 Zinc finger MYND domain-containing protein 19 (Rattus norvegicus OX=10116)
001463-RA	Dph7 Diphthine methyltransferase (Mus musculus OX=10090)
001464-RA	mrpl41-a 39S ribosomal protein L41-A, mitochondrial (Xenopus laevis OX=8355)
001465-RA	RPL10 60S ribosomal protein L10 (Ovis aries OX=9940)
001466-RA	DNASE1L1 Deoxyribonuclease-1-like 1 (Homo sapiens OX=9606)
001467-RA	DNASE1L1 Deoxyribonuclease-1-like 1 (Chlorocebus aethiops OX=9534)
001468-RA	Slc25a20 Mitochondrial carnitine/acylcarnitine carrier protein (Mus musculus OX=10090)
001469-RA	TAZ Tafazzin (Erythrocebus patas OX=9538)
001469-RB	TAZ Tafazzin (Erythrocebus patas OX=9538)
001470-RA	ATP6AP1 V-type proton ATPase subunit S1 (Bos taurus OX=9913)
001471-RA	Gdi1 Rab GDP dissociation inhibitor alpha (Rattus norvegicus OX=10116)
001472-RA	Arl13b ADP-ribosylation factor-like protein 13B (Mus musculus OX=10090)
001472-RB	Arl13b ADP-ribosylation factor-like protein 13B (Mus musculus OX=10090)
001473-RA	fam50a-b Protein FAM50A-B (Xenopus laevis OX=8355)
001474-RA	plxna3 Plexin A3 (Danio rerio OX=7955)
001475-RA	SLC35A2 UDP-galactose translocator (Homo sapiens OX=9606)
001476-RA	Protein of unknown function
001476-RB	Protein of unknown function
001477-RA	Protein of unknown function
001478-RA	Protein of unknown function
001478-RB	Protein of unknown function
001478-RC	Protein of unknown function
001479-RA	Protein of unknown function
001480-RA	Protein of unknown function
001481-RA	VPS13B Vacuolar protein sorting-associated protein 13B (Homo sapiens OX=9606)
001482-RA	VPS13B Vacuolar protein sorting-associated protein 13B (Homo sapiens OX=9606)
001483-RA	osr2-b Protein odd-skipped-related 2-B (Xenopus laevis OX=8355)
001484-RA	Kcns2 Potassium voltage-gated channel subfamily S member 2 (Mus musculus OX=10090)
001485-RA	Klhdc4 Kelch domain-containing protein 4 (Mus musculus OX=10090)
001486-RA	Protein of unknown function
001487-RA	SLC7A5 Large neutral amino acids transporter small subunit 1 (Oryctolagus cuniculus OX=9986)
001488-RA	Slc7a5 Large neutral amino acids transporter small subunit 1 (Mus musculus OX=10090)
001489-RA	CA5B Carbonic anhydrase 5B, mitochondrial (Homo sapiens OX=9606)
001490-RA	zfpm1 Zinc finger protein ZFPM1 (Fragment) (Xenopus laevis OX=8355)
001491-RA	Protein of unknown function
001492-RA	rnft1 E3 ubiquitin-protein ligase RNFT1 (Xenopus tropicalis OX=8364)
001493-RA	rnft1 E3 ubiquitin-protein ligase RNFT1 (Xenopus tropicalis OX=8364)
001494-RA	Rps6kb1 Ribosomal protein S6 kinase beta-1 (Mus musculus OX=10090)
001495-RA	tubd1 Tubulin delta chain (Xenopus tropicalis OX=8364)
001496-RA	Protein of unknown function
001497-RA	PTRH2 Peptidyl-tRNA hydrolase 2, mitochondrial (Bos taurus OX=9913)
001498-RA	Cltc Clathrin heavy chain 1 (Mus musculus OX=10090)
001499-RA	DHX40 Probable ATP-dependent RNA helicase DHX40 (Homo sapiens OX=9606)
001500-RA	DHX40 Probable ATP-dependent RNA helicase DHX40 (Pongo abelii OX=9601)
001501-RA	Bmp8a Bone morphogenetic protein 8A (Mus musculus OX=10090)
001502-RA	Ppie Peptidyl-prolyl cis-trans isomerase E (Mus musculus OX=10090)
001502-RB	PPIE Peptidyl-prolyl cis-trans isomerase E (Homo sapiens OX=9606)
001503-RA	PABPC4 Polyadenylate-binding protein 4 (Homo sapiens OX=9606)
001504-RA	HPCAL4 Hippocalcin-like protein 4 (Bos taurus OX=9913)
001505-RA	FAM49A Protein FAM49A (Gallus gallus OX=9031)
001506-RA	Trit1 tRNA dimethylallyltransferase (Mus musculus OX=10090)
001507-RA	mfsd2a Sodium-dependent lysophosphatidylcholine symporter 1 (Xenopus tropicalis OX=8364)
001508-RA	CAP1 Adenylyl cyclase-associated protein 1 (Bos taurus OX=9913)
001509-RA	PPT1 Palmitoyl-protein thioesterase 1 (Homo sapiens OX=9606)
001510-RA	ARID5B AT-rich interactive domain-containing protein 5B (Gallus gallus OX=9031)
001511-RA	Protein of unknown function
001512-RA	Protein of unknown function
001513-RA	Protein of unknown function
001514-RA	Protein of unknown function
001515-RA	Protein of unknown function
001516-RA	Protein of unknown function
001516-RB	Protein of unknown function
001517-RA	IGDCC4 Immunoglobulin superfamily DCC subclass member 4 (Homo sapiens OX=9606)
001518-RA	Protein of unknown function
001519-RA	Protein of unknown function
001520-RA	Protein of unknown function
001520-RB	Protein of unknown function
001520-RC	Protein of unknown function
001521-RA	Protein of unknown function
001521-RB	Protein of unknown function
001522-RA	znf503 Zinc finger protein 503 (Xenopus tropicalis OX=8364)
001523-RA	Lrmda Leucine-rich melanocyte differentiation-associated protein (Mus musculus OX=10090)
001524-RA	DUSP6 Dual specificity protein phosphatase 6 (Homo sapiens OX=9606)
001525-RA	poc1b POC1 centriolar protein homolog B (Xenopus tropicalis OX=8364)
001526-RA	KERA Keratocan (Gallus gallus OX=9031)
001527-RA	shisa2 Protein shisa-2 (Xenopus laevis OX=8355)
001528-RA	MTMR6 Myotubularin-related protein 6 (Homo sapiens OX=9606)
001529-RA	amer2 APC membrane recruitment protein 2 (Xenopus tropicalis OX=8364)
001530-RA	Spata13 Spermatogenesis-associated protein 13 (Mus musculus OX=10090)
001531-RA	Adipoq Adiponectin (Mus musculus OX=10090)
001532-RA	Ush1g Usher syndrome type-1G protein homolog (Mus musculus OX=10090)
001533-RA	Protein of unknown function
001534-RA	Otop2 Proton channel OTOP2 (Mus musculus OX=10090)
001535-RA	Llgl2 LLGL scribble cell polarity complex component 2 (Mus musculus OX=10090)
001536-RA	TSEN54 tRNA-splicing endonuclease subunit Sen54 (Homo sapiens OX=9606)
001537-RA	caskin2 Caskin-2 (Xenopus laevis OX=8355)
001538-RA	Protein of unknown function
001539-RA	Protein of unknown function
001540-RA	Enpp7 Ectonucleotide pyrophosphatase/phosphodiesterase family member 7 (Rattus norvegicus OX=10116)
001541-RA	GAA Lysosomal alpha-glucosidase (Bos taurus OX=9913)
001542-RA	Asb9 Ankyrin repeat and SOCS box protein 9 (Mus musculus OX=10090)
001543-RA	Cpeb2 Cytoplasmic polyadenylation element-binding protein 2 (Mus musculus OX=10090)
001544-RA	C1QTNF7 Complement C1q tumor necrosis factor-related protein 7 (Homo sapiens OX=9606)
001545-RA	CC2D2A Coiled-coil and C2 domain-containing protein 2A (Homo sapiens OX=9606)
001545-RB	Cc2d2a Coiled-coil and C2 domain-containing protein 2A (Mus musculus OX=10090)
001546-RA	CC2D2A Coiled-coil and C2 domain-containing protein 2A (Homo sapiens OX=9606)
001547-RA	CC2D2A Coiled-coil and C2 domain-containing protein 2A (Homo sapiens OX=9606)
001548-RA	fbxl5 F-box/LRR-repeat protein 5 (Xenopus laevis OX=8355)
001549-RA	CD38 ADP-ribosyl cyclase/cyclic ADP-ribose hydrolase 1 (Homo sapiens OX=9606)
001549-RB	CD38 ADP-ribosyl cyclase/cyclic ADP-ribose hydrolase 1 (Homo sapiens OX=9606)
001550-RA	LDB2 LIM domain-binding protein 2 (Homo sapiens OX=9606)
001551-RA	Adgrd1 Adhesion G-protein coupled receptor D1 (Mus musculus OX=10090)
001552-RA	RAN GTP-binding nuclear protein Ran (Gallus gallus OX=9031)
001553-RA	RIMBP2 RIMS-binding protein 2 (Gallus gallus OX=9031)
001554-RA	RIMBP2 RIMS-binding protein 2 (Gallus gallus OX=9031)
001555-RA	ECT2 Protein ECT2 (Homo sapiens OX=9606)
001556-RA	ECT2 Protein ECT2 (Homo sapiens OX=9606)
001556-RB	ECT2 Protein ECT2 (Homo sapiens OX=9606)
001557-RA	ECT2 Protein ECT2 (Homo sapiens OX=9606)
001558-RA	NCEH1 Neutral cholesterol ester hydrolase 1 (Pongo abelii OX=9601)
001559-RA	TNFSF10 Tumor necrosis factor ligand superfamily member 10 (Homo sapiens OX=9606)
001560-RA	GHSR Growth hormone secretagogue receptor type 1 (Mustela putorius furo OX=9669)
001561-RA	FNDC3B Fibronectin type III domain-containing protein 3B (Homo sapiens OX=9606)
001562-RA	Tmem212 Transmembrane protein 212 (Mus musculus OX=10090)
001563-RA	TNIK TRAF2 and NCK-interacting protein kinase (Homo sapiens OX=9606)
001564-RA	Tnik Traf2 and NCK-interacting protein kinase (Mus musculus OX=10090)
001565-RA	N6amt1 Methyltransferase N6AMT1 (Mus musculus OX=10090)
001566-RA	CCDC28A Coiled-coil domain-containing protein 28A (Homo sapiens OX=9606)
001567-RA	Nhsl1 NHS-like protein 1 (Mus musculus OX=10090)
001567-RB	NHSL1 NHS-like protein 1 (Homo sapiens OX=9606)
001568-RA	SF3B5 Splicing factor 3B subunit 5 (Bos taurus OX=9913)
001569-RA	TNFAIP3 Tumor necrosis factor alpha-induced protein 3 (Homo sapiens OX=9606)
001569-RB	TNFAIP3 Tumor necrosis factor alpha-induced protein 3 (Homo sapiens OX=9606)
001570-RA	Protein of unknown function
001571-RA	ARFGEF3 Brefeldin A-inhibited guanine nucleotide-exchange protein 3 (Homo sapiens OX=9606)
001572-RA	ARFGEF3 Brefeldin A-inhibited guanine nucleotide-exchange protein 3 (Homo sapiens OX=9606)
001573-RA	SMIM28 Small integral membrane protein 28 (Homo sapiens OX=9606)
001574-RA	HEBP2 Heme-binding protein 2 (Homo sapiens OX=9606)
001575-RA	Olig3 Oligodendrocyte transcription factor 3 (Mus musculus OX=10090)
001576-RA	Protein of unknown function
001577-RA	Protein of unknown function
001578-RA	EML6 Echinoderm microtubule-associated protein-like 6 (Homo sapiens OX=9606)
001579-RA	EML6 Echinoderm microtubule-associated protein-like 6 (Homo sapiens OX=9606)
001580-RA	Eml6 Echinoderm microtubule-associated protein-like 6 (Mus musculus OX=10090)
001581-RA	Protein of unknown function
001582-RA	Protein of unknown function
001583-RA	rps27a Ubiquitin-40S ribosomal protein S27a (Ictalurus punctatus OX=7998)
001584-RA	prorsd1p Prolyl-tRNA synthetase associated domain-containing protein 1 (Xenopus laevis OX=8355)
001585-RA	Protein of unknown function
001586-RA	Protein of unknown function
001587-RA	Protein of unknown function
001587-RB	Protein of unknown function
001588-RA	Iqsec2 IQ motif and SEC7 domain-containing protein 2 (Mus musculus OX=10090)
001589-RA	Iqsec1 IQ motif and SEC7 domain-containing protein 1 (Mus musculus OX=10090)
001590-RA	Nup210l Nuclear pore membrane glycoprotein 210-like (Mus musculus OX=10090)
001591-RA	NUP210 Nuclear pore membrane glycoprotein 210 (Homo sapiens OX=9606)
001592-RA	Nup210 Nuclear pore membrane glycoprotein 210 (Rattus norvegicus OX=10116)
001593-RA	Hdac11 Histone deacetylase 11 (Mus musculus OX=10090)
001593-RB	Hdac11 Histone deacetylase 11 (Mus musculus OX=10090)
001594-RA	Atf4 Cyclic AMP-dependent transcription factor ATF-4 (Rattus norvegicus OX=10116)
001595-RA	DNAH12 Dynein heavy chain 12, axonemal (Homo sapiens OX=9606)
001596-RA	Dnah7 Dynein heavy chain 7, axonemal (Rattus norvegicus OX=10116)
001597-RA	DNAH12 Dynein heavy chain 12, axonemal (Homo sapiens OX=9606)
001598-RA	DNAH12 Dynein heavy chain 12, axonemal (Homo sapiens OX=9606)
001599-RA	Dnah12 Dynein heavy chain 12, axonemal (Mus musculus OX=10090)
001600-RA	PDE12 2',5'-phosphodiesterase 12 (Bos taurus OX=9913)
001601-RA	arf4 ADP-ribosylation factor 4 (Xenopus laevis OX=8355)
001602-RA	DENND6A Protein DENND6A (Homo sapiens OX=9606)
001603-RA	Dennd6a Protein DENND6A (Mus musculus OX=10090)
001604-RA	Slmap Sarcolemmal membrane-associated protein (Mus musculus OX=10090)
001605-RA	Protein of unknown function
001606-RA	RPP14 Ribonuclease P protein subunit p14 (Homo sapiens OX=9606)
001607-RA	TGIF1 Homeobox protein TGIF1 (Pan troglodytes OX=9598)
001608-RA	Myosin regulatory light chain 2, smooth muscle minor isoform (Gallus gallus OX=9031)
001609-RA	MYOM1 Myomesin-1 (Homo sapiens OX=9606)
001610-RA	Emilin2 EMILIN-2 (Mus musculus OX=10090)
001611-RA	Protein of unknown function
001612-RA	DCAF4 DDB1- and CUL4-associated factor 4 (Homo sapiens OX=9606)
001613-RA	RBM25 RNA-binding protein 25 (Homo sapiens OX=9606)
001614-RA	Papln Papilin (Mus musculus OX=10090)
001614-RB	Papln Papilin (Mus musculus OX=10090)
001615-RA	STARD9 StAR-related lipid transfer protein 9 (Homo sapiens OX=9606)
001616-RA	CDAN1 Codanin-1 (Homo sapiens OX=9606)
001617-RA	Ttbk2 Tau-tubulin kinase 2 (Mus musculus OX=10090)
001618-RA	Photoreceptor outer segment membrane glycoprotein 2 (Gallus gallus OX=9031)
001619-RA	Rora Nuclear receptor ROR-alpha (Mus musculus OX=10090)
001620-RA	Ice2 Little elongation complex subunit 2 (Mus musculus OX=10090)
001621-RA	anxa2-a Annexin A2-A (Xenopus laevis OX=8355)
001622-RA	Sin3a Paired amphipathic helix protein Sin3a (Mus musculus OX=10090)
001622-RB	SIN3A Paired amphipathic helix protein Sin3a (Homo sapiens OX=9606)
001623-RA	Ptpn9 Tyrosine-protein phosphatase non-receptor type 9 (Rattus norvegicus OX=10116)
001624-RA	SNUPN Snurportin-1 (Bos taurus OX=9913)
001625-RA	snx33 Sorting nexin-33 (Xenopus laevis OX=8355)
001626-RA	Protein of unknown function
001627-RA	lingo1 Leucine-rich repeat and immunoglobulin-like domain-containing nogo receptor-interacting protein 1 (Xenopus tropicalis OX=8364)
001628-RA	hmg20a High mobility group protein 20A (Xenopus laevis OX=8355)
001629-RA	PEAK1 Inactive tyrosine-protein kinase PEAK1 (Homo sapiens OX=9606)
001630-RA	Ubl7 Ubiquitin-like protein 7 (Mus musculus OX=10090)
001631-RA	uck2 Uridine-cytidine kinase 2 (Xenopus tropicalis OX=8364)
001632-RA	Protein of unknown function
001633-RA	EP300 Histone acetyltransferase p300 (Homo sapiens OX=9606)
001634-RA	Protein of unknown function
001635-RA	RBX1 E3 ubiquitin-protein ligase RBX1 (Homo sapiens OX=9606)
001636-RA	Cebpg CCAAT/enhancer-binding protein gamma (Mus musculus OX=10090)
001637-RA	sec22b Vesicle-trafficking protein SEC22b (Xenopus tropicalis OX=8364)
001638-RA	UCHL5 Ubiquitin carboxyl-terminal hydrolase isozyme L5 (Sus scrofa OX=9823)
001639-RA	Protein of unknown function
001639-RB	Protein of unknown function
001640-RA	rbfox2 RNA binding protein fox-1 homolog 2 (Xenopus tropicalis OX=8364)
001641-RA	tmem211 Transmembrane protein 211 (Xenopus tropicalis OX=8364)
001642-RA	CRYBB3 Beta-crystallin B3 (Gallus gallus OX=9031)
001643-RA	Protein of unknown function
001644-RA	Protein of unknown function
001645-RA	gdf6a Growth/differentiation factor 6-A (Danio rerio OX=7955)
001646-RA	APOB Apolipoprotein B-100 (Homo sapiens OX=9606)
001647-RA	PCDH7 Protocadherin-7 (Homo sapiens OX=9606)
001648-RA	TEKT2 Tektin-2 (Macaca fascicularis OX=9541)
001649-RA	AGO3 Protein argonaute-3 (Gallus gallus OX=9031)
001650-RA	Ago3 Protein argonaute-3 (Mus musculus OX=10090)
001651-RA	Ago1 Protein argonaute-1 (Mus musculus OX=10090)
001652-RA	Ago1 Protein argonaute-1 (Mus musculus OX=10090)
001653-RA	uqcc2 Ubiquinol-cytochrome-c reductase complex assembly factor 2 (Xenopus tropicalis OX=8364)
001654-RA	GRM4 Metabotropic glutamate receptor 4 (Homo sapiens OX=9606)
001655-RA	COMMD2 COMM domain-containing protein 2 (Pongo abelii OX=9601)
001656-RA	Tm4sf4 Transmembrane 4 L6 family member 4 (Rattus norvegicus OX=10116)
001657-RA	Tm4sf4 Transmembrane 4 L6 family member 4 (Rattus norvegicus OX=10116)
001658-RA	TM4SF1 Transmembrane 4 L6 family member 1 (Homo sapiens OX=9606)
001659-RA	CP Ceruloplasmin (Homo sapiens OX=9606)
001660-RA	HPS3 Hermansky-Pudlak syndrome 3 protein (Homo sapiens OX=9606)
001661-RA	HLTF Helicase-like transcription factor (Homo sapiens OX=9606)
001661-RB	HLTF Helicase-like transcription factor (Homo sapiens OX=9606)
001662-RA	HLTF Helicase-like transcription factor (Homo sapiens OX=9606)
001663-RA	GYG1 Glycogenin-1 (Homo sapiens OX=9606)
001663-RB	GYG1 Glycogenin-1 (Oryctolagus cuniculus OX=9986)
001663-RC	GYG1 Glycogenin-1 (Homo sapiens OX=9606)
001664-RA	CPB1 Carboxypeptidase B (Bos taurus OX=9913)
001665-RA	Cpa3 Mast cell carboxypeptidase A (Fragment) (Rattus norvegicus OX=10116)
001666-RA	CPB1 Carboxypeptidase B (Homo sapiens OX=9606)
001667-RA	agtr1-b Type-1 angiotensin II receptor B (Xenopus laevis OX=8355)
001668-RA	spred1 Sprouty-related, EVH1 domain-containing protein 1 (Xenopus tropicalis OX=8364)
001669-RA	FAM98B Protein FAM98B (Homo sapiens OX=9606)
001670-RA	rasgrp1 RAS guanyl-releasing protein 1 (Xenopus laevis OX=8355)
001671-RA	ARHGAP11A Rho GTPase-activating protein 11A (Homo sapiens OX=9606)
001672-RA	sgne1 Neuroendocrine protein 7B2 (Fragment) (Xenopus laevis OX=8355)
001673-RA	grem1 Gremlin-1 (Xenopus laevis OX=8355)
001674-RA	Protein of unknown function
001675-RA	Protein of unknown function
001676-RA	ABRACL Costars family protein ABRACL (Bos taurus OX=9913)
001677-RA	MBD4 Methyl-CpG-binding domain protein 4 (Homo sapiens OX=9606)
001678-RA	Protein of unknown function
001678-RB	Protein of unknown function
001679-RA	Protein of unknown function
001680-RA	Protein of unknown function
001681-RA	RHO Rhodopsin (Lithobates catesbeiana OX=8400)
001682-RA	b4 Protein B4 (Xenopus laevis OX=8355)
001683-RA	Protein of unknown function
001684-RA	Plxnd1 Plexin-D1 (Mus musculus OX=10090)
001685-RA	Plxnd1 Plexin-D1 (Mus musculus OX=10090)
001686-RA	Plxnd1 Plexin-D1 (Mus musculus OX=10090)
001687-RA	Plxnd1 Plexin-D1 (Mus musculus OX=10090)
001688-RA	Protein of unknown function
001689-RA	Protein of unknown function
001690-RA	Protein of unknown function
001691-RA	TMCC1 Transmembrane and coiled-coil domains protein 1 (Homo sapiens OX=9606)
001692-RA	Protein of unknown function
001693-RA	Protein of unknown function
001694-RA	Protein of unknown function
001695-RA	Protein of unknown function
001696-RA	Protein of unknown function
001697-RA	Protein of unknown function
001697-RB	Protein of unknown function
001697-RC	Protein of unknown function
001698-RA	Protein of unknown function
001698-RB	Protein of unknown function
001698-RC	Protein of unknown function
001699-RA	Protein of unknown function
001700-RA	trha Pro-thyrotropin-releasing hormone-A (Oncorhynchus nerka OX=8023)
001701-RA	Protein of unknown function
001702-RA	RBSN Rabenosyn-5 (Homo sapiens OX=9606)
001703-RA	Mrps25 28S ribosomal protein S25, mitochondrial (Rattus norvegicus OX=10116)
001704-RA	NR2C2 Nuclear receptor subfamily 2 group C member 2 (Homo sapiens OX=9606)
001705-RA	EFCAB12 EF-hand calcium-binding domain-containing protein 12 (Homo sapiens OX=9606)
001706-RA	CAND1 Cullin-associated NEDD8-dissociated protein 1 (Bos taurus OX=9913)
001707-RA	Sec13 Protein SEC13 homolog (Rattus norvegicus OX=10116)
001708-RA	Protein of unknown function
001709-RA	GHRL Ghrelin (Lithobates catesbeiana OX=8400)
001710-RA	Protein of unknown function
001711-RA	TATDN2 Putative deoxyribonuclease TATDN2 (Homo sapiens OX=9606)
001712-RA	Vhl von Hippel-Lindau disease tumor suppressor (Mus musculus OX=10090)
001713-RA	THUMPD3 THUMP domain-containing protein 3 (Homo sapiens OX=9606)
001714-RA	Protein of unknown function
001715-RA	Protein of unknown function
001716-RA	SRGAP3 SLIT-ROBO Rho GTPase-activating protein 3 (Homo sapiens OX=9606)
001717-RA	Protein of unknown function
001717-RB	Uqcrc1 Cytochrome b-c1 complex subunit 1, mitochondrial (Mus musculus OX=10090)
001717-RC	Uqcrc1 Cytochrome b-c1 complex subunit 1, mitochondrial (Mus musculus OX=10090)
001718-RA	RPL11 60S ribosomal protein L11 (Homo sapiens OX=9606)
001719-RA	ELOA Elongin-A (Homo sapiens OX=9606)
001720-RA	Lypla2 Acyl-protein thioesterase 2 (Rattus norvegicus OX=10116)
001720-RB	LYPLA2 Acyl-protein thioesterase 2 (Homo sapiens OX=9606)
001721-RA	Gale UDP-glucose 4-epimerase (Mus musculus OX=10090)
001722-RA	FUCA1 Tissue alpha-L-fucosidase (Homo sapiens OX=9606)
001723-RA	VAV1 Proto-oncogene vav (Homo sapiens OX=9606)
001724-RA	Vav1 Proto-oncogene vav (Rattus norvegicus OX=10116)
001725-RA	VAV1 Proto-oncogene vav (Bos taurus OX=9913)
001726-RA	MACF1 Microtubule-actin cross-linking factor 1, isoforms 1/2/3/5 (Homo sapiens OX=9606)
001727-RA	Macf1 Microtubule-actin cross-linking factor 1 (Rattus norvegicus OX=10116)
001728-RA	Macf1 Microtubule-actin cross-linking factor 1 (Mus musculus OX=10090)
001729-RA	MACF1 Microtubule-actin cross-linking factor 1, isoforms 1/2/3/5 (Homo sapiens OX=9606)
001730-RA	NDUFS5 NADH dehydrogenase [ubiquinone] iron-sulfur protein 5 (Bos taurus OX=9913)
001731-RA	azin2 Antizyme inhibitor 2 (Xenopus laevis OX=8355)
001732-RA	RHOC Rho-related GTP-binding protein RhoC (Homo sapiens OX=9606)
001733-RA	PPM1H Protein phosphatase 1H (Homo sapiens OX=9606)
001734-RA	PEBP4 Phosphatidylethanolamine-binding protein 4 (Homo sapiens OX=9606)
001735-RA	Slc16a1 Monocarboxylate transporter 1 (Rattus norvegicus OX=10116)
001736-RA	EFNB2 Ephrin-B2 (Homo sapiens OX=9606)
001737-RA	Protein of unknown function
001738-RA	Protein of unknown function
001739-RA	Protein of unknown function
001740-RA	Protein of unknown function
001740-RB	Protein of unknown function
001741-RA	mecom-b MDS1 and EVI1 complex locus protein EVI1-B (Xenopus laevis OX=8355)
001742-RA	mecom-a MDS1 and EVI1 complex locus protein EVI1-A (Xenopus laevis OX=8355)
001743-RA	mecom-a MDS1 and EVI1 complex locus protein EVI1-A (Xenopus laevis OX=8355)
001744-RA	mynn Myoneurin (Xenopus laevis OX=8355)
001745-RA	LRRC34 Leucine-rich repeat-containing protein 34 (Homo sapiens OX=9606)
001746-RA	Lrriq4 Leucine-rich repeat and IQ domain-containing protein 4 (Mus musculus OX=10090)
001747-RA	SEC62 Translocation protein SEC62 (Gallus gallus OX=9031)
001748-RA	GPR160 Probable G-protein coupled receptor 160 (Homo sapiens OX=9606)
001749-RA	PHC3 Polyhomeotic-like protein 3 (Homo sapiens OX=9606)
001750-RA	Prkci Protein kinase C iota type (Rattus norvegicus OX=10116)
001751-RA	Skil Ski-like protein (Mus musculus OX=10090)
001752-RA	SKIL Ski-like protein (Homo sapiens OX=9606)
001753-RA	NCK1 Cytoplasmic protein NCK1 (Homo sapiens OX=9606)
001754-RA	Slc35g2 Solute carrier family 35 member G2 (Rattus norvegicus OX=10116)
001755-RA	stag1 Cohesin subunit SA-1 (Xenopus laevis OX=8355)
001756-RA	stag1 Cohesin subunit SA-1 (Xenopus laevis OX=8355)
001757-RA	stag1 Cohesin subunit SA-1 (Xenopus laevis OX=8355)
001758-RA	PCCB Propionyl-CoA carboxylase beta chain, mitochondrial (Sus scrofa OX=9823)
001759-RA	PPP2R3A Serine/threonine-protein phosphatase 2A regulatory subunit B'' subunit alpha (Homo sapiens OX=9606)
001760-RA	Protein of unknown function
001761-RA	Protein of unknown function
001762-RA	CCL2 C-C motif chemokine 2 (Bos taurus OX=9913)
001763-RA	Protein of unknown function
001764-RA	LGALS1 Galectin-1 (Ovis aries OX=9940)
001765-RA	Protein of unknown function
001766-RA	UQCRC1 Cytochrome b-c1 complex subunit 1, mitochondrial (Bos taurus OX=9913)
001767-RA	Slc26a6 Solute carrier family 26 member 6 (Mus musculus OX=10090)
001768-RA	SLC26A6 Solute carrier family 26 member 6 (Homo sapiens OX=9606)
001769-RA	Protein of unknown function
001770-RA	Protein of unknown function
001771-RA	CELSR3 Cadherin EGF LAG seven-pass G-type receptor 3 (Homo sapiens OX=9606)
001771-RB	Celsr3 Cadherin EGF LAG seven-pass G-type receptor 3 (Rattus norvegicus OX=10116)
001772-RA	CELSR3 Cadherin EGF LAG seven-pass G-type receptor 3 (Homo sapiens OX=9606)
001773-RA	CELSR3 Cadherin EGF LAG seven-pass G-type receptor 3 (Homo sapiens OX=9606)
001774-RA	Protein of unknown function
001775-RA	Protein of unknown function
001776-RA	Protein of unknown function
001776-RB	Protein of unknown function
001777-RA	Protein of unknown function
001778-RA	Protein of unknown function
001778-RB	Protein of unknown function
001779-RA	Ip6k2 Inositol hexakisphosphate kinase 2 (Rattus norvegicus OX=10116)
001780-RA	Protein of unknown function
001781-RA	Protein of unknown function
001782-RA	Protein of unknown function
001783-RA	PRKAR2A cAMP-dependent protein kinase type II-alpha regulatory subunit (Homo sapiens OX=9606)
001784-RA	Protein of unknown function
001785-RA	Protein of unknown function
001786-RA	SLC25A20 Mitochondrial carnitine/acylcarnitine carrier protein (Macaca fascicularis OX=9541)
001787-RA	Klhl10 Kelch-like protein 10 (Rattus norvegicus OX=10116)
001788-RA	Protein of unknown function
001788-RB	Protein of unknown function
001789-RA	Protein of unknown function
001790-RA	GDI1 Rab GDP dissociation inhibitor alpha (Bos taurus OX=9913)
001791-RA	Protein of unknown function
[truncated: 20,604 more rows]

## Sheet: BRvsSp_BR
	logFC	logCPM	F	PValue	FDR	gene	Gene
009055-RA	4.0993	2.30626	125.35	1.43054e-07	0.000320774	RAS	RAS Ras-like protein (Colletotrichum trifolii OX=5466)
001121-RA	4.20694	1.88857	119.342	1.85935e-07	0.00032262	TMEM158	TMEM158 Transmembrane protein 158 (Bos taurus OX=9913)
006582-RA	11.735	0.0567042	200.788	2.90701e-07	0.000391578	TBR1	TBR1 T-box brain protein 1 (Homo sapiens OX=9606)
000919-RA	4.3997	2.78034	108.36	3.10306e-07	0.000391578	Tcf7l2	Tcf7l2 Transcription factor 7-like 2 (Mus musculus OX=10090)
006267-RA	4.4475	2.13527	95.8768	5.9025e-07	0.000585233	ISLR2	ISLR2 Immunoglobulin superfamily containing leucine-rich repeat protein 2 (Homo sapiens OX=9606)
004597-RA	4.54725	3.06462	93.8622	6.59408e-07	0.000610216	PHYHIP	PHYHIP Phytanoyl-CoA hydroxylase-interacting protein (Bos taurus OX=9913)
015235-RA	3.65593	2.60719	90.7664	7.85116e-07	0.000644046	NRGN	NRGN Neurogranin (Serinus canaria OX=9135)
013702-RA	4.63102	-0.167351	88.414	8.99668e-07	0.000693794	PTK2B	PTK2B Protein-tyrosine kinase 2-beta (Homo sapiens OX=9606)
007849-RA	4.41359	2.15476	83.06	1.24198e-06	0.000820951	lhx9	lhx9 LIM/homeobox protein Lhx9 (Rugosa rugosa OX=8410)
000625-RA	4.55727	2.63336	78.2033	1.69143e-06	0.00106722	CALB2	CALB2 Calretinin (Homo sapiens OX=9606)
004276-RA	2.49168	2.62834	65.3094	4.20233e-06	0.00190807	sprn	sprn Shadow of prion protein (Xenopus tropicalis OX=8364)
003273-RB,003273-RA	2.28573	2.26883	65.7842	4.05303e-06	0.00190807	celf2	celf2 CUGBP Elav-like family member 2 (Xenopus tropicalis OX=8364)
002288-RA	6.50942	-0.0749896	63.1947	4.95082e-06	0.00210901	RD3L	RD3L Protein RD3-like (Homo sapiens OX=9606)
000182-RA	5.54873	-1.10149	62.6524	5.16728e-06	0.00210962	Gabrr1	Gabrr1 Gamma-aminobutyric acid receptor subunit rho-1 (Rattus norvegicus OX=10116)
009739-RA	3.32642	3.49781	61.6874	5.58055e-06	0.00215177	zbtb18	zbtb18 Zinc finger and BTB domain-containing protein 18 (Xenopus tropicalis OX=8364)
000010-RA	5.83499	0.721837	59.2032	6.83587e-06	0.00239105	EMX2	EMX2 Homeobox protein EMX2 (Homo sapiens OX=9606)
003339-RA	5.34266	2.22223	59.2968	6.7829e-06	0.00239105	Gabrd	Gabrd Gamma-aminobutyric acid receptor subunit delta (Rattus norvegicus OX=10116)
000311-RA	4.97994	2.14649	59.1081	6.89014e-06	0.00239105	SP5	SP5 Transcription factor Sp5 (Homo sapiens OX=9606)
010804-RA	3.69394	0.400207	58.1674	7.45531e-06	0.00246398	REM2	REM2 GTP-binding protein REM 2 (Homo sapiens OX=9606)
008889-RA	2.03255	4.60264	56.8922	8.31063e-06	0.00268279	RAB40B	RAB40B Ras-related protein Rab-40B (Homo sapiens OX=9606)
010897-RA	2.71602	0.393383	55.3212	9.52764e-06	0.00300575	rhbdf2	rhbdf2 Inactive rhomboid protein 2 (Xenopus tropicalis OX=8364)
010380-RA	7.94571	-1.01903	52.436	1.23531e-05	0.00370671	eomes	eomes Eomesodermin (Xenopus laevis OX=8355)
012071-RA	3.62754	0.19884	52.337	1.24663e-05	0.00370671	Lhx2	Lhx2 LIM/homeobox protein Lhx2 (Mus musculus OX=10090)
002000-RA	8.90092	0.184048	50.8619	1.4306e-05	0.00413712	emx1	emx1 Homeobox protein EMX1 (Xenopus tropicalis OX=8364)
010513-RA	6.75422	-0.99434	49.3999	1.64514e-05	0.00453399	QRFP	QRFP Orexigenic neuropeptide QRFP (Homo sapiens OX=9606)
003757-RA	4.13282	-0.0605808	85.7856	2.0831e-05	0.00535472	Dytn	Dytn Dystrotelin (Mus musculus OX=10090)
008569-RA	6.34826	2.39686	46.4818	2.19731e-05	0.00535805	gal	gal Galanin peptides (Danio rerio OX=7955)
000317-RA	5.77536	0.937927	46.7602	2.13611e-05	0.00535805	DLX1	DLX1 Homeobox protein DLX-1 (Homo sapiens OX=9606)
014571-RA	9.35471	-2.08184	67.6036	2.32446e-05	0.00546878	Protein_of_unknown_function	Protein of unknown function
012560-RA	8.16681	-0.0360981	45.9901	2.31048e-05	0.00546878	Nkx2-1	Nkx2-1 Homeobox protein Nkx-2.1 (Mus musculus OX=10090)
006544-RA	7.04104	-2.76692	44.3975	2.72695e-05	0.00630237	UCN	UCN Urocortin (Homo sapiens OX=9606)
012030-RA	5.24288	1.6883	44.0265	2.83625e-05	0.00630237	Arx	Arx Homeobox protein ARX (Rattus norvegicus OX=10116)
000724-RA	2.47046	1.66918	43.9469	2.86038e-05	0.00630237	Snca	Snca Alpha-synuclein (Mus musculus OX=10090)
001080-RA	7.86755	-2.13755	43.4605	3.01305e-05	0.00653503	NPS	NPS Neuropeptide S (Homo sapiens OX=9606)
014957-RA	5.36615	-0.281766	42.5087	3.34042e-05	0.00692066	Protein_of_unknown_function	Protein of unknown function
015242-RA	2.46893	1.61803	42.1589	3.47112e-05	0.00708567	CTXN3	CTXN3 Cortexin-3 (Homo sapiens OX=9606)
008504-RA	7.48802	0.301913	41.8822	3.57874e-05	0.00719948	en2-b	en2-b Homeobox protein engrailed-2-B (Xenopus laevis OX=8355)
007505-RA	2.48383	0.635867	41.336	3.80291e-05	0.00743496	RLN3	RLN3 Relaxin-3 (Sus scrofa OX=9823)
009585-RA	2.7648	0.953115	40.1569	4.34552e-05	0.00804268	Plaat1	Plaat1 Phospholipase A and acyltransferase 1 (Mus musculus OX=10090)
005629-RA	7.05038	0.477714	39.2704	4.81381e-05	0.00865282	cga	cga Glycoprotein hormones alpha chain (Lithobates catesbeiana OX=8400)
011561-RA	6.80279	0.306757	38.7451	5.11923e-05	0.00899493	CARTPT	CARTPT Cocaine- and amphetamine-regulated transcript protein (Homo sapiens OX=9606)
008238-RA	7.16705	0.702409	38.2652	5.41826e-05	0.00924314	dll1	dll1 Homeobox protein DLL-1 (Xenopus laevis OX=8355)
014028-RA	7.76939	-2.21036	36.8168	6.45323e-05	0.0105385	Sult1c1	Sult1c1 Sulfotransferase 1C1 (Mus musculus OX=10090)
006447-RA	3.2003	-0.717571	36.8725	6.40935e-05	0.0105385	ADRA2B	ADRA2B Alpha-2B adrenergic receptor (Homo sapiens OX=9606)
004222-RA	7.90381	3.32253	35.9087	7.22065e-05	0.0115207	Mesotocin-neurophysin	Mesotocin-neurophysin MT (Bufo japonicus OX=8387)
013580-RA	6.0452	-1.01857	35.7115	7.40118e-05	0.0116745	Protein_of_unknown_function	Protein of unknown function
015434-RA	7.5128	3.02243	35.5179	7.58358e-05	0.0118278	Protein_of_unknown_function	Protein of unknown function
002890-RA	7.98675	-0.567801	34.8069	8.30031e-05	0.0120115	BRN3	BRN3 Brain-specific homeobox/POU domain protein 3 (Gallus gallus OX=9031)
000318-RA	6.94097	-0.432784	34.8001	8.30754e-05	0.0120115	dll4	dll4 Homeobox protein DLL-4 (Xenopus laevis OX=8355)
002331-RA	5.91681	2.77691	34.9435	8.15658e-05	0.0120115	Bombesin	Bombesin (Bombina orientalis OX=8346)
011107-RA	2.31904	2.52336	57.5293	8.33011e-05	0.0120115	sp9	sp9 Transcription factor Sp9 (Xenopus tropicalis OX=8364)
004576-RA	2.21705	1.81072	58.3942	7.9171e-05	0.0120115	NEUROD1	NEUROD1 Neurogenic differentiation factor 1 (Homo sapiens OX=9606)
005019-RA	6.34783	-1.22187	34.1622	9.01968e-05	0.0126467	dmrta2	dmrta2 Doublesex- and mab-3-related transcription factor A2 (Xenopus tropicalis OX=8364)
002989-RA	5.92329	1.01868	55.4431	9.44427e-05	0.0130336	Cort	Cort Cortistatin (Rattus norvegicus OX=10116)
011238-RA	2.70051	2.69008	33.7778	9.4834e-05	0.0130336	KCNC2	KCNC2 Potassium voltage-gated channel subfamily C member 2 (Homo sapiens OX=9606)
007528-RA	2.64357	1.10311	33.3568	0.000100237	0.0134589	Cldn12	Cldn12 Claudin-12 (Mus musculus OX=10090)
011624-RA	2.1259	2.42944	33.3117	0.000100838	0.0134589	Wipf3	Wipf3 WAS/WASL-interacting protein family member 3 (Mus musculus OX=10090)
001550-RA	1.8723	0.496745	33.4547	9.89489e-05	0.0134589	LDB2	LDB2 LIM domain-binding protein 2 (Homo sapiens OX=9606)
002336-RA	2.81417	0.485067	33.0698	0.000104129	0.0137658	ch25hl1.2	ch25hl1.2 Cholesterol 25-hydroxylase-like protein 1, member 2 (Danio rerio OX=7955)
017135-RA	8.15372	-3.06132	44.4191	0.000113292	0.0146077	CABP2	CABP2 Calcium-binding protein 2 (Homo sapiens OX=9606)
011886-RA	6.74949	-2.0231	32.2505	0.000116251	0.0146077	not2	not2 Homeobox protein not2 (Xenopus laevis OX=8355)
018246-RA	4.27743	-1.12924	51.9491	0.000117684	0.0146077	neurod4	neurod4 Neurogenic differentiation factor 4 (Xenopus laevis OX=8355)
002627-RA	3.72677	-1.66963	32.383	0.000114182	0.0146077	KCNMB3	KCNMB3 Calcium-activated potassium channel subunit beta-3 (Homo sapiens OX=9606)
012303-RA	2.53628	0.202601	32.0713	0.000119119	0.0146077	Pitpnc1	Pitpnc1 Cytoplasmic phosphatidylinositol transfer protein 1 (Mus musculus OX=10090)
003971-RA	1.32305	3.51057	32.3171	0.000115205	0.0146077	nr2f1a	nr2f1a Nuclear receptor subfamily 2 group F member 1-A (Danio rerio OX=7955)
008818-RA	10.5465	-1.06411	141.523	0.000123758	0.0146828	fezf1	fezf1 Fez family zinc finger protein 1 (Xenopus tropicalis OX=8364)
017427-RA	3.20063	0.874831	31.586	0.000127311	0.0149763	HTR1D	HTR1D 5-hydroxytryptamine receptor 1D (Homo sapiens OX=9606)
014053-RA	3.9869	-1.68012	30.8866	0.000140311	0.0160963	Hes6	Hes6 Transcription cofactor HES-6 (Mus musculus OX=10090)
004160-RA	2.42048	0.839161	30.819	0.00014165	0.0161167	npy1r	npy1r Neuropeptide Y receptor type 1 (Xenopus laevis OX=8355)
001681-RA	5.0109	2.92448	30.3041	0.00015234	0.0169171	RHO	RHO Rhodopsin (Lithobates catesbeiana OX=8400)
016301-RA	6.14303	-2.82546	30.1817	0.000155021	0.0170781	TPH1	TPH1 Tryptophan 5-hydroxylase 1 (Gallus gallus OX=9031)
011707-RA	3.84987	2.28081	30.0372	0.000158254	0.0171619	Egr4	Egr4 Early growth response protein 4 (Rattus norvegicus OX=10116)
003811-RA	5.01349	-0.979259	29.4848	0.000171373	0.0176209	SLC1A3	SLC1A3 Excitatory amino acid transporter 1 (Bos taurus OX=9913)
013705-RA	7.2255	2.30332	29.0907	0.000181514	0.0180551	OTX2	OTX2 Homeobox protein OTX2 (Homo sapiens OX=9606)
016198-RA	3.57907	-1.08745	45.5877	0.000182099	0.0180551	gpr54	gpr54 G-protein coupled receptor 54 (Oreochromis niloticus OX=8128)
007390-RA	7.95949	-3.13388	38.6451	0.000187845	0.0184928	Lhx6	Lhx6 LIM/homeobox protein Lhx6 (Mus musculus OX=10090)
002116-RA	1.81983	3.45347	28.7957	0.000189567	0.0185308	KCTD12	KCTD12 BTB/POZ domain-containing protein KCTD12 (Homo sapiens OX=9606)
008239-RA	6.11756	0.497559	28.4733	0.000198855	0.0191688	dll3	dll3 Homeobox protein DLL-3 (Xenopus laevis OX=8355)
005396-RA	4.31453	4.82991	28.392	0.000201279	0.0192686	NTS	NTS Neurotensin/neuromedin N (Bos taurus OX=9913)
010125-RA,010125-RB	3.49332	0.806918	28.0248	0.000212675	0.0202201	NPAS4	NPAS4 Neuronal PAS domain-containing protein 4 (Homo sapiens OX=9606)
011589-RA	4.43782	-1.30644	27.705	0.00022322	0.0210783	PAX7	PAX7 Paired box protein Pax-7 (Homo sapiens OX=9606)
012282-RA	7.3341	-1.96575	42.453	0.000230361	0.021228	Nkx2-1	Nkx2-1 Homeobox protein Nkx-2.1 (Mus musculus OX=10090)
009409-RA	5.97761	-3.51298	27.4825	0.000230922	0.021228	Melatonin	Melatonin receptor type 1A (Gallus gallus OX=9031)
002895-RA	1.93287	2.66031	27.5846	0.000227351	0.021228	rasgef1a	rasgef1a Ras-GEF domain-containing family member 1A (Xenopus tropicalis OX=8364)
000680-RA	3.19858	1.45463	26.5403	0.00026719	0.0240835	rprml	rprml Reprimo-like protein (Xenopus laevis OX=8355)
004223-RA	6.1433	4.07577	26.4881	0.000269385	0.0241248	Vasotocin-neurophysin	Vasotocin-neurophysin VT (Fragment) (Bufo japonicus OX=8387)
009227-RA	3.29226	0.480575	26.4155	0.000272477	0.0242452	Cyclic	Cyclic nucleotide-gated channel cone photoreceptor subunit alpha (Gallus gallus OX=9031)
017385-RA	3.81764	0.421418	26.0951	0.000286633	0.0253424	Protein_of_unknown_function	Protein of unknown function
004613-RA	2.09098	0.814022	26.0512	0.000288639	0.0253582	gata2	gata2 GATA-binding factor 2 (Xenopus laevis OX=8355)
005612-RA	5.22795	-0.501843	25.7085	0.000304872	0.0262853	pitx1	pitx1 Pituitary homeobox 1 (Xenopus laevis OX=8355)
005541-RA	3.3327	2.38914	25.7127	0.000304667	0.0262853	RASAL1	RASAL1 RasGAP-activating-like protein 1 (Homo sapiens OX=9606)
001014-RA	4.50299	-1.35996	25.5667	0.000311901	0.0265549	RLBP1	RLBP1 Retinaldehyde-binding protein 1 (Bos taurus OX=9913)
017121-RA	2.11734	1.37679	25.5432	0.000313088	0.0265549	Pou4f2	Pou4f2 POU domain, class 4, transcription factor 2 (Rattus norvegicus OX=10116)
014092-RA	1.82246	0.0421812	25.5303	0.000313739	0.0265549	Jund	Jund Transcription factor jun-D (Mus musculus OX=10090)
008478-RA	1.47366	3.77047	25.4595	0.000317345	0.0266974	ARHGAP12	ARHGAP12 Rho GTPase-activating protein 12 (Homo sapiens OX=9606)
003957-RA	5.94089	2.68646	25.4051	0.000320146	0.0267708	Purpurin	Purpurin (Gallus gallus OX=9031)
002788-RA	2.70003	-0.203965	25.3629	0.000322344	0.0267932	RPE65	RPE65 Retinoid isomerohydrolase (Ambystoma tigrinum OX=8305)
019060-RA	6.49538	-0.731811	37.8038	0.000336156	0.027129	SIX6	SIX6 Homeobox protein SIX6 (Gallus gallus OX=9031)
007776-RA	6.49198	-1.64841	25.2343	0.000329144	0.027129	prph2	prph2 Peripherin-2 (Xenopus laevis OX=8355)
004509-RA	1.899	1.19215	25.1578	0.000333266	0.027129	Camk2a	Camk2a Calcium/calmodulin-dependent protein kinase type II subunit alpha (Rattus norvegicus OX=10116)
011324-RA	5.39426	-2.78097	25.0269	0.000340463	0.0273177	SOD3	SOD3 Extracellular superoxide dismutase [Cu-Zn] (Homo sapiens OX=9606)
011641-RA	7.60332	-3.43654	32.568	0.000344216	0.0274602	Protein_of_unknown_function	Protein of unknown function
005628-RA	3.9987	-0.167764	24.7772	0.000354712	0.0281357	5HT1E	5HT1E 5-hydroxytryptamine receptor 1E (Cavia porcellus OX=10141)
007030-RA	2.43559	4.66969	24.5403	0.000368878	0.0286056	Aldh1a1	Aldh1a1 Retinal dehydrogenase 1 (Mus musculus OX=10090)
008702-RA	2.6736	0.133661	24.1953	0.000390711	0.0296364	KCTD4	KCTD4 BTB/POZ domain-containing protein KCTD4 (Homo sapiens OX=9606)
009996-RA	3.70752	-0.494104	24.0543	0.000400072	0.0296974	Protein_of_unknown_function	Protein of unknown function
000722-RA	3.0299	1.16356	23.8134	0.000416678	0.0303677	SHOX	SHOX Short stature homeobox protein (Homo sapiens OX=9606)
004159-RA	2.62461	1.72766	23.7968	0.000417853	0.0303677	NPY5R	NPY5R Neuropeptide Y receptor type 5 (Canis lupus familiaris OX=9615)
008244-RA	6.28357	-2.67951	23.5222	0.000437846	0.0313286	HDC	HDC Histidine decarboxylase (Bos taurus OX=9913)
003724-RA	7.22943	0.128129	23.4415	0.00044393	0.0314398	otx1b	otx1b Homeobox protein OTX1 B (Danio rerio OX=7955)
009443-RA	3.01498	-1.20403	23.1666	0.000465426	0.0319831	HTR6	HTR6 5-hydroxytryptamine receptor 6 (Homo sapiens OX=9606)
004133-RA	1.86642	1.46625	23.1681	0.000465309	0.0319831	GNG4	GNG4 Guanine nucleotide-binding protein G(I)/G(S)/G(O) subunit gamma-4 (Homo sapiens OX=9606)
014325-RA	1.74226	6.48055	23.2065	0.000462232	0.0319831	MEF2C	MEF2C Myocyte-specific enhancer factor 2C (Homo sapiens OX=9606)
018425-RA	1.27048	3.30433	23.2671	0.000457435	0.0319831	anp32a	anp32a Acidic leucine-rich nuclear phosphoprotein 32 family member A (Xenopus laevis OX=8355)
015974-RA	2.55523	2.21452	23.123	0.000468952	0.0320666	Esm1	Esm1 Endothelial cell-specific molecule 1 (Rattus norvegicus OX=10116)
005079-RA	5.30398	1.30058	23.0797	0.000472481	0.0321496	opn1lw1	opn1lw1 Red-sensitive opsin (Xenopus laevis OX=8355)
014327-RA	2.56158	-0.627625	22.8611	0.00049077	0.0332311	Rho	Rho crystallin (Lithobates catesbeiana OX=8400)
011584-RA	4.29711	-2.57664	22.805	0.000495594	0.0333949	PRSS3	PRSS3 Trypsin-3 (Homo sapiens OX=9606)
002577-RA	2.35549	3.29692	22.7324	0.000501928	0.0336583	fzd8	fzd8 Frizzled-8 (Xenopus laevis OX=8355)
015226-RA	3.16509	3.90081	22.4569	0.000526828	0.0348234	PLCH1	PLCH1 1-phosphatidylinositol 4,5-bisphosphate phosphodiesterase eta-1 (Homo sapiens OX=9606)
009960-RA	3.66352	-0.286687	32.5125	0.000544122	0.035796	GRM2	GRM2 Metabotropic glutamate receptor 2 (Homo sapiens OX=9606)
005726-RA	1.43096	6.94836	22.114	0.000559879	0.0364868	marcksl1b	marcksl1b MARCKS-related protein 1-B (Danio rerio OX=7955)
005917-RA	7.38801	-3.57301	28.0602	0.000574335	0.0370807	AVIToxin-VAR2	AVIToxin-VAR2 (Varanus varius OX=8559)
003952-RA	4.47466	0.904564	21.815	0.000590701	0.0376678	CHRNB3	CHRNB3 Neuronal acetylcholine receptor subunit beta-3 (Gallus gallus OX=9031)
008782-RA	1.53872	3.26711	21.8069	0.00059157	0.0376678	palmd	palmd Palmdelphin (Xenopus laevis OX=8355)
000901-RA	6.27873	-3.35711	31.4803	0.000602259	0.0379998	rax-b	rax-b Retinal homeobox protein Rx-B (Xenopus laevis OX=8355)
003036-RA	3.18972	-2.49438	21.731	0.000599721	0.0379998	ESR2	ESR2 Estrogen receptor beta (Fragment) (Macaca mulatta OX=9544)
010218-RA	6.37881	-3.26572	31.3148	0.000612304	0.0384588	HTR3A	HTR3A 5-hydroxytryptamine receptor 3A (Homo sapiens OX=9606)
000007-RA	3.41173	-1.87148	21.5697	0.000617483	0.0386094	vax1-b	vax1-b Ventral anterior homeobox 1b (Xenopus laevis OX=8355)
010755-RA	2.19969	0.989117	21.4296	0.000633422	0.038905	Gabrb2	Gabrb2 Gamma-aminobutyric acid receptor subunit beta-2 (Rattus norvegicus OX=10116)
017386-RA	3.75521	0.388328	21.3197	0.000646258	0.0391734	S-arrestin	S-arrestin (Lithobates pipiens OX=8404)
012830-RB,012830-RA	1.06351	1.87443	21.3323	0.00064477	0.0391734	ivns1abp	ivns1abp Influenza virus NS1A-binding protein homolog (Xenopus laevis OX=8355)
009755-RA	7.78478	2.38782	30.6402	0.000655489	0.0393784	FOXG1	FOXG1 Forkhead box protein G1 (Equus burchelli OX=9790)
010739-RA	3.26674	-0.652192	21.1312	0.000669005	0.0393784	POU4F3	POU4F3 POU domain, class 4, transcription factor 3 (Homo sapiens OX=9606)
014096-RA	2.735	0.046216	21.1717	0.000664043	0.0393784	tll1	tll1 Tolloid-like protein 1 (Xenopus laevis OX=8355)
014097-RA	2.56592	-0.67629	21.1272	0.000669499	0.0393784	tll1	tll1 Tolloid-like protein 1 (Xenopus laevis OX=8355)
012086-RA	1.13692	5.72158	21.1916	0.000661619	0.0393784	OLFM1	OLFM1 Noelin (Gallus gallus OX=9031)
005737-RA	4.68626	-1.67441	20.8554	0.000703994	0.0405483	Egr3	Egr3 Early growth response protein 3 (Rattus norvegicus OX=10116)
012084-RA	1.90036	1.99319	20.8729	0.000701715	0.0405483	sox1	sox1 Transcription factor Sox-1 (Xenopus tropicalis OX=8364)
011356-RA	4.07794	-1.6115	29.8212	0.000713228	0.0409104	GSX2	GSX2 GS homeobox 2 (Homo sapiens OX=9606)
004120-RA	2.28913	1.65211	20.7548	0.000717297	0.0409745	Tiam2	Tiam2 T-lymphoma invasion and metastasis-inducing protein 2 (Mus musculus OX=10090)
006780-RA	6.23905	0.517011	29.3387	0.00075027	0.04203	fezf2	fezf2 Fez family zinc finger protein 2 (Xenopus tropicalis OX=8364)
002721-RA	5.48552	-0.931348	29.3787	0.000747104	0.04203	SERPINE3	SERPINE3 Serpin E3 (Homo sapiens OX=9606)
013072-RA	4.74692	-2.60224	20.56	0.000743882	0.04203	RS1	RS1 Retinoschisin (Homo sapiens OX=9606)
000842-RA	1.70668	4.37825	20.5313	0.000747895	0.04203	PKIA	PKIA cAMP-dependent protein kinase inhibitor alpha (Gallus gallus OX=9031)
012924-RA	2.74584	2.06703	20.3622	0.000772085	0.0426985	sox14	sox14 Transcription factor Sox-14 (Xenopus tropicalis OX=8364)
005154-RA	3.6634	-0.534112	19.9701	0.000831771	0.045456	RBP7	RBP7 Retinoid-binding protein 7 (Homo sapiens OX=9606)
005316-RA	5.11399	-2.29773	28.0477	0.000862063	0.0462473	GUCA1A	GUCA1A Guanylyl cyclase-activating protein 1 (Lithobates pipiens OX=8404)
003914-RA	2.07966	0.0640745	19.8009	0.000859203	0.0462473	LRRC7	LRRC7 Leucine-rich repeat-containing protein 7 (Homo sapiens OX=9606)
010313-RA	1.25875	5.16931	19.7912	0.000860806	0.0462473	UBE2I	UBE2I SUMO-conjugating enzyme UBC9 (Homo sapiens OX=9606)
002883-RA	0.934634	3.35912	19.8464	0.000851726	0.0462473	CETN2	CETN2 Centrin-2 (Bos taurus OX=9913)
008795-RA	1.66285	2.32714	19.7529	0.000867182	0.0462975	SCN2A	SCN2A Sodium channel protein type 2 subunit alpha (Homo sapiens OX=9606)
008541-RA	1.2471	3.16302	19.7129	0.000873884	0.0464765	FAM131C	FAM131C Protein FAM131C (Homo sapiens OX=9606)
010125-RA,010125-RB,010125-RC	3.57605	-0.594269	19.6579	0.000883219	0.0467938	NPAS4	NPAS4 Neuronal PAS domain-containing protein 4 (Homo sapiens OX=9606)
015986-RA	2.57205	2.58814	19.4401	0.000921312	0.0478852	PLPPR4	PLPPR4 Phospholipid phosphatase-related protein type 4 (Homo sapiens OX=9606)
012899-RA	2.0696	3.00031	19.4847	0.000913363	0.0478852	htr1a	htr1a 5-hydroxytryptamine receptor 1A (Xenopus laevis OX=8355)
006207-RA	1.10642	3.23499	19.4353	0.000922182	0.0478852	Scn2b	Scn2b Sodium channel subunit beta-2 (Rattus norvegicus OX=10116)
006883-RA,006883-RB	5.21845	-0.985848	19.3481	0.000937985	0.0482229	Protein_of_unknown_function	Protein of unknown function
015929-RA	6.83309	-3.90976	24.0904	0.000954445	0.048888	Galr2	Galr2 Galanin receptor type 2 (Rattus norvegicus OX=10116)
009166-RA	2.1108	-0.171129	19.2148	0.000962782	0.048911	Protein_of_unknown_function	Protein of unknown function
015273-RB,015273-RA	1.8725	1.318	19.2006	0.000965464	0.048911	Fam216a	Fam216a Protein FAM216A (Mus musculus OX=10090)
007769-RA	1.19167	5.89706	19.2191	0.000961958	0.048911	Protein_of_unknown_function	Protein of unknown function
001409-RA	2.27592	1.334	19.1734	0.000970628	0.0489938	GATA3	GATA3 Trans-acting T-cell-specific transcription factor GATA-3 (Bos taurus OX=9913)
000435-RA	2.07618	0.0863859	19.0227	0.000999875	0.0497582	FYN	FYN Tyrosine-protein kinase Fyn (Gallus gallus OX=9031)
014973-RA	1.21186	2.45703	18.9344	0.00101749	0.0499075	VSTM5	VSTM5 V-set and transmembrane domain-containing protein 5 (Homo sapiens OX=9606)

## Sheet: BRvsSp_Sp
	logFC	logCPM	F	PValue	FDR	gene	Gene
005267-RA	-12.9761	2.33512	301.149	3.96058e-09	4.39296e-05	HOXB6	HOXB6 Homeobox protein Hox-B6 (Homo sapiens OX=9606)
005268-RA	-11.3681	3.41562	222.114	6.32946e-09	4.39296e-05	hoxb7-a	hoxb7-a Homeobox protein Hox-B7-A (Xenopus laevis OX=8355)
002178-RA	-12.5259	1.98519	246.508	1.10412e-08	5.10875e-05	HOXA7	HOXA7 Homeobox protein Hox-A7 (Gallus gallus OX=9031)
002180-RA	-4.34369	3.01229	136.378	9.09956e-08	0.000315778	HOXA3	HOXA3 Homeobox protein Hox-A3 (Gallus gallus OX=9031)
002808-RA	-10.2326	6.01941	122.499	1.61762e-07	0.000320774	HOXC4	HOXC4 Homeobox protein Hox-C4 (Homo sapiens OX=9606)
012589-RA	-7.72779	2.02843	130.119	1.17125e-07	0.000320774	Pkd1l2	Pkd1l2 Polycystic kidney disease protein 1-like 2 (Mus musculus OX=10090)
005270-RA	-9.69526	2.25128	112.185	2.58261e-07	0.000391578	Hoxb9	Hoxb9 Homeobox protein Hox-B9 (Mus musculus OX=10090)
002812-RA	-9.98023	2.47134	105.337	3.60261e-07	0.000416731	Hoxc9	Hoxc9 Homeobox protein Hox-C9 (Mus musculus OX=10090)
005269-RA	-9.90296	2.82192	102.465	4.16692e-07	0.00044493	Hoxb8	Hoxb8 Homeobox protein Hox-B8 (Mus musculus OX=10090)
005264-RA	-5.43235	3.64645	90.6855	7.88761e-07	0.000644046	hoxb3a	hoxb3a Homeobox protein Hox-B3a (Danio rerio OX=7955)
006233-RA	-5.11906	3.90749	86.7792	9.9088e-07	0.000723916	hoxd3	hoxd3 Homeobox protein Hox-D3 (Xenopus laevis OX=8355)
002177-RA	-8.65533	1.48967	85.1525	1.09259e-06	0.000758311	HOXA9	HOXA9 Homeobox protein Hox-A9 (Heterodontus francisci OX=7792)
002811-RA	-10.7436	3.35207	73.8794	2.25944e-06	0.00136362	HOXC8	HOXC8 Homeobox protein Hox-C8 (Gallus gallus OX=9031)
008389-RA	-6.33659	2.53195	71.902	2.59221e-06	0.00149927	Prss23	Prss23 Serine protease 23 (Rattus norvegicus OX=10116)
008570-RB,008570-RC	-2.86352	5.65374	68.8772	3.2194e-06	0.00178754	ANXA6	ANXA6 Annexin A6 (Bos taurus OX=9913)
002807-RA	-5.29653	1.45088	67.9199	3.45385e-06	0.00184396	hoxd3	hoxd3 Homeobox protein Hox-D3 (Xenopus laevis OX=8355)
010690-RA	-6.19665	1.17033	66.205	3.92589e-06	0.00190807	Gldn	Gldn Gliomedin (Mus musculus OX=10090)
008570-RB,008570-RA	-2.87909	6.28421	65.1275	4.26123e-06	0.00190807	ANXA6	ANXA6 Annexin A6 (Bos taurus OX=9913)
004688-RA	-2.32056	3.43013	66.58	3.81653e-06	0.00190807	afap1l1	afap1l1 Actin filament-associated protein 1-like 1 (Xenopus tropicalis OX=8364)
008119-RA	-3.88777	5.0811	63.034	5.01384e-06	0.00210901	SERPINF1	SERPINF1 Pigment epithelium-derived factor (Bos taurus OX=9913)
003478-RA	-10.6096	0.0269004	69.5777	5.56055e-06	0.00215177	DBX2	DBX2 Homeobox protein DBX2 (Homo sapiens OX=9606)
002810-RA	-10.8778	2.12935	60.8975	5.94786e-06	0.00223141	hoxc6	hoxc6 Homeobox protein Hox-C6 (Xenopus laevis OX=8355)
008570-RB	-2.66248	3.93066	58.2261	7.41846e-06	0.00246398	ANXA6	ANXA6 Annexin A6 (Bos taurus OX=9913)
002179-RA	-10.2274	0.19754	58.304	1.25506e-05	0.00370671	Protein_of_unknown_function	Protein of unknown function
003231-RA	-3.13495	0.916428	49.2708	1.66583e-05	0.00453399	TRIM36	TRIM36 E3 ubiquitin-protein ligase TRIM36 (Homo sapiens OX=9606)
004499-RA	-2.45101	4.32081	49.512	1.6274e-05	0.00453399	SMOX	SMOX Spermine oxidase (Homo sapiens OX=9606)
004500-RA	-2.52409	5.5634	48.8601	1.73373e-05	0.00462807	SMOX	SMOX Spermine oxidase (Homo sapiens OX=9606)
002813-RA	-9.27427	4.87847	48.3327	1.82576e-05	0.00478176	Hoxc10	Hoxc10 Homeobox protein Hox-C10 (Mus musculus OX=10090)
005266-RA	-8.47753	1.41719	46.4689	2.20019e-05	0.00535805	Protein_of_unknown_function	Protein of unknown function
001551-RA	-7.39556	-1.44495	48.5957	2.84352e-05	0.00630237	Adgrd1	Adgrd1 Adhesion G-protein coupled receptor D1 (Mus musculus OX=10090)
001327-RA	-2.11182	3.73893	42.5668	3.3193e-05	0.00692066	Protein_of_unknown_function	Protein of unknown function
006314-RA	-1.89801	2.16018	42.6593	3.28598e-05	0.00692066	P2ry2	P2ry2 P2Y purinoceptor 2 (Rattus norvegicus OX=10116)
016168-RA	-3.30948	2.69863	41.5213	3.72509e-05	0.00738684	HAPLN3	HAPLN3 Hyaluronan and proteoglycan link protein 3 (Homo sapiens OX=9606)
006229-RA	-10.3504	2.36637	41.0716	3.91732e-05	0.00755227	HOXD10	HOXD10 Homeobox protein Hox-D10 (Lagothrix lagotricha OX=9519)
005679-RA	-1.99738	4.04565	40.8951	3.99594e-05	0.00759831	CHODL	CHODL Chondrolectin (Homo sapiens OX=9606)
006978-RB,006978-RA	-2.09197	2.97337	40.5789	4.14147e-05	0.00776861	PLEKHA6	PLEKHA6 Pleckstrin homology domain-containing family A member 6 (Homo sapiens OX=9606)
003463-RA	-2.49404	4.96364	39.9526	4.44852e-05	0.00812498	VAMP711	VAMP711 Vesicle-associated membrane protein 711 (Arabidopsis thaliana OX=3702)
005633-RA	-3.83735	2.18897	39.1846	4.86218e-05	0.00865282	Vgll3	Vgll3 Transcription cofactor vestigial-like protein 3 (Mus musculus OX=10090)
012590-RA	-6.56378	0.770938	65.077	5.46025e-05	0.00924314	PKD1L2	PKD1L2 Polycystic kidney disease protein 1-like 2 (Homo sapiens OX=9606)
014581-RA	-2.43125	6.42802	38.2208	5.4469e-05	0.00924314	CAPN1	CAPN1 Calpain-1 catalytic subunit (Pongo abelii OX=9601)
015916-RA	-1.99072	5.23823	37.8094	5.72144e-05	0.00956859	Protein_of_unknown_function	Protein of unknown function
016514-RA	-3.53332	2.24631	61.742	6.54281e-05	0.0105605	SLC30A3	SLC30A3 Zinc transporter 3 (Homo sapiens OX=9606)
004516-RA	-4.10265	-0.0651335	58.9139	7.68131e-05	0.0118471	DMRT3	DMRT3 Doublesex and mab-3 related transcription factor 3 (Equus caballus OX=9796)
006409-RA	-3.36454	8.32463	34.7196	8.39361e-05	0.0120115	nefl	nefl Neurofilament light polypeptide (Xenopus tropicalis OX=8364)
012093-RA	-2.34819	4.35958	35.0651	8.03115e-05	0.0120115	HAPLN2	HAPLN2 Hyaluronan and proteoglycan link protein 2 (Homo sapiens OX=9606)
014690-RA	-1.40323	3.7368	34.636	8.48422e-05	0.0120173	STARD13	STARD13 StAR-related lipid transfer protein 13 (Homo sapiens OX=9606)
006333-RA	-9.71553	-0.918655	35.6932	0.000107455	0.0140715	Mnx1	Mnx1 Motor neuron and pancreas homeobox protein 1 (Mus musculus OX=10090)
000340-RA	-6.67336	3.42722	32.0192	0.000119968	0.0146077	UTS2	UTS2 Urotensin-2 (Pelophylax ridibundus OX=8406)
016508-RA	-3.191	4.25684	32.0699	0.00011914	0.0146077	Vitamin	Vitamin D3 hydroxylase-associated protein (Gallus gallus OX=9031)
004210-RA	-5.25861	1.17916	51.4582	0.000121506	0.0146663	Protein_of_unknown_function	Protein of unknown function
000854-RA	-1.4078	4.16095	31.8121	0.000123414	0.0146828	slc44a5	slc44a5 Choline transporter-like protein 5 (Xenopus tropicalis OX=8364)
010910-RA	-2.54698	4.2917	31.5137	0.000128587	0.0149992	COL11A1	COL11A1 Collagen alpha-1(XI) chain (Homo sapiens OX=9606)
005793-RA	-2.92656	2.1713	31.1731	0.000134806	0.0155937	pax8	pax8 Paired box protein Pax-8 (Fragment) (Xenopus tropicalis OX=8364)
017789-RA	-2.11443	8.09009	30.6514	0.000145029	0.0163671	CARNS1	CARNS1 Carnosine synthase 1 (Homo sapiens OX=9606)
002176-RA	-8.46292	1.2034	30.581	0.000146478	0.0163973	HOXA11	HOXA11 Homeobox protein Hox-A11 (Gallus gallus OX=9031)
015524-RA	-7.55069	-2.81802	32.5782	0.000156849	0.0171435	WT1	WT1 Wilms tumor protein homolog (Fragment) (Alligator mississippiensis OX=8496)
006232-RA	-6.97899	0.829079	29.7409	0.000165139	0.0174267	HOXD4	HOXD4 Homeobox protein Hox-D4 (Gallus gallus OX=9031)
010210-RA	-2.65812	4.08787	29.76	0.000164683	0.0174267	slc6a9	slc6a9 Sodium- and chloride-dependent glycine transporter 1 (Xenopus laevis OX=8355)
010624-RA	-2.28928	5.43757	29.7166	0.000165717	0.0174267	CNP	CNP 2',3'-cyclic-nucleotide 3'-phosphodiesterase (Homo sapiens OX=9606)
015523-RB,015523-RA	-2.1963	3.81416	29.7489	0.000164946	0.0174267	Art5	Art5 Ecto-ADP-ribosyltransferase 5 (Mus musculus OX=10090)
001575-RA	-3.21823	1.45809	29.645	0.00016744	0.0174755	Olig3	Olig3 Oligodendrocyte transcription factor 3 (Mus musculus OX=10090)
014689-RA	-2.67697	1.56555	29.5191	0.000170521	0.0176209	myrf	myrf Myelin regulatory factor (Xenopus laevis OX=8355)
007208-RA	-3.04701	-0.0765914	29.4273	0.000172808	0.0176379	ENPP1	ENPP1 Ectonucleotide pyrophosphatase/phosphodiesterase family member 1 (Homo sapiens OX=9606)
012097-RA	-1.74312	4.02305	29.2538	0.000177233	0.0179574	sox10	sox10 Transcription factor Sox-10 (Xenopus tropicalis OX=8364)
012592-RA	-8.69543	-0.0273913	45.7941	0.000179392	0.0180445	Protein_of_unknown_function	Protein of unknown function
006230-RA	-10.3603	1.65132	28.5528	0.000196515	0.0190757	HOXD9	HOXD9 Homeobox protein Hox-D9 (Heterodontus francisci OX=7792)
010285-RA	-2.38154	0.593878	27.5206	0.000229582	0.021228	Rgl2	Rgl2 Ral guanine nucleotide dissociation stimulator-like 2 (Mus musculus OX=10090)
002468-RA	-1.81586	2.82014	26.994	0.000248949	0.0227347	KANK2	KANK2 KN motif and ankyrin repeat domain-containing protein 2 (Homo sapiens OX=9606)
003075-RA	-3.65602	2.18703	26.8379	0.000255057	0.0231401	CCN1	CCN1 CCN family member 1 (Gallus gallus OX=9031)
014215-RA	-2.09105	1.94292	25.9131	0.000295053	0.0257587	Protein_of_unknown_function	Protein of unknown function
015183-RA	-2.78458	1.92206	37.9069	0.000333211	0.027129	skor1b	skor1b SKI family transcriptional corepressor 1 homolog-B (Danio rerio OX=7955)
015416-RA	-1.66582	3.58556	25.1245	0.000335081	0.027129	Spart	Spart Spartin (Mus musculus OX=10090)
007483-RA	-2.21354	0.585775	24.6268	0.000363629	0.0285633	gltp-a	gltp-a Glycolipid transfer protein A (Xenopus laevis OX=8355)
007747-RA	-1.48035	2.419	24.617	0.000364217	0.0285633	Tspan15	Tspan15 Tetraspanin-15 (Mus musculus OX=10090)
010001-RA	-1.58934	6.56717	24.5581	0.000367787	0.0286056	S100A10	S100A10 Protein S100-A10 (Gallus gallus OX=9031)
015391-RA	-1.92763	5.15563	24.4543	0.000374183	0.0288558	HSPB8	HSPB8 Heat shock protein beta-8 (Pongo abelii OX=9601)
010254-RA	-3.06109	7.3303	24.2547	0.00038685	0.0295048	CRYAA	CRYAA Alpha-crystallin A chain (Gallus gallus OX=9031)
002061-RA	-2.80024	5.15381	24.2856	0.000384853	0.0295048	mab21l2	mab21l2 Protein mab-21-like 2 (Xenopus tropicalis OX=8364)
015735-RA	-3.29756	-0.029461	24.0682	0.000399137	0.0296974	Protein_of_unknown_function	Protein of unknown function
003513-RA	-1.49068	4.85361	24.1	0.000397011	0.0296974	slc39a9-a	slc39a9-a Zinc transporter ZIP9-A (Xenopus laevis OX=8355)
016915-RA	-1.46562	1.54541	24.1425	0.000394187	0.0296974	Neu3	Neu3 Sialidase-3 (Mus musculus OX=10090)
002814-RA	-9.1089	2.43164	23.8806	0.000411967	0.0302567	hoxc11a	hoxc11a Homeobox protein Hox-C11a (Danio rerio OX=7955)
013042-RA	-1.99048	4.52105	23.9028	0.000410424	0.0302567	NUPR1	NUPR1 Nuclear protein 1 (Homo sapiens OX=9606)
012590-RB	-7.46898	0.0291302	35.1078	0.00042637	0.0308253	Pkd1l2	Pkd1l2 Polycystic kidney disease protein 1-like 2 (Mus musculus OX=10090)
004519-RA	-1.92656	3.77802	23.6225	0.000430414	0.0309563	KANK1	KANK1 KN motif and ankyrin repeat domain-containing protein 1 (Homo sapiens OX=9606)
013254-RA	-1.99197	4.29476	23.4911	0.000440183	0.0313342	PLA1A	PLA1A Phospholipase A1 member A (Bos taurus OX=9913)
004630-RA	-2.57624	0.743068	23.188	0.000463717	0.0319831	Slc35f2	Slc35f2 Solute carrier family 35 member F2 (Mus musculus OX=10090)
006433-RA	-1.22185	2.03324	23.176	0.000464675	0.0319831	Protein_of_unknown_function	Protein of unknown function
001621-RA	-3.23207	6.85326	22.5944	0.000514225	0.0343171	anxa2-a	anxa2-a Annexin A2-A (Xenopus laevis OX=8355)
008955-RA	-1.60286	2.02175	22.49	0.000523763	0.0347864	lzts2	lzts2 Leucine zipper putative tumor suppressor 2 homolog (Xenopus tropicalis OX=8364)
017058-RA	-2.47904	1.50719	22.1919	0.000552167	0.0361539	GNRHR2	GNRHR2 Gonadotropin-releasing hormone II receptor (Callithrix jacchus OX=9483)
012447-RA	-1.53159	4.87104	21.9889	0.000572545	0.0370807	qki-b	qki-b Protein quaking-B (Xenopus laevis OX=8355)
017066-RA	-1.5477	2.18747	21.8805	0.000583784	0.0375162	Protein_of_unknown_function	Protein of unknown function
008500-RA	-3.34668	7.14201	21.5152	0.000623624	0.0386452	prph	prph Peripherin (Xenopus laevis OX=8355)
004202-RA	-1.90782	7.20734	21.5305	0.000621894	0.0386452	Csrp2	Csrp2 Cysteine and glycine-rich protein 2 (Mus musculus OX=10090)
007848-RA	-2.95671	-1.29108	21.4734	0.000628391	0.0387675	ACP5	ACP5 Tartrate-resistant acid phosphatase type 5 (Homo sapiens OX=9606)
012693-RA	-2.25294	-0.00679254	21.3218	0.000646012	0.0391734	Protein_of_unknown_function	Protein of unknown function
002815-RA	-7.92287	1.68658	21.1975	0.000660901	0.0393784	Hoxc12	Hoxc12 Homeobox protein Hox-C12 (Mus musculus OX=10090)
019255-RA	-2.38175	1.46257	21.1931	0.000661431	0.0393784	Trpm2	Trpm2 Transient receptor potential cation channel subfamily M member 2 (Rattus norvegicus OX=10116)
003128-RA	-2.20458	6.88815	21.0927	0.000673765	0.0394622	bhmt	bhmt Betaine--homocysteine S-methyltransferase 1 (Xenopus laevis OX=8355)
007478-RA	-1.47697	6.7896	21.0461	0.000679584	0.0396357	gsn	gsn Gelsolin (Fragment) (Xenopus laevis OX=8355)
002809-RA	-13.8028	3.07045	22.3766	0.000683532	0.0396992	Hoxc5	Hoxc5 Homeobox protein Hox-C5 (Mus musculus OX=10090)
004455-RA	-2.30508	-0.276265	20.5099	0.000750914	0.04203	ARHGEF28	ARHGEF28 Rho guanine nucleotide exchange factor 28 (Homo sapiens OX=9606)
012482-RA	-2.02163	6.21351	20.4812	0.000754975	0.0420876	thbs4	thbs4 Thrombospondin-4 (Xenopus laevis OX=8355)
004919-RA	-3.05126	1.96366	20.4204	0.00076366	0.0424015	Tmc3	Tmc3 Transmembrane channel-like protein 3 (Gallus gallus OX=9031)
008634-RA	-1.66003	0.510003	20.2977	0.000781553	0.0430505	ADRA1A	ADRA1A Alpha-1A adrenergic receptor (Bos taurus OX=9913)
012591-RA	-8.74982	-1.80506	34.0783	0.000787838	0.0432252	Pkd1l2	Pkd1l2 Polycystic kidney disease protein 1-like 2 (Mus musculus OX=10090)
006978-RB	-1.78521	2.14182	19.7785	0.00086291	0.0462473	PLEKHA6	PLEKHA6 Pleckstrin homology domain-containing family A member 6 (Homo sapiens OX=9606)
013643-RA	-4.88333	-2.43176	19.4771	0.000914714	0.0478852	COL7A1	COL7A1 Collagen alpha-1(VII) chain (Homo sapiens OX=9606)
003902-RA	-2.63882	3.24107	19.4882	0.000912742	0.0478852	depdc7	depdc7 DEP domain-containing protein 7 (Xenopus laevis OX=8355)
010635-RA	-2.0693	3.0799	19.4223	0.000924517	0.0478852	NAPEPLD	NAPEPLD N-acyl-phosphatidylethanolamine-hydrolyzing phospholipase D (Homo sapiens OX=9606)
016614-RA	-2.27727	0.337368	19.3648	0.000934935	0.0482229	Cdh1	Cdh1 Cadherin-1 (Rattus norvegicus OX=10116)
013539-RA	-1.78432	1.9999	19.1446	0.000976134	0.0490932	RENBP	RENBP N-acylglucosamine 2-epimerase (Sus scrofa OX=9823)
004913-RA	-1.25725	4.10909	19.0918	0.000986344	0.0494276	Abca2	Abca2 ATP-binding cassette sub-family A member 2 (Mus musculus OX=10090)
012593-RA	-9.00322	-1.58117	31.1853	0.00101087	0.0497582	Pkd1l2	Pkd1l2 Polycystic kidney disease protein 1-like 2 (Mus musculus OX=10090)
014602-RA	-2.61482	5.73811	18.9762	0.00100909	0.0497582	PROS1	PROS1 Vitamin K-dependent protein S (Bos taurus OX=9913)
005742-RA	-1.57611	6.64495	18.9782	0.00100871	0.0497582	SELENOP	SELENOP Selenoprotein P (Bos taurus OX=9913)
004706-RA	-1.00982	5.26489	19.018	0.0010008	0.0497582	Lamp2	Lamp2 Lysosome-associated membrane glycoprotein 2 (Mus musculus OX=10090)

## Sheet: BRvsLM_BR
	logFC	logCPM	F	PValue	FDR	gene	Gene
009755-RA	14.1044	2.38782	52.2216	0.000115628	0.000621864	FOXG1	FOXG1 Forkhead box protein G1 (Equus burchelli OX=9790)
011107-RA	13.7678	2.52336	721.465	8.14579e-09	5.79103e-07	sp9	sp9 Transcription factor Sp9 (Xenopus tropicalis OX=8364)
008204-RA	13.5147	2.84354	772.159	6.30603e-09	5.06539e-07	CAMK1G	CAMK1G Calcium/calmodulin-dependent protein kinase type 1G (Homo sapiens OX=9606)
004576-RA	13.0187	1.81072	739.357	7.42738e-09	5.59981e-07	NEUROD1	NEUROD1 Neurogenic differentiation factor 1 (Homo sapiens OX=9606)
000745-RA	12.9268	2.55361	564.526	2.05074e-08	1.04051e-06	LHFPL4	LHFPL4 LHFPL tetraspan subfamily member 4 protein (Bos taurus OX=9913)
017548-RA	12.8948	4.59086	421.535	1.74524e-10	1.07267e-07	CARTPT	CARTPT Cocaine- and amphetamine-regulated transcript protein (Homo sapiens OX=9606)
004152-RA	12.7159	2.15682	489.045	3.5157e-08	1.43778e-06	C1QL3	C1QL3 Complement C1q-like protein 3 (Homo sapiens OX=9606)
011502-RA	12.6975	1.86768	301.459	2.14438e-07	5.0027e-06	cnr1	cnr1 Cannabinoid receptor 1 (Pelophylax esculentus OX=8401)
001754-RA	12.6908	2.052	334.625	1.4537e-07	3.77596e-06	Slc35g2	Slc35g2 Solute carrier family 35 member G2 (Rattus norvegicus OX=10116)
002989-RA	12.6827	1.01868	123.888	5.61191e-06	5.76602e-05	Cort	Cort Cortistatin (Rattus norvegicus OX=10116)
012836-RA	12.657	0.981841	51.1405	0.000124063	0.000657046	Cplx3	Cplx3 Complexin-3 (Mus musculus OX=10090)
006308-RA	12.6132	5.22725	627.154	1.82394e-11	8.05234e-08	SULT4A1	SULT4A1 Sulfotransferase 4A1 (Homo sapiens OX=9606)
011959-RA	12.4068	1.91563	514.332	2.90961e-08	1.28625e-06	CHRNA7	CHRNA7 Neuronal acetylcholine receptor subunit alpha-7 (Gallus gallus OX=9031)
011233-RA	12.3546	3.15859	671.262	1.2373e-11	8.05234e-08	JPH4	JPH4 Junctophilin-4 (Homo sapiens OX=9606)
001484-RA	12.3236	1.86736	548.115	2.29119e-08	1.11203e-06	Kcns2	Kcns2 Potassium voltage-gated channel subfamily S member 2 (Mus musculus OX=10090)
007278-RA	12.2649	0.735381	99.3647	1.23746e-05	0.00010636	PRDM12	PRDM12 PR domain zinc finger protein 12 (Homo sapiens OX=9606)
007757-RA	12.1997	5.39349	54.9205	9.87077e-06	8.89715e-05	pomc	pomc Pro-opiomelanocortin (Pelophylax ridibundus OX=8406)
006780-RA	12.1769	0.517011	58.3183	7.95229e-05	0.000462467	fezf2	fezf2 Fez family zinc finger protein 2 (Xenopus tropicalis OX=8364)
011761-RA	12.0818	4.7702	354.14	4.66776e-10	1.61057e-07	Protein_of_unknown_function	Protein of unknown function
006267-RA	12.03	2.13527	349.978	4.98916e-10	1.61057e-07	ISLR2	ISLR2 Immunoglobulin superfamily containing leucine-rich repeat protein 2 (Homo sapiens OX=9606)
012330-RA	12.0192	3.23819	332.578	6.64743e-10	1.87753e-07	LMTK3	LMTK3 Serine/threonine-protein kinase LMTK3 (Homo sapiens OX=9606)
003160-RA	11.9271	1.06112	512.898	2.94026e-08	1.29157e-06	PAX6	PAX6 Paired box protein Pax-6 (Coturnix japonica OX=93934)
007784-RA	11.9089	5.4292	321.236	8.07863e-10	1.89497e-07	slc32a1	slc32a1 Vesicular inhibitory amino acid transporter (Xenopus tropicalis OX=8364)
007573-RA	11.7215	1.70529	350.067	1.22855e-07	3.35038e-06	SLC39A12	SLC39A12 Zinc transporter ZIP12 (Homo sapiens OX=9606)
004822-RA	11.6184	1.00828	272.754	3.11021e-07	6.64197e-06	NCAN	NCAN Neurocan core protein (Homo sapiens OX=9606)
011783-RA	11.5977	1.11112	333.185	1.47726e-07	3.80634e-06	GPR61	GPR61 G-protein coupled receptor 61 (Homo sapiens OX=9606)
003757-RA	11.4609	-0.0605808	299.529	2.19622e-07	5.09796e-06	Dytn	Dytn Dystrotelin (Mus musculus OX=10090)
012084-RA	11.4303	1.99319	346.917	5.24213e-10	1.65377e-07	sox1	sox1 Transcription factor Sox-1 (Xenopus tropicalis OX=8364)
003555-RA	11.3988	1.29871	226.841	6.15458e-07	1.05863e-05	CARTPT	CARTPT Cocaine- and amphetamine-regulated transcript protein (Bos taurus OX=9913)
008416-RA	11.3916	0.434649	328.948	1.54944e-07	3.96092e-06	Slc6a7	Slc6a7 Sodium-dependent proline transporter (Rattus norvegicus OX=10116)
004221-RA	11.3846	0.603317	286.091	2.6049e-07	5.74859e-06	Lzts3	Lzts3 Leucine zipper putative tumor suppressor 3 (Mus musculus OX=10090)
014899-RA	11.3284	2.90314	400.155	2.34272e-10	1.18178e-07	Otp	Otp Homeobox protein orthopedia (Mus musculus OX=10090)
004116-RA	11.2911	0.325335	153.428	2.58462e-06	3.16935e-05	Hes5	Hes5 Transcription factor HES-5 (Rattus norvegicus OX=10116)
001681-RA	11.2407	2.92448	94.6715	6.3054e-07	1.0779e-05	RHO	RHO Rhodopsin (Lithobates catesbeiana OX=8400)
003221-RA	11.2256	-0.367953	29.3785	0.000747125	0.00276188	ARL3	ARL3 ADP-ribosylation factor-like protein 3 (Taeniopygia guttata OX=59729)
005968-RA	11.2144	3.5878	424.601	1.6751e-10	1.07267e-07	PRDM8	PRDM8 PR domain zinc finger protein 8 (Homo sapiens OX=9606)
009960-RA	11.1688	-0.286687	134.882	4.12716e-06	4.54315e-05	GRM2	GRM2 Metabotropic glutamate receptor 2 (Homo sapiens OX=9606)
005662-RA	11.0783	0.618532	264.809	3.47077e-07	7.14803e-06	Gap	Gap junction delta-2 protein (Leucoraja erinacea OX=7782)
017093-RC,017093-RD,017093-RB,017093-RE	11.0659	0.97627	252.69	4.12891e-07	7.98702e-06	MAP2	MAP2 Microtubule-associated protein 2 (Homo sapiens OX=9606)
007763-RA	11.0585	4.97384	184.304	1.77033e-08	9.63837e-07	NEUROD6	NEUROD6 Neurogenic differentiation factor 6 (Macaca fascicularis OX=9541)
010157-RA	11.051	4.72125	280.489	1.7276e-09	2.75642e-07	Protein_of_unknown_function	Protein of unknown function
011284-RA	11.0382	4.7564	52.7454	1.20071e-05	0.000104039	Cndp1	Cndp1 Beta-Ala-His dipeptidase (Rattus norvegicus OX=10116)
007986-RA	10.9783	-0.610075	37.8169	0.000335779	0.00146617	Protein_of_unknown_function	Protein of unknown function
006902-RA	10.9704	0.468194	224.9	6.35311e-07	1.08205e-05	foxj1-b	foxj1-b Forkhead box protein J1-B (Xenopus laevis OX=8355)
011707-RA	10.8896	2.28081	136.164	9.1767e-08	2.71808e-06	Egr4	Egr4 Early growth response protein 4 (Rattus norvegicus OX=10116)
004133-RA	10.8871	1.46625	377.072	3.27689e-10	1.32086e-07	GNG4	GNG4 Guanine nucleotide-binding protein G(I)/G(S)/G(O) subunit gamma-4 (Homo sapiens OX=9606)
019060-RA	10.8764	-0.731811	62.8568	6.15301e-05	0.000376089	SIX6	SIX6 Homeobox protein SIX6 (Gallus gallus OX=9031)
001923-RA	10.8525	6.47934	323.759	7.73135e-10	1.89497e-07	Atp2b3	Atp2b3 Plasma membrane calcium-transporting ATPase 3 (Rattus norvegicus OX=10116)
006709-RA	10.8388	2.08412	490.47	7.39395e-11	8.31476e-08	Protein_of_unknown_function	Protein of unknown function
009330-RA	10.7724	-0.790503	30.2319	0.000683501	0.00257467	GNGT2	GNGT2 Guanine nucleotide-binding protein G(I)/G(S)/G(O) subunit gamma-T2 (Canis lupus familiaris OX=9615)
011437-RA	10.7615	3.0263	200.495	1.11432e-08	7.16104e-07	NEUROD2	NEUROD2 Neurogenic differentiation factor 2 (Homo sapiens OX=9606)
005396-RA	10.7614	4.82991	125.221	1.43843e-07	3.75941e-06	NTS	NTS Neurotensin/neuromedin N (Bos taurus OX=9913)
016210-RA	10.7511	6.21858	119.953	1.80937e-07	4.42961e-06	Pcsk1n	Pcsk1n ProSAAS (Mus musculus OX=10090)
014324-RA	10.7319	-0.822778	34.6306	0.000445405	0.00183407	Visinin	Visinin (Gallus gallus OX=9031)
018308-RA	10.6985	2.0742	239.356	4.1811e-09	4.00261e-07	SLC8A2	SLC8A2 Sodium/calcium exchanger 2 (Homo sapiens OX=9606)
013129-RA	10.6577	0.120531	149.379	2.84894e-06	3.4358e-05	C17orf98	C17orf98 Uncharacterized protein C17orf98 (Homo sapiens OX=9606)
002721-RA	10.6318	-0.931348	59.7908	7.30327e-05	0.000432864	SERPINE3	SERPINE3 Serpin E3 (Homo sapiens OX=9606)
009585-RA	10.6256	0.953115	300.439	1.17602e-09	2.29921e-07	Plaat1	Plaat1 Phospholipase A and acyltransferase 1 (Mus musculus OX=10090)
005483-RA	10.591	0.228742	316.068	1.79805e-07	4.40967e-06	pou3f4-b	pou3f4-b POU domain, class 3, transcription factor 4-B (Xenopus laevis OX=8355)
015434-RA	10.5774	3.02243	59.6867	6.56749e-06	6.49146e-05	Protein_of_unknown_function	Protein of unknown function
012899-RA	10.5749	3.00031	290.295	1.42548e-09	2.44284e-07	htr1a	htr1a 5-hydroxytryptamine receptor 1A (Xenopus laevis OX=8355)
009155-RA	10.5694	5.01991	198.007	1.19365e-08	7.5314e-07	C-type	C-type natriuretic peptide 1 (Lithobates catesbeiana OX=8400)
002997-RA	10.5627	3.21061	229.654	5.26046e-09	4.56378e-07	SLC1A1	SLC1A1 Excitatory amino acid transporter 3 (Oryctolagus cuniculus OX=9986)
008818-RA	10.5465	-1.06411	151.278	0.000106561	0.000584421	fezf1	fezf1 Fez family zinc finger protein 1 (Xenopus tropicalis OX=8364)
004854-RA	10.5315	-0.0466902	258.736	3.78253e-07	7.58748e-06	foxa2	foxa2 Forkhead box protein A2 (Xenopus tropicalis OX=8364)
011076-RA	10.5249	0.378913	203.391	9.20341e-07	1.4179e-05	Protein_of_unknown_function	Protein of unknown function
004777-RA	10.5228	-0.997744	38.3365	0.000321281	0.00141567	Protein_of_unknown_function	Protein of unknown function
007889-RA	10.5212	1.05223	117.803	6.72818e-06	6.60027e-05	PRUNE2	PRUNE2 Protein prune homolog 2 (Homo sapiens OX=9606)
013587-RA	10.5188	1.36528	352.361	1.19897e-07	3.29562e-06	Npbwr1	Npbwr1 Neuropeptides B/W receptor type 1 (Mus musculus OX=10090)
010755-RA	10.5136	0.989117	244.858	3.68495e-09	3.77911e-07	Gabrb2	Gabrb2 Gamma-aminobutyric acid receptor subunit beta-2 (Rattus norvegicus OX=10116)
015242-RA	10.455	1.61803	398.925	2.38383e-10	1.18178e-07	CTXN3	CTXN3 Cortexin-3 (Homo sapiens OX=9606)
000528-RC	10.4518	0.152145	248.196	4.41265e-07	8.33361e-06	crhr1	crhr1 Corticotropin-releasing factor receptor 1 (Xenopus laevis OX=8355)
001450-RA	10.4182	5.09464	409.559	2.05436e-10	1.17383e-07	INA	INA Alpha-internexin (Homo sapiens OX=9606)
005198-RA	10.4162	1.65483	259.656	2.65799e-09	3.39247e-07	Wasf3	Wasf3 Wiskott-Aldrich syndrome protein family member 3 (Mus musculus OX=10090)
000312-RA	10.3927	3.55024	224.879	5.91027e-09	4.9422e-07	GAD1	GAD1 Glutamate decarboxylase 1 (Sus scrofa OX=9823)
015986-RA	10.3636	2.58814	183.308	1.82373e-08	9.85026e-07	PLPPR4	PLPPR4 Phospholipid phosphatase-related protein type 4 (Homo sapiens OX=9606)
000880-RA	10.3582	2.27955	444.99	1.28429e-10	9.90402e-08	Olig1	Olig1 Oligodendrocyte transcription factor 1 (Mus musculus OX=10090)
008482-RA	10.342	-0.410475	142.599	3.37299e-06	3.90538e-05	MC4R	MC4R Melanocortin receptor 4 (Vulpes vulpes OX=9627)
018246-RA	10.3373	-1.12924	150.68	2.76041e-06	3.34648e-05	neurod4	neurod4 Neurogenic differentiation factor 4 (Xenopus laevis OX=8355)
004222-RA	10.3241	3.32253	56.3959	8.67429e-06	8.06482e-05	Mesotocin-neurophysin	Mesotocin-neurophysin MT (Bufo japonicus OX=8387)
000720-RB	10.3202	0.265161	190.723	1.16587e-06	1.71435e-05	Protein_of_unknown_function	Protein of unknown function
011440-RA	10.3185	-0.238885	212.133	7.88185e-07	1.26923e-05	Protein_of_unknown_function	Protein of unknown function
013792-RA	10.3113	4.57554	135.422	9.45055e-08	2.76676e-06	slc17a7	slc17a7 Vesicular glutamate transporter 1 (Xenopus laevis OX=8355)
016198-RA	10.3026	-1.08745	177.724	1.51053e-06	2.0822e-05	gpr54	gpr54 G-protein coupled receptor 54 (Oreochromis niloticus OX=8128)
006198-RA	10.2485	3.65939	264.737	2.38571e-09	3.27882e-07	lhx1	lhx1 LIM/homeobox protein Lhx1 (Xenopus laevis OX=8355)
002659-RA	10.2224	-0.085266	133.03	4.33901e-06	4.71215e-05	Protein_of_unknown_function	Protein of unknown function
000219-RA	10.1965	-0.629717	21.6898	0.00186204	0.00580962	Phox2b	Phox2b Paired mesoderm homeobox protein 2B (Mus musculus OX=10090)
015906-RA	10.194	-0.630947	249.636	4.31911e-07	8.21282e-06	rnf182	rnf182 E3 ubiquitin-protein ligase RNF182 (Xenopus laevis OX=8355)
003957-RA	10.1882	2.68646	56.7593	8.40623e-06	7.85939e-05	Purpurin	Purpurin (Gallus gallus OX=9031)
009014-RA	10.1862	1.72506	255.495	2.90835e-09	3.48653e-07	Pou4f2	Pou4f2 POU domain, class 4, transcription factor 2 (Rattus norvegicus OX=10116)
008282-RA	10.1675	5.65006	157.806	4.13217e-08	1.59774e-06	CLSTN3	CLSTN3 Calsyntenin-3 (Pongo abelii OX=9601)
010497-RA	10.1669	-0.864683	158.049	2.31962e-06	2.90601e-05	GHSR	GHSR Growth hormone secretagogue receptor type 1 (Sus scrofa OX=9823)
001915-RA	10.1589	1.93688	238.027	4.31242e-09	4.04464e-07	B3GAT2	B3GAT2 Galactosylgalactosylxylosylprotein 3-beta-glucuronosyltransferase 2 (Canis lupus familiaris OX=9615)
002336-RA	10.1582	0.485067	225.945	5.75734e-09	4.85296e-07	ch25hl1.2	ch25hl1.2 Cholesterol 25-hydroxylase-like protein 1, member 2 (Danio rerio OX=7955)
005571-RA	10.1527	-0.241328	108.748	8.96537e-06	8.23575e-05	ST18	ST18 Suppression of tumorigenicity 18 protein (Homo sapiens OX=9606)
017467-RA	10.1384	-1.15066	102.895	1.09263e-05	9.62967e-05	Putative	Putative UPF0730 protein encoded by LINC00643 homolog (Mus musculus OX=10090)
006325-RA	10.1375	4.04865	208.555	8.96607e-09	6.19194e-07	CDK5R1	CDK5R1 Cyclin-dependent kinase 5 activator 1 (Bos taurus OX=9913)
009754-RA	10.1138	-0.945782	62.5849	6.24533e-05	0.000380559	Protein_of_unknown_function	Protein of unknown function
017186-RA	10.1103	6.31016	81.1858	1.39649e-06	1.96599e-05	penk-b	penk-b Proenkephalin-A-B (Fragment) (Xenopus laevis OX=8355)
017335-RA	10.1103	-1.2406	22.543	0.00166321	0.00530128	Protein_of_unknown_function	Protein of unknown function
017121-RA	10.1084	1.37679	313.909	9.19602e-10	1.97973e-07	Pou4f2	Pou4f2 POU domain, class 4, transcription factor 2 (Rattus norvegicus OX=10116)
011552-RA	10.0994	-0.382128	49.1863	0.000141383	0.000728753	Protein_of_unknown_function	Protein of unknown function
015456-RA	10.089	2.39274	321.728	8.00953e-10	1.89497e-07	Garem1	Garem1 GRB2-associated and regulator of MAPK protein (Mus musculus OX=10090)
006582-RA	10.0748	0.0567042	205.538	2.63847e-07	5.81342e-06	TBR1	TBR1 T-box brain protein 1 (Homo sapiens OX=9606)
017537-RA	10.0445	-0.310803	210.196	8.1528e-07	1.30079e-05	LRRC38	LRRC38 Leucine-rich repeat-containing protein 38 (Homo sapiens OX=9606)
002331-RA	10.0248	2.77691	78.4384	1.66568e-06	2.24697e-05	Bombesin	Bombesin (Bombina orientalis OX=8346)
005560-RA	10.0114	2.32813	284.394	1.59907e-09	2.61138e-07	TBATA	TBATA Protein TBATA (Homo sapiens OX=9606)
003161-RA	10.0077	1.70377	260.789	2.59421e-09	3.39247e-07	PAX6	PAX6 Paired box protein Pax-6 (Homo sapiens OX=9606)
012512-RB,012512-RA	9.99587	1.91581	195.091	1.29521e-08	7.88547e-07	SPHKAP	SPHKAP A-kinase anchor protein SPHKAP (Homo sapiens OX=9606)
013822-RA	9.9859	2.39706	239.761	4.14194e-09	4.00261e-07	Sv2b	Sv2b Synaptic vesicle glycoprotein 2B (Rattus norvegicus OX=10116)
012071-RA	9.94826	0.19884	218.092	7.00301e-09	5.40049e-07	Lhx2	Lhx2 LIM/homeobox protein Lhx2 (Mus musculus OX=10090)
010165-RA	9.93766	-0.0369478	247.855	4.43515e-07	8.36472e-06	SLC2A2	SLC2A2 Solute carrier family 2, facilitated glucose transporter member 2 (Gallus gallus OX=9031)
011925-RA	9.92495	4.39738	141.443	7.47603e-08	2.36929e-06	camk2n2	camk2n2 Calcium/calmodulin-dependent protein kinase II inhibitor 2 (Xenopus laevis OX=8355)
007160-RA	9.89968	-1.47638	64.8742	5.51931e-05	0.000342943	CLRN2	CLRN2 Clarin-2 (Homo sapiens OX=9606)
014102-RA	9.88198	2.60046	291.73	1.38667e-09	2.44284e-07	HTR1B	HTR1B 5-hydroxytryptamine receptor 1B (Gorilla gorilla gorilla OX=9595)
009032-RA	9.86367	0.727268	237.289	4.38746e-09	4.0874e-07	RIMS3	RIMS3 Regulating synaptic membrane exocytosis protein 3 (Homo sapiens OX=9606)
000091-RB	9.86131	-0.151169	153.795	2.56218e-06	3.15578e-05	JAKMIP3	JAKMIP3 Janus kinase and microtubule-interacting protein 3 (Homo sapiens OX=9606)
010756-RA	9.85973	2.98894	178.194	2.12961e-08	1.06719e-06	hisat	hisat Histidine N-acetyltransferase (Xenopus tropicalis OX=8364)
012409-RA	9.85127	-1.56105	42.1999	0.000234929	0.00109302	otx5	otx5 Homeobox protein otx5 (Xenopus tropicalis OX=8364)
009055-RA	9.82898	2.30626	479.715	8.38604e-11	8.31476e-08	RAS	RAS Ras-like protein (Colletotrichum trifolii OX=5466)
017093-RC	9.82604	-0.272801	192.08	1.1359e-06	1.68275e-05	MAP2	MAP2 Microtubule-associated protein 2 (Homo sapiens OX=9606)
006323-RA	9.82018	2.00275	352.177	4.81625e-10	1.61057e-07	map6	map6 Microtubule-associated protein 6 homolog (Xenopus tropicalis OX=8364)
008766-RA	9.80636	1.25108	293.43	1.34228e-09	2.4224e-07	BMERB1	BMERB1 bMERB domain-containing protein 1 (Pongo abelii OX=9601)
011356-RA	9.78451	-1.6115	86.9045	1.99001e-05	0.000152953	GSX2	GSX2 GS homeobox 2 (Homo sapiens OX=9606)
000900-RA	9.77881	3.23236	181.278	1.93856e-08	1.01928e-06	grp	grp Gastrin-releasing peptide (Bombina orientalis OX=8346)
014621-RA	9.76853	1.85183	310.875	9.711e-10	1.98233e-07	SLITRK5	SLITRK5 SLIT and NTRK-like protein 5 (Homo sapiens OX=9606)
005510-RA	9.76763	5.27848	132.301	1.07124e-07	3.03468e-06	NEFM	NEFM Neurofilament medium polypeptide (Homo sapiens OX=9606)
005896-RA	9.76636	1.31489	323.664	7.7441e-10	1.89497e-07	Fndc10	Fndc10 Fibronectin type III domain-containing protein 10 (Mus musculus OX=10090)
015183-RA	9.76387	1.92206	222.082	6.65583e-07	1.12396e-05	skor1b	skor1b SKI family transcriptional corepressor 1 homolog-B (Danio rerio OX=7955)
008500-RA	9.74677	7.14201	186.026	1.68225e-08	9.63195e-07	prph	prph Peripherin (Xenopus laevis OX=8355)
003503-RA	9.74341	-1.26391	145.783	3.11292e-06	3.67124e-05	Cnih3	Cnih3 Protein cornichon homolog 3 (Rattus norvegicus OX=10116)
011175-RA	9.73994	6.57372	107.272	3.27278e-07	6.83151e-06	ATP6V1G2	ATP6V1G2 V-type proton ATPase subunit G 2 (Macaca mulatta OX=9544)
015775-RA	9.72551	3.30709	277.964	1.81717e-09	2.79115e-07	SYT4	SYT4 Synaptotagmin-4 (Homo sapiens OX=9606)
014523-RA	9.72517	5.92245	184.719	1.74862e-08	9.63195e-07	sst1	sst1 Somatostatin-1 (Pelophylax ridibundus OX=8406)
009831-RB,009831-RA,009831-RC	9.71998	-0.845044	164.702	1.99546e-06	2.58057e-05	CACNA1E	CACNA1E Voltage-dependent R-type calcium channel subunit alpha-1E (Homo sapiens OX=9606)
006710-RA	9.71345	4.50597	124.117	1.50814e-07	3.87677e-06	vstm2b	vstm2b V-set and transmembrane domain-containing protein 2B (Xenopus tropicalis OX=8364)
003339-RA	9.70911	2.22223	146.111	6.27331e-08	2.09326e-06	Gabrd	Gabrd Gamma-aminobutyric acid receptor subunit delta (Rattus norvegicus OX=10116)
010017-RA	9.66167	0.937273	57.7167	8.23837e-05	0.000474904	otol1a	otol1a Otolin-1-A (Danio rerio OX=7955)
004223-RA	9.6503	4.07577	57.9728	7.57887e-06	7.26034e-05	Vasotocin-neurophysin	Vasotocin-neurophysin VT (Fragment) (Bufo japonicus OX=8387)
006869-RA	9.64627	-1.62823	109.236	8.82268e-06	8.16451e-05	CACNG8	CACNG8 Voltage-dependent calcium channel gamma-8 subunit (Homo sapiens OX=9606)
007727-RA	9.61848	4.22617	93.3183	6.79681e-07	1.13808e-05	CARTPT	CARTPT Cocaine- and amphetamine-regulated transcript protein (Bos taurus OX=9913)
006103-RA	9.61229	6.47717	62.1898	5.36073e-06	5.56146e-05	Secretogranin-2	Secretogranin-2 (Pelophylax ridibundus OX=8406)
015220-RA	9.6078	6.62289	378.072	3.22828e-10	1.32086e-07	SLC1A3	SLC1A3 Excitatory amino acid transporter 1 (Ambystoma tigrinum OX=8305)
013372-RA	9.59517	0.713858	152.276	5.01524e-08	1.83894e-06	tmem198b	tmem198b Transmembrane protein 198-B (Danio rerio OX=7955)
014967-RA	9.58832	-0.312886	64.837	5.53021e-05	0.000343313	Pcdha7	Pcdha7 Protocadherin alpha-7 (Mus musculus OX=10090)
012061-RA	9.55271	1.66272	244.459	3.71846e-09	3.77911e-07	CRABP1	CRABP1 Cellular retinoic acid-binding protein 1 (Gallus gallus OX=9031)
009197-RA	9.54873	-1.20592	44.4401	0.000198133	0.000956629	Protein_of_unknown_function	Protein of unknown function
004114-RA	9.54746	0.409678	61.6755	5.58588e-06	5.75128e-05	Hes5	Hes5 Transcription factor HES-5 (Mus musculus OX=10090)
003953-RA	9.53245	-1.46623	57.8016	8.19721e-05	0.000473326	CHRNA6	CHRNA6 Neuronal acetylcholine receptor subunit alpha-6 (Gallus gallus OX=9031)
000680-RA	9.52865	1.45463	145.841	6.3365e-08	2.10116e-06	rprml	rprml Reprimo-like protein (Xenopus laevis OX=8355)
009680-RA	9.52789	3.95778	178.4	2.11615e-08	1.06428e-06	TMEM91	TMEM91 Transmembrane protein 91 (Homo sapiens OX=9606)
012282-RA	9.52412	-1.96575	54.9466	9.73673e-05	0.000543667	Nkx2-1	Nkx2-1 Homeobox protein Nkx-2.1 (Mus musculus OX=10090)
014968-RA	9.50725	-1.27307	58.179	8.01739e-05	0.000465148	Pcdha4	Pcdha4 Protocadherin alpha-4 (Mus musculus OX=10090)
011953-RA	9.50656	4.92275	145.456	6.42749e-08	2.12083e-06	Slc6a1	Slc6a1 Sodium- and chloride-dependent GABA transporter 1 (Rattus norvegicus OX=10116)
011805-RB,011805-RD,011805-RC	9.4808	-0.785648	163.294	2.05902e-06	2.63909e-05	L3MBTL1	L3MBTL1 Lethal(3)malignant brain tumor-like protein 1 (Gallus gallus OX=9031)
002878-RA	9.46294	5.6752	75.6996	1.99664e-06	2.58057e-05	npy	npy Pro-neuropeptide Y (Xenopus laevis OX=8355)
009959-RA	9.46259	-1.83683	22.0012	0.00178616	0.00562215	GRM2	GRM2 Metabotropic glutamate receptor 2 (Homo sapiens OX=9606)
004174-RA	9.45701	4.55336	163.765	3.37746e-08	1.42068e-06	Crmp1	Crmp1 Dihydropyrimidinase-related protein 1 (Mus musculus OX=10090)
004623-RA	9.45483	6.9221	118.479	1.93255e-07	4.64114e-06	FAIM2	FAIM2 Protein lifeguard 2 (Homo sapiens OX=9606)
005514-RA	9.45332	1.48966	313.458	9.27038e-10	1.97973e-07	Cabp7	Cabp7 Calcium-binding protein 7 (Rattus norvegicus OX=10116)
018632-RA	9.44752	0.701472	125.481	1.42259e-07	3.73288e-06	zic5	zic5 Zinc finger protein ZIC 5 (Xenopus laevis OX=8355)
010611-RA	9.44699	-1.02496	130.653	4.63144e-06	4.94912e-05	Trim67	Trim67 Tripartite motif-containing protein 67 (Mus musculus OX=10090)
005395-RA	9.4322	2.46148	115.044	2.25986e-07	5.18498e-06	MGAT4C	MGAT4C Alpha-1,3-mannosyl-glycoprotein 4-beta-N-acetylglucosaminyltransferase C (Macaca fascicularis OX=9541)
002003-RA	9.42658	-0.846999	108.234	9.11866e-06	8.33286e-05	CSMD2	CSMD2 CUB and sushi domain-containing protein 2 (Homo sapiens OX=9606)
002666-RA	9.42314	3.14036	252.795	3.08561e-09	3.59928e-07	Amigo1	Amigo1 Amphoterin-induced protein 1 (Rattus norvegicus OX=10116)
018088-RA	9.41791	1.60761	120.719	1.74901e-07	4.31994e-06	foxb1	foxb1 Forkhead box protein B1 (Xenopus laevis OX=8355)
007832-RA	9.39961	0.0908463	203.49	1.02688e-08	6.82016e-07	Rxfp3	Rxfp3 Relaxin-3 receptor 1 (Mus musculus OX=10090)
016514-RA	9.3824	2.24631	213.442	7.7051e-07	1.24656e-05	SLC30A3	SLC30A3 Zinc transporter 3 (Homo sapiens OX=9606)
016909-RA	9.37806	1.90487	375.99	3.33046e-10	1.32086e-07	Protein_of_unknown_function	Protein of unknown function
014524-RA	9.37711	4.72171	95.1564	6.13956e-07	1.05863e-05	sst1	sst1 Somatostatin-1 (Pelophylax ridibundus OX=8406)
013779-RA	9.37608	-1.26178	133.949	4.23219e-06	4.62211e-05	SHANK1	SHANK1 SH3 and multiple ankyrin repeat domains protein 1 (Homo sapiens OX=9606)
006820-RA	9.36043	1.02096	31.1106	0.000135984	0.000706723	TFAP2D	TFAP2D Transcription factor AP-2-delta (Homo sapiens OX=9606)
000080-RA	9.34589	0.958609	196.645	1.23988e-08	7.68341e-07	Gpr26	Gpr26 G-protein coupled receptor 26 (Mus musculus OX=10090)
009299-RA	9.34471	5.25388	103.189	4.01531e-07	7.86911e-06	sez6	sez6 Seizure protein 6 homolog (Xenopus laevis OX=8355)
004018-RA	9.33689	3.83006	245.964	3.59373e-09	3.77911e-07	PTPRO	PTPRO Receptor-type tyrosine-protein phosphatase O (Homo sapiens OX=9606)
002728-RA	9.3236	1.42051	169.28	2.81933e-08	1.26651e-06	insm1	insm1 Insulinoma-associated protein 1 (Xenopus tropicalis OX=8364)
011238-RA	9.29365	2.69008	270.564	2.11277e-09	3.02344e-07	KCNC2	KCNC2 Potassium voltage-gated channel subfamily C member 2 (Homo sapiens OX=9606)
008620-RA	9.28111	-1.30695	72.4739	3.76081e-05	0.000251827	Krt14	Krt14 Keratin, type I cytoskeletal 14 (Rattus norvegicus OX=10116)
002566-RA	9.28015	5.42146	126.179	1.38096e-07	3.66522e-06	HEPACAM	HEPACAM Hepatocyte cell adhesion molecule (Homo sapiens OX=9606)
005515-RA	9.27892	2.23172	212.964	7.98777e-09	5.74498e-07	Cabp7	Cabp7 Calcium-binding protein 7 (Rattus norvegicus OX=10116)
018631-RA	9.26355	3.23666	128.028	1.27749e-07	3.44997e-06	zic2-b	zic2-b Zinc finger protein ZIC 2-B (Xenopus laevis OX=8355)
009300-RB,009300-RA	9.2591	3.92487	202.294	1.0608e-08	6.88085e-07	sez6	sez6 Seizure protein 6 homolog (Xenopus laevis OX=8355)
016236-RA	9.25419	0.99743	218.835	6.87256e-09	5.3295e-07	sp8	sp8 Transcription factor Sp8 (Xenopus laevis OX=8355)
015681-RA	9.25292	4.42784	166.345	3.10157e-08	1.33294e-06	Pcdh8	Pcdh8 Protocadherin-8 (Rattus norvegicus OX=10116)
019119-RA,019119-RB	9.2474	4.70776	492.158	7.25108e-11	8.31476e-08	Rusc1	Rusc1 RUN and SH3 domain-containing protein 1 (Mus musculus OX=10090)
008661-RA	9.24536	3.15636	95.1234	6.15068e-07	1.05863e-05	zic3	zic3 Zinc finger protein ZIC 3 (Xenopus tropicalis OX=8364)
007033-RA	9.24338	-0.729287	105.73	9.91521e-06	8.90829e-05	Protein_of_unknown_function	Protein of unknown function
002446-RA	9.22966	3.28666	133.763	1.00984e-07	2.90218e-06	gbx2	gbx2 Homeobox protein GBX-2 (Xenopus laevis OX=8355)
014189-RA	9.22508	3.16206	170.887	2.67755e-08	1.2307e-06	plppr1	plppr1 Phospholipid phosphatase-related protein type 1 (Xenopus tropicalis OX=8364)
002762-RA	9.21321	3.67446	241.353	3.99246e-09	3.94238e-07	nmnat2	nmnat2 Nicotinamide/nicotinic acid mononucleotide adenylyltransferase 2 (Xenopus tropicalis OX=8364)
004276-RA	9.16636	2.62834	598.899	2.37254e-11	8.05234e-08	sprn	sprn Shadow of prion protein (Xenopus tropicalis OX=8364)
012924-RA	9.16419	2.06703	149.182	5.60535e-08	1.95419e-06	sox14	sox14 Transcription factor Sox-14 (Xenopus tropicalis OX=8364)
004597-RA	9.15702	3.06462	297.998	1.23103e-09	2.37333e-07	PHYHIP	PHYHIP Phytanoyl-CoA hydroxylase-interacting protein (Bos taurus OX=9913)
004318-RA	9.14632	2.28194	54.5324	1.0217e-05	9.10872e-05	Phospholipase	Phospholipase A2 homolog otoconin-22 (Xenopus laevis OX=8355)
012450-RA	9.14093	2.83837	179.639	2.03741e-08	1.04051e-06	Hmgcll1	Hmgcll1 3-hydroxy-3-methylglutaryl-CoA lyase, cytoplasmic (Mus musculus OX=10090)
000995-RA	9.12105	5.90431	205.443	9.74181e-09	6.62873e-07	Mapk8ip2	Mapk8ip2 C-Jun-amino-terminal kinase-interacting protein 2 (Rattus norvegicus OX=10116)
011144-RA	9.11204	-2.01737	30.6892	0.000652223	0.00248313	C14orf132	C14orf132 Uncharacterized protein C14orf132 (Homo sapiens OX=9606)
008504-RA	9.10015	0.301913	57.0358	8.20876e-06	7.73038e-05	en2-b	en2-b Homeobox protein engrailed-2-B (Xenopus laevis OX=8355)
001654-RA	9.09695	3.14882	184.834	1.74266e-08	9.63195e-07	GRM4	GRM4 Metabotropic glutamate receptor 4 (Homo sapiens OX=9606)
012922-RB	9.09302	0.83408	94.601	6.32995e-07	1.08076e-05	PCLO	PCLO Protein piccolo (Fragment) (Gallus gallus OX=9031)
007380-RA	9.08852	1.50829	238.693	4.24594e-09	4.03684e-07	PLCXD3	PLCXD3 PI-PLC X domain-containing protein 3 (Homo sapiens OX=9606)
013735-RA	9.08798	-2.13904	33.1976	0.000509414	0.00204843	RDH8	RDH8 Retinol dehydrogenase 8 (Bos taurus OX=9913)
011561-RA	9.08504	0.306757	59.1706	6.85442e-06	6.68563e-05	CARTPT	CARTPT Cocaine- and amphetamine-regulated transcript protein (Homo sapiens OX=9606)
004383-RA	9.08448	3.91929	196.241	1.25399e-08	7.7363e-07	NXPH1	NXPH1 Neurexophilin-1 (Bos taurus OX=9913)
014734-RA	9.07644	-1.54926	100.032	1.20829e-05	0.0001045	ZBBX	ZBBX Zinc finger B-box domain-containing protein 1 (Homo sapiens OX=9606)
000091-RA	9.07368	-1.09958	116.113	7.08697e-06	6.86971e-05	Jakmip3	Jakmip3 Janus kinase and microtubule-interacting protein 3 (Mus musculus OX=10090)
013171-RA	9.07006	0.648191	171.252	2.64652e-08	1.22454e-06	Kcnd3	Kcnd3 Potassium voltage-gated channel subfamily D member 3 (Rattus norvegicus OX=10116)
005316-RA	9.06992	-2.29773	52.7717	0.000111615	0.00060544	GUCA1A	GUCA1A Guanylyl cyclase-activating protein 1 (Lithobates pipiens OX=8404)
014309-RA	9.06163	-1.21433	96.1876	1.38912e-05	0.000115949	NMUR2	NMUR2 Neuromedin-U receptor 2 (Bos taurus OX=9913)
018683-RA	9.06106	-2.28353	50.0272	0.000133578	0.000696542	dbx1	dbx1 Homeobox protein DBX1 (Xenopus laevis OX=8355)
007503-RA	9.04639	1.45403	85.4093	1.07575e-06	1.6091e-05	VAT1L	VAT1L Synaptic vesicle membrane protein VAT-1 homolog-like (Homo sapiens OX=9606)
014169-RA	9.04121	3.42867	118.702	1.91337e-07	4.61101e-06	SLITRK4	SLITRK4 SLIT and NTRK-like protein 4 (Homo sapiens OX=9606)
016682-RA	9.02554	1.96928	267.894	2.23304e-09	3.10607e-07	GRM5	GRM5 Metabotropic glutamate receptor 5 (Homo sapiens OX=9606)
001374-RB,001374-RC,001374-RA	9.02116	2.00037	263.623	2.4425e-09	3.29169e-07	IQSEC3	IQSEC3 IQ motif and SEC7 domain-containing protein 3 (Homo sapiens OX=9606)
002170-RA	8.99832	3.48548	151.962	5.0718e-08	1.83894e-06	Slc12a5	Slc12a5 Solute carrier family 12 member 5 (Rattus norvegicus OX=10116)
009830-RA	8.99664	-1.64064	66.8302	4.98162e-05	0.00031489	CACNA1E	CACNA1E Voltage-dependent R-type calcium channel subunit alpha-1E (Homo sapiens OX=9606)
005538-RA	8.99336	2.64556	135.563	9.39802e-08	2.76386e-06	Rasl10a	Rasl10a Ras-like protein family member 10A (Mus musculus OX=10090)
002589-RA	8.98286	3.55382	334.012	6.48854e-10	1.87753e-07	Protein_of_unknown_function	Protein of unknown function
003898-RA	8.97557	2.40915	149.562	5.52869e-08	1.93797e-06	Myt1l	Myt1l Myelin transcription factor 1-like protein (Rattus norvegicus OX=10116)
013853-RA	8.97018	1.77462	325.063	7.55865e-10	1.89497e-07	bhlhe22	bhlhe22 Class E basic helix-loop-helix protein 22 (Xenopus tropicalis OX=8364)
000317-RA	8.95863	0.937927	90.3441	8.0436e-07	1.29228e-05	DLX1	DLX1 Homeobox protein DLX-1 (Homo sapiens OX=9606)
006644-RA	8.94366	-2.27872	34.1078	0.000467513	0.00190925	GPR151	GPR151 G-protein coupled receptor 151 (Homo sapiens OX=9606)
006174-RA	8.9436	2.37192	268.039	2.22631e-09	3.10607e-07	Asic4	Asic4 Acid-sensing ion channel 4 (Mus musculus OX=10090)
016559-RB	8.90553	-1.43913	104.337	1.03966e-05	9.23308e-05	Protein_of_unknown_function	Protein of unknown function
002323-RA	8.90076	-1.39042	118.763	6.53464e-06	6.46524e-05	Ca14	Ca14 Carbonic anhydrase 14 (Mus musculus OX=10090)
010272-RA	8.88116	-0.872712	125.715	5.32313e-06	5.53248e-05	TRPC5	TRPC5 Short transient receptor potential channel 5 (Oryctolagus cuniculus OX=9986)
014497-RA,014497-RB	8.87002	1.40109	104.877	3.68665e-07	7.44897e-06	GHRH	GHRH Somatoliberin (Homo sapiens OX=9606)
008149-RA	8.86675	0.307034	184.804	1.7442e-08	9.63195e-07	NXPH2	NXPH2 Neurexophilin-2 (Bos taurus OX=9913)
004376-RA	8.8599	-1.54744	61.5571	6.61044e-05	0.000399302	ZC3H12C	ZC3H12C Probable ribonuclease ZC3H12C (Homo sapiens OX=9606)
017862-RA	8.84087	-0.406627	134.732	9.71405e-08	2.83279e-06	GPR179	GPR179 Probable G-protein coupled receptor 179 (Homo sapiens OX=9606)
007974-RA	8.8348	-1.55009	77.4411	2.98416e-05	0.000209737	TSPAN11	TSPAN11 Tetraspanin-11 (Homo sapiens OX=9606)
000910-RA	8.82875	1.02591	134.094	9.96499e-08	2.87576e-06	TECTB	TECTB Beta-tectorin (Gallus gallus OX=9031)
018287-RA	8.82832	0.803129	151.587	5.14018e-08	1.83894e-06	Tmem275	Tmem275 Transmembrane protein 275 (Mus musculus OX=10090)
016362-RA	8.82454	0.58026	130.657	1.14561e-07	3.18682e-06	Mchr1	Mchr1 Melanin-concentrating hormone receptor 1 (Rattus norvegicus OX=10116)
002484-RA	8.82025	2.33182	259.552	2.66392e-09	3.39247e-07	DIRAS1	DIRAS1 GTP-binding protein Di-Ras1 (Homo sapiens OX=9606)
001322-RA	8.82004	0.786173	102.444	4.17136e-07	8.04203e-06	SYNGR3	SYNGR3 Synaptogyrin-3 (Homo sapiens OX=9606)
017843-RA	8.81623	1.21505	52.538	1.22378e-05	0.000105577	arr3	arr3 Arrestin-C (Lithobates pipiens OX=8404)
018083-RA	8.81243	-2.15263	105.055	1.0145e-05	9.06901e-05	Ccdc85a	Ccdc85a Coiled-coil domain-containing protein 85A (Mus musculus OX=10090)
008503-RA	8.80634	1.01452	104.708	3.71809e-07	7.49069e-06	C1ql4	C1ql4 Complement C1q-like protein 4 (Mus musculus OX=10090)
010125-RA	8.79584	-2.44189	28.1891	0.000848835	0.00306362	NPAS4	NPAS4 Neuronal PAS domain-containing protein 4 (Homo sapiens OX=9606)
009775-RA	8.79445	2.98015	133.815	1.00772e-07	2.9021e-06	Tmem8b	Tmem8b Transmembrane protein 8B (Mus musculus OX=10090)
000182-RA	8.79124	-1.10149	112.921	2.49467e-07	5.56729e-06	Gabrr1	Gabrr1 Gamma-aminobutyric acid receptor subunit rho-1 (Rattus norvegicus OX=10116)
018365-RA	8.78838	2.02111	156.486	4.32522e-08	1.64184e-06	Panx2	Panx2 Pannexin-2 (Mus musculus OX=10090)
009839-RA	8.78272	-2.51005	19.5588	0.00250788	0.00743684	S-modulin	S-modulin (Lithobates catesbeiana OX=8400)
000090-RB,000090-RA	8.78139	1.50332	224.314	5.99314e-09	4.98148e-07	DPYSL4	DPYSL4 Dihydropyrimidinase-related protein 4 (Homo sapiens OX=9606)
007861-RA	8.77947	-1.52497	43.226	0.000217089	0.00102882	SYNE1	SYNE1 Nesprin-1 (Homo sapiens OX=9606)
012072-RA	8.77925	3.42517	105.317	3.60626e-07	7.3185e-06	Ca10	Ca10 Carbonic anhydrase-related protein 10 (Mus musculus OX=10090)
015458-RA	8.77744	-1.288	55.387	9.47679e-05	0.000531719	NHLH2	NHLH2 Helix-loop-helix protein 2 (Homo sapiens OX=9606)
006408-RA	8.77272	8.48083	58.4882	7.25665e-06	7.01756e-05	NEFM	NEFM Neurofilament medium polypeptide (Bos taurus OX=9913)
013521-RB	8.76916	0.683084	192.115	1.4095e-08	8.46982e-07	GRIA2	GRIA2 Glutamate receptor 2 (Pongo abelii OX=9601)
005100-RA	8.76565	2.03555	387.374	2.81433e-10	1.30219e-07	GPER1	GPER1 G-protein coupled estrogen receptor 1 (Homo sapiens OX=9606)
000311-RA	8.76412	2.14649	147.757	5.90452e-08	2.01874e-06	SP5	SP5 Transcription factor Sp5 (Homo sapiens OX=9606)
013679-RA	8.7547	2.37432	210.755	8.46149e-09	5.93201e-07	gpr173	gpr173 Probable G-protein coupled receptor 173 (Danio rerio OX=7955)
013521-RA,013521-RB	8.75017	2.44066	258.471	2.72663e-09	3.42507e-07	GRIA2	GRIA2 Glutamate receptor 2 (Homo sapiens OX=9606)
004641-RA,004641-RB	8.73976	3.40159	175.161	2.33937e-08	1.12126e-06	Dnajc6	Dnajc6 Putative tyrosine-protein phosphatase auxilin (Mus musculus OX=10090)
003214-RA	8.73694	2.47767	150.777	5.29165e-08	1.8786e-06	Mpp2	Mpp2 MAGUK p55 subfamily member 2 (Rattus norvegicus OX=10116)
011703-RA	8.73525	-2.55308	30.2915	0.000679319	0.00256101	cdhr1	cdhr1 Cadherin-related family member 1 (Xenopus laevis OX=8355)
014861-RA	8.72567	3.23147	212.426	8.10013e-09	5.79103e-07	PLPPR3	PLPPR3 Phospholipid phosphatase-related protein type 3 (Homo sapiens OX=9606)
005700-RA	8.71827	7.07419	67.2419	3.63206e-06	4.12913e-05	Stmn2	Stmn2 Stathmin-2 (Mus musculus OX=10090)
009831-RB	8.71822	-0.568969	161.013	3.7039e-08	1.4746e-06	CACNA1E	CACNA1E Voltage-dependent R-type calcium channel subunit alpha-1E (Homo sapiens OX=9606)
006177-RA	8.71453	0.893462	148.534	5.73914e-08	1.99162e-06	kcna2	kcna2 Potassium voltage-gated channel subfamily A member 2 (Xenopus laevis OX=8355)
010013-RA	8.71348	-1.63492	79.6903	2.6994e-05	0.00019444	CACNA1B	CACNA1B Voltage-dependent N-type calcium channel subunit alpha-1B (Fragment) (Gallus gallus OX=9031)
011805-RD,011805-RC	8.70385	-0.136602	157.825	4.12957e-08	1.59774e-06	L3MBTL1	L3MBTL1 Lethal(3)malignant brain tumor-like protein 1 (Gallus gallus OX=9031)
007588-RA	8.70208	5.55795	105.588	3.5577e-07	7.24112e-06	LRRN2	LRRN2 Leucine-rich repeat neuronal protein 2 (Homo sapiens OX=9606)
004274-RA	8.69876	6.83617	77.7706	1.74003e-06	2.32021e-05	NSG1	NSG1 Neuronal vesicle trafficking-associated protein 1 (Gallus gallus OX=9031)
017094-RA	8.68652	-1.56811	119.772	6.33863e-06	6.3118e-05	GJD2	GJD2 Gap junction delta-2 protein (Bos taurus OX=9913)
002232-RA	8.68556	1.33418	239.94	4.12483e-09	4.00261e-07	OLFM3	OLFM3 Noelin-3 (Homo sapiens OX=9606)
004971-RA	8.6774	1.61194	202.626	1.05126e-08	6.85096e-07	AIFM3	AIFM3 Apoptosis-inducing factor 3 (Homo sapiens OX=9606)
003887-RA	8.67067	7.7051	83.5792	1.20279e-06	1.7501e-05	Low	Low molecular weight neuronal intermediate filament (Xenopus laevis OX=8355)
018613-RA	8.66752	0.0370047	148.533	2.9084e-06	3.48933e-05	NKX1-1	NKX1-1 NK1 transcription factor-related protein 1 (Homo sapiens OX=9606)
008569-RA	8.65808	2.39686	80.7811	1.43275e-06	2.0008e-05	gal	gal Galanin peptides (Danio rerio OX=7955)
004569-RA	8.65094	3.99484	354.093	4.67125e-10	1.61057e-07	SCN3B	SCN3B Sodium channel subunit beta-3 (Bos taurus OX=9913)
007043-RA	8.64768	5.05269	93.4021	6.76507e-07	1.1355e-05	Ptprn	Ptprn Receptor-type tyrosine-protein phosphatase-like N (Mus musculus OX=10090)
013164-RA	8.64415	0.724751	167.767	2.96089e-08	1.29246e-06	FAM163A	FAM163A Protein FAM163A (Homo sapiens OX=9606)
012492-RA	8.64161	-2.56699	23.835	0.00141048	0.0046292	Nptx1	Nptx1 Neuronal pentraxin-1 (Rattus norvegicus OX=10116)
017877-RA	8.62891	4.186	101.195	4.44892e-07	8.37929e-06	svop	svop Synaptic vesicle 2-related protein (Xenopus laevis OX=8355)
005019-RA	8.62843	-1.22187	50.0951	1.53873e-05	0.000124915	dmrta2	dmrta2 Doublesex- and mab-3-related transcription factor A2 (Xenopus tropicalis OX=8364)
010691-RA	8.62364	-2.49307	54.502	0.000100084	0.000555707	CYP19A1	CYP19A1 Aromatase (Taeniopygia guttata OX=59729)
012176-RA	8.61884	0.938732	88.4318	8.98729e-07	1.39233e-05	RGS8	RGS8 Regulator of G-protein signaling 8 (Homo sapiens OX=9606)
001886-RA	8.6169	4.36756	105.345	3.60123e-07	7.3185e-06	camkv	camkv CaM kinase-like vesicle-associated protein (Xenopus laevis OX=8355)
000720-RB,000720-RA	8.61682	3.30285	318.01	8.54978e-10	1.9314e-07	Protein_of_unknown_function	Protein of unknown function
003317-RA	8.61138	0.990201	221.935	6.3577e-09	5.06539e-07	XKR4	XKR4 XK-related protein 4 (Pan troglodytes OX=9598)
005401-RA	8.60691	-0.9117	101.893	1.13146e-05	9.92154e-05	GABRP	GABRP Gamma-aminobutyric acid receptor subunit pi (Bos taurus OX=9913)
011004-RA	8.5975	5.7103	80.8709	1.4246e-06	1.99196e-05	btbd17	btbd17 BTB/POZ domain-containing protein 17 (Xenopus tropicalis OX=8364)
008313-RA	8.59743	-0.690482	160.048	3.82704e-08	1.51348e-06	Tex47	Tex47 Testis-expressed protein 47 (Mus musculus OX=10090)
002639-RA	8.56643	0.500414	246.547	3.54668e-09	3.77911e-07	Galr2	Galr2 Galanin receptor type 2 (Rattus norvegicus OX=10116)
008368-RA	8.56196	2.73143	159.639	3.8807e-08	1.51741e-06	SLC4A8	SLC4A8 Electroneutral sodium bicarbonate exchanger 1 (Homo sapiens OX=9606)
000216-RA	8.55722	0.816818	65.0231	5.47585e-05	0.000340853	NSUN7	NSUN7 Putative methyltransferase NSUN7 (Homo sapiens OX=9606)
002611-RA	8.55675	0.666756	166.344	3.10166e-08	1.33294e-06	Tafa2	Tafa2 Chemokine-like protein TAFA-2 (Mus musculus OX=10090)
008138-RA	8.54911	3.35956	136.501	9.05561e-08	2.70325e-06	Myo16	Myo16 Unconventional myosin-XVI (Rattus norvegicus OX=10116)
007260-RA	8.52933	-2.66434	38.3939	0.000319729	0.00141163	Protein_of_unknown_function	Protein of unknown function
005215-RA	8.52287	-2.79964	53.6756	0.00104695	0.00362323	SIX3	SIX3 Homeobox protein SIX3 (Gallus gallus OX=9031)
005960-RC,005960-RB,005960-RA	8.52252	-1.58614	72.2874	3.79468e-05	0.000253728	Otof	Otof Otoferlin (Mus musculus OX=10090)
004579-RA	8.49884	4.83546	101.063	4.47948e-07	8.39826e-06	SLITRK1	SLITRK1 SLIT and NTRK-like protein 1 (Homo sapiens OX=9606)
013490-RA	8.49848	-2.79359	31.5674	0.000597062	0.00231762	DMRTA1	DMRTA1 Doublesex- and mab-3-related transcription factor A1 (Homo sapiens OX=9606)
008331-RA	8.49036	2.12595	222.111	6.32994e-09	5.06539e-07	lhx5	lhx5 LIM/homeobox protein Lhx5 (Xenopus laevis OX=8355)
011501-RA	8.48857	2.73367	157.069	4.23869e-08	1.62094e-06	ADGRB3	ADGRB3 Adhesion G protein-coupled receptor B3 (Homo sapiens OX=9606)
012240-RA	8.48639	-0.188448	142.906	7.07216e-08	2.28299e-06	SYT9	SYT9 Synaptotagmin-9 (Homo sapiens OX=9606)
005018-RA	8.48548	5.68527	49.2617	1.66729e-05	0.000132689	elavl4	elavl4 ELAV-like protein 4 (Xenopus tropicalis OX=8364)
006787-RA	8.48389	7.73661	222.894	6.20768e-09	5.03911e-07	Syp	Syp Synaptophysin (Rattus norvegicus OX=10116)
010031-RA	8.48284	2.36832	102.811	4.09365e-07	7.94834e-06	TAL2	TAL2 T-cell acute lymphocytic leukemia protein 2 (Homo sapiens OX=9606)
003840-RA	8.47203	-2.76137	42.7396	0.000225326	0.00105954	Violet-sensitive	Violet-sensitive opsin (Xenopus laevis OX=8355)
016910-RA	8.46409	3.27975	275.724	1.90121e-09	2.83032e-07	Kcnj9	Kcnj9 G protein-activated inward rectifier potassium channel 3 (Mus musculus OX=10090)
009740-RA	8.45463	-1.07917	41.2126	3.85581e-05	0.000256703	PKIB	PKIB cAMP-dependent protein kinase inhibitor beta (Homo sapiens OX=9606)
012748-RA	8.42971	1.87747	107.274	3.27249e-07	6.83151e-06	crh	crh Corticoliberin (Xenopus laevis OX=8355)
009888-RA	8.42603	-2.79175	36.8424	0.000365275	0.00156735	Hcrt	Hcrt Orexin (Rattus norvegicus OX=10116)
007920-RA	8.41765	-0.346192	82.0106	1.32587e-06	1.89151e-05	SLC17A6	SLC17A6 Vesicular glutamate transporter 2 (Bos taurus OX=9913)
010700-RA	8.41753	-2.57047	80.558	2.59878e-05	0.000189125	Gpr26	Gpr26 G-protein coupled receptor 26 (Mus musculus OX=10090)
007890-RA	8.41148	-2.30038	11.4549	0.0103159	0.0236804	foxb2	foxb2 Forkhead box protein B2 (Xenopus laevis OX=8355)
012560-RA	8.40494	-0.0360981	53.3553	1.13576e-05	9.94668e-05	Nkx2-1	Nkx2-1 Homeobox protein Nkx-2.1 (Mus musculus OX=10090)
002299-RA	8.39696	-0.289863	89.1981	8.59436e-07	1.34673e-05	gpr173	gpr173 Probable G-protein coupled receptor 173 (Danio rerio OX=7955)
001404-RA	8.39637	-1.95157	56.7905	8.70468e-05	0.000495204	CSMD1	CSMD1 CUB and sushi domain-containing protein 1 (Homo sapiens OX=9606)
004350-RA	8.39438	0.0691622	191.039	1.4537e-08	8.62343e-07	Vwc2l	Vwc2l von Willebrand factor C domain-containing protein 2-like (Mus musculus OX=10090)
011585-RA	8.37858	-2.84757	41.8475	0.000241482	0.00111548	Try3	Try3 Cationic trypsin-3 (Rattus norvegicus OX=10116)
018761-RA	8.37843	5.7225	88.6385	8.8793e-07	1.38022e-05	adcyap1	adcyap1 Glucagon family neuropeptides (Pelophylax ridibundus OX=8406)
001920-RA	8.3748	6.29512	244.325	3.72984e-09	3.77911e-07	Pnck	Pnck Calcium/calmodulin-dependent protein kinase type 1B (Rattus norvegicus OX=10116)
017640-RA	8.35786	7.15044	115.466	2.21637e-07	5.12757e-06	SNCG	SNCG Gamma-synuclein (Bos taurus OX=9913)
005384-RA	8.35345	-2.70899	21.9915	0.00178846	0.00562811	MAB21L1	MAB21L1 Putative nucleotidyltransferase MAB21L1 (Bos taurus OX=9913)
018084-RA	8.34226	1.48534	168.669	2.8755e-08	1.27523e-06	KCNJ8	KCNJ8 ATP-sensitive inward rectifier potassium channel 8 (Homo sapiens OX=9606)
015702-RA	8.33143	-0.235189	73.3168	2.34874e-06	2.93191e-05	tmem151b	tmem151b Transmembrane protein 151B (Danio rerio OX=7955)
014095-RA	8.31609	2.81877	145.897	6.32331e-08	2.10116e-06	lrfn1l	lrfn1l Leucine-rich repeat and fibronectin type III domain-containing protein 1-like protein (Danio rerio OX=7955)
015069-RA	8.31432	5.03599	77.1969	1.80703e-06	2.38889e-05	SLC45A1	SLC45A1 Proton-associated sugar transporter A (Homo sapiens OX=9606)
014681-RA	8.2968	-2.14649	100.116	1.20469e-05	0.000104253	Ap3b2	Ap3b2 AP-3 complex subunit beta-2 (Mus musculus OX=10090)
013705-RA	8.29661	2.30332	39.7341	4.56184e-05	0.000293297	OTX2	OTX2 Homeobox protein OTX2 (Homo sapiens OX=9606)
000237-RA	8.29063	-1.89917	79.2314	2.75462e-05	0.000197709	Protein_of_unknown_function	Protein of unknown function
000879-RA	8.28551	2.96962	116.061	2.15667e-07	5.02294e-06	OLIG2	OLIG2 Oligodendrocyte transcription factor 2 (Gallus gallus OX=9031)
009359-RA	8.27442	-1.93864	58.7068	7.7742e-05	0.000454948	Oprl1	Oprl1 Nociceptin receptor (Rattus norvegicus OX=10116)
006035-RA	8.25707	1.9797	169.087	2.83691e-08	1.27029e-06	SLC6A15	SLC6A15 Sodium-dependent neutral amino acid transporter B(0)AT2 (Pongo abelii OX=9601)
010769-RA	8.25285	1.95486	277.077	1.84991e-09	2.79115e-07	sox3	sox3 Transcription factor Sox-3 (Xenopus tropicalis OX=8364)
011083-RA	8.24767	-2.28113	22.2355	0.00173163	0.00548034	ONECUT2	ONECUT2 One cut domain family member 2 (Homo sapiens OX=9606)
017427-RA	8.2461	0.874831	151.643	5.12978e-08	1.83894e-06	HTR1D	HTR1D 5-hydroxytryptamine receptor 1D (Homo sapiens OX=9606)
006409-RA	8.24228	8.32463	263.814	2.43264e-09	3.29169e-07	nefl	nefl Neurofilament light polypeptide (Xenopus tropicalis OX=8364)
011564-RA	8.24126	2.4945	420.179	1.77736e-10	1.07267e-07	celf5	celf5 CUGBP Elav-like family member 5 (Xenopus tropicalis OX=8364)
010905-RA	8.21548	3.0359	169.794	2.77299e-08	1.25308e-06	Rtn4rl1	Rtn4rl1 Reticulon-4 receptor-like 1 (Rattus norvegicus OX=10116)
010678-RA	8.21257	5.38417	115.429	2.22008e-07	5.1276e-06	nrn1-b	nrn1-b Neuritin-B (Xenopus laevis OX=8355)
010125-RA,010125-RB	8.19963	0.806918	113.993	2.37269e-07	5.3728e-06	NPAS4	NPAS4 Neuronal PAS domain-containing protein 4 (Homo sapiens OX=9606)
000482-RA	8.18013	-2.9533	32.2928	0.000555881	0.00219272	Protein_of_unknown_function	Protein of unknown function
009300-RB	8.17805	5.36809	86.6651	9.97641e-07	1.51513e-05	sez6	sez6 Seizure protein 6 homolog (Xenopus laevis OX=8355)
000845-RA	8.16815	-1.48238	91.1332	1.68231e-05	0.000133594	Tenm4	Tenm4 Teneurin-4 (Mus musculus OX=10090)
012166-RA	8.16756	4.38889	401.637	2.29427e-10	1.18178e-07	CAMK2B	CAMK2B Calcium/calmodulin-dependent protein kinase type II subunit beta (Homo sapiens OX=9606)
000106-RA	8.16667	1.48027	156.461	4.32904e-08	1.64184e-06	pou3f2-b	pou3f2-b POU domain, class 3, transcription factor 2-B (Xenopus laevis OX=8355)
003517-RA	8.16277	5.32167	82.7298	1.26769e-06	1.81974e-05	RAB6B	RAB6B Ras-related protein Rab-6B (Bos taurus OX=9913)
005646-RA	8.15596	1.44947	149.924	5.45683e-08	1.92249e-06	NPY1R	NPY1R Neuropeptide Y receptor type 1 (Bos taurus OX=9913)
018449-RA	8.14073	3.85315	179.589	2.04055e-08	1.04051e-06	Uncharacterized	Uncharacterized protein C11orf87 homolog (Xenopus tropicalis OX=8364)
012278-RB,012278-RA	8.11511	2.66401	179.576	2.04137e-08	1.04051e-06	PPP4R4	PPP4R4 Serine/threonine-protein phosphatase 4 regulatory subunit 4 (Homo sapiens OX=9606)
005327-RA	8.11383	3.32404	137.446	8.72537e-08	2.62158e-06	CYP26C1	CYP26C1 Cytochrome P450 26C1 (Homo sapiens OX=9606)
003311-RA	8.10841	3.05312	132.45	1.06479e-07	3.02685e-06	PODXL2	PODXL2 Podocalyxin-like protein 2 (Homo sapiens OX=9606)
007073-RA	8.10498	1.26935	142.054	7.30423e-08	2.33617e-06	drd2-a	drd2-a D(2) dopamine receptor A (Xenopus laevis OX=8355)
002092-RA	8.10496	3.77376	236.484	4.47094e-09	4.13013e-07	Gng13	Gng13 Guanine nucleotide-binding protein G(I)/G(S)/G(O) subunit gamma-13 (Mus musculus OX=10090)
005066-RA	8.09991	-1.75896	91.1011	1.68441e-05	0.000133684	Htr2c	Htr2c 5-hydroxytryptamine receptor 2C (Rattus norvegicus OX=10116)
003934-RA	8.09789	3.39332	184.554	1.7572e-08	9.63837e-07	Npdc1	Npdc1 Neural proliferation differentiation and control protein 1 (Mus musculus OX=10090)
016150-RA	8.09098	-3.0769	23.8357	0.00141036	0.0046292	Sodium/potassium-transporting	Sodium/potassium-transporting ATPase subunit beta-2 (Rhinella marina OX=8386)
007286-RA	8.08295	0.444384	98.1647	5.21775e-07	9.34549e-06	KCNJ3	KCNJ3 G protein-activated inward rectifier potassium channel 1 (Bos taurus OX=9913)
002859-RA	8.06294	0.855584	107.782	3.19189e-07	6.75051e-06	Sbk1	Sbk1 Serine/threonine-protein kinase SBK1 (Rattus norvegicus OX=10116)
001980-RA	8.06176	4.4684	466.228	9.85926e-11	8.55353e-08	sox2	sox2 Transcription factor Sox-2 (Xenopus tropicalis OX=8364)
012921-RA	8.05758	1.08407	84.1475	1.16154e-06	1.71258e-05	PCLO	PCLO Protein piccolo (Fragment) (Gallus gallus OX=9031)
010501-RA	8.05286	-0.122466	75.9754	1.96003e-06	2.54748e-05	EFHC2	EFHC2 EF-hand domain-containing family member C2 (Gallus gallus OX=9031)
007247-RA	8.05044	-0.675284	135.498	9.42234e-08	2.76515e-06	Tmem74	Tmem74 Transmembrane protein 74 (Mus musculus OX=10090)
001000-RA	8.04468	1.959	139.546	8.04072e-08	2.48582e-06	Gcnt2	Gcnt2 N-acetyllactosaminide beta-1,6-N-acetylglucosaminyl-transferase (Mus musculus OX=10090)
000476-RA	8.04422	2.79064	78.1166	1.70104e-06	2.27917e-05	LIN7A	LIN7A Protein lin-7 homolog A (Homo sapiens OX=9606)
001214-RC,001214-RB,001214-RA	8.04149	1.40482	184.815	1.74366e-08	9.63195e-07	rundc3a	rundc3a RUN domain-containing protein 3A (Xenopus tropicalis OX=8364)
013990-RA	8.03125	0.607265	120.641	1.7551e-07	4.32188e-06	htr7	htr7 5-hydroxytryptamine receptor 7 (Xenopus laevis OX=8355)
001374-RB	8.02913	-2.65106	48.4106	0.000149099	0.00076118	IQSEC3	IQSEC3 IQ motif and SEC7 domain-containing protein 3 (Homo sapiens OX=9606)
008710-RA	8.0262	5.10015	102.746	4.10737e-07	7.9629e-06	GNG3	GNG3 Guanine nucleotide-binding protein G(I)/G(S)/G(O) subunit gamma-3 (Bos taurus OX=9913)
001169-RA	8.02558	-2.02049	81.1254	2.53553e-05	0.000186319	MC3R	MC3R Melanocortin receptor 3 (Homo sapiens OX=9606)
014769-RA	8.01877	3.82755	233.87	4.75549e-09	4.23147e-07	LRRN1	LRRN1 Leucine-rich repeat neuronal protein 1 (Homo sapiens OX=9606)
006700-RA	8.00889	3.24703	122.334	1.62935e-07	4.09981e-06	CDKL2	CDKL2 Cyclin-dependent kinase-like 2 (Macaca fascicularis OX=9541)
003657-RA	8.00801	-0.0475565	163.948	3.3569e-08	1.41633e-06	KCNC1	KCNC1 Potassium voltage-gated channel subfamily C member 1 (Homo sapiens OX=9606)
000295-RA	8.00394	1.39086	261.377	2.56184e-09	3.38676e-07	TMEM74B	TMEM74B Transmembrane protein 74B (Homo sapiens OX=9606)
016332-RA	8.0011	2.28747	78.0051	1.71349e-06	2.29364e-05	adra2c	adra2c Alpha-2C adrenergic receptor (Danio rerio OX=7955)
002915-RA	7.9883	-2.04721	97.5905	1.31941e-05	0.000111812	DSCAM	DSCAM Down syndrome cell adhesion molecule homolog (Gallus gallus OX=9031)
003252-RA	7.97321	1.9764	117.072	2.05944e-07	4.90076e-06	trarg1	trarg1 Trafficking regulator of GLUT4 1 (Xenopus tropicalis OX=8364)
002171-RA	7.96492	6.15987	95.929	5.88574e-07	1.01997e-05	SLC12A5	SLC12A5 Solute carrier family 12 member 5 (Homo sapiens OX=9606)
008711-RA	7.95947	4.19177	97.2713	5.47344e-07	9.66627e-06	Protein_of_unknown_function	Protein of unknown function
017384-RA	7.95182	-3.11741	29.5676	0.000732402	0.00272049	AIPL1	AIPL1 Aryl-hydrocarbon-interacting protein-like 1 (Bos taurus OX=9913)
010016-RA	7.95149	-2.09061	81.0337	2.54561e-05	0.000186764	OTOL1	OTOL1 Otolin-1 (Homo sapiens OX=9606)
016764-RA	7.94881	3.95402	118.747	1.90944e-07	4.60955e-06	Rtn4r	Rtn4r Reticulon-4 receptor (Rattus norvegicus OX=10116)
003021-RA	7.9473	-1.58291	89.2133	8.58673e-07	1.34673e-05	drd1c	drd1c D(1C) dopamine receptor (Xenopus laevis OX=8355)
012004-RA	7.94699	0.439814	157.156	4.22601e-08	1.62094e-06	C2cd4cC2CD4	C2cd4cC2CD4 family C2 calcium-dependent domain-containing protein 4C (Mus musculus OX=10090)
004009-RA	7.94427	3.91063	80.935	1.41883e-06	1.98878e-05	LMO3	LMO3 LIM domain only protein 3 (Bos taurus OX=9913)
006631-RA	7.94191	3.78491	244.726	3.69597e-09	3.77911e-07	Protein_of_unknown_function	Protein of unknown function
016034-RA	7.93738	3.3681	85.7465	1.05409e-06	1.58182e-05	PDZD4	PDZD4 PDZ domain-containing protein 4 (Homo sapiens OX=9606)
004019-RA	7.93043	3.2469	156.047	4.3918e-08	1.65659e-06	Rerg	Rerg Ras-related and estrogen-regulated growth inhibitor (Mus musculus OX=10090)
000730-RA	7.92354	-0.743974	124.541	5.50645e-06	5.69137e-05	Mthfd2l	Mthfd2l Probable bifunctional methylenetetrahydrofolate dehydrogenase/cyclohydrolase 2 (Mus musculus OX=10090)
000827-RA	7.91488	4.28233	247.555	3.4671e-09	3.77911e-07	Protein_of_unknown_function	Protein of unknown function
009101-RA	7.90746	3.24131	109.163	2.98424e-07	6.45237e-06	CNTNAP1	CNTNAP1 Contactin-associated protein 1 (Homo sapiens OX=9606)
010125-RA,010125-RB,010125-RC	7.9025	-0.594269	68.1286	3.40109e-06	3.92305e-05	NPAS4	NPAS4 Neuronal PAS domain-containing protein 4 (Homo sapiens OX=9606)
004641-RA	7.90225	1.91921	127.622	1.29939e-07	3.48875e-06	Dnajc6	Dnajc6 Putative tyrosine-protein phosphatase auxilin (Mus musculus OX=10090)
010203-RA	7.89994	-0.00679298	106.541	3.39305e-07	7.0402e-06	ascl1	ascl1 Achaete-scute homolog 1 (Xenopus laevis OX=8355)
000473-RA	7.89734	2.30581	155.317	4.50496e-08	1.68447e-06	Ppfia2	Ppfia2 Liprin-alpha-2 (Mus musculus OX=10090)
015976-RA	7.88674	-2.50057	26.6107	0.0010125	0.00353484	ITIH2	ITIH2 Inter-alpha-trypsin inhibitor heavy chain H2 (Homo sapiens OX=9606)
001261-RA	7.88121	1.67186	113.56	2.42113e-07	5.45581e-06	Gpr6	Gpr6 G-protein coupled receptor 6 (Rattus norvegicus OX=10116)
008734-RA	7.87905	0.192237	120.741	1.74737e-07	4.31994e-06	kcnk9	kcnk9 Potassium channel subfamily K member 9 (Xenopus laevis OX=8355)
010218-RA	7.87781	-3.26572	38.4852	0.000317276	0.00140437	HTR3A	HTR3A 5-hydroxytryptamine receptor 3A (Homo sapiens OX=9606)
005826-RA	7.87501	3.31602	165.394	3.20005e-08	1.36257e-06	Pou3f3	Pou3f3 POU domain, class 3, transcription factor 3 (Mus musculus OX=10090)
005629-RA	7.87034	0.477714	50.6836	1.45492e-05	0.000119438	cga	cga Glycoprotein hormones alpha chain (Lithobates catesbeiana OX=8400)
001403-RA	7.86933	-2.58314	47.3151	0.000160929	0.000810247	CSMD1	CSMD1 CUB and sushi domain-containing protein 1 (Homo sapiens OX=9606)
010008-RA	7.86229	2.22771	84.8859	1.1104e-06	1.65204e-05	tnrc4-a	tnrc4-a CUGBP Elav-like family member 3-A (Xenopus laevis OX=8355)
002602-RA	7.85932	-2.59291	67.5345	4.80432e-05	0.000305492	CLRN1	CLRN1 Clarin-1 (Homo sapiens OX=9606)
016163-RA	7.85889	3.75143	296.835	1.2583e-09	2.39267e-07	CHT1	CHT1 High-affinity choline transporter 1 (Torpedo marmorata OX=7788)
010162-RA	7.85276	1.61973	175.583	2.30875e-08	1.11664e-06	SLC7A14	SLC7A14 Probable cationic amino acid transporter (Homo sapiens OX=9606)
015364-RA	7.84986	-1.49582	54.216	0.000101882	0.000564113	Grin3b	Grin3b Glutamate receptor ionotropic, NMDA 3B (Mus musculus OX=10090)
013521-RA	7.84715	3.21167	107.465	3.24193e-07	6.79776e-06	GRIA2	GRIA2 Glutamate receptor 2 (Homo sapiens OX=9606)
017325-RA	7.8354	0.172325	23.3072	0.000454284	0.00186345	Protein_of_unknown_function	Protein of unknown function
013049-RA	7.83325	-1.78029	72.6649	3.72652e-05	0.000249893	Protein_of_unknown_function	Protein of unknown function
000144-RA	7.82531	2.14321	222.949	6.19928e-09	5.03911e-07	ZDHHC22	ZDHHC22 Palmitoyltransferase ZDHHC22 (Homo sapiens OX=9606)
006439-RA	7.82363	0.967451	113.088	2.47521e-07	5.55063e-06	drd5	drd5 D(1B) dopamine receptor (Xenopus laevis OX=8355)
016973-RA	7.80554	-1.55123	81.4644	2.49867e-05	0.000184314	CFAP44	CFAP44 Cilia- and flagella-associated protein 44 (Homo sapiens OX=9606)
007187-RA	7.79502	1.44213	115.666	2.19609e-07	5.09796e-06	Protein_of_unknown_function	Protein of unknown function
006841-RA	7.78733	2.03083	179.376	2.05388e-08	1.04051e-06	PTPRN2	PTPRN2 Receptor-type tyrosine-protein phosphatase N2 (Homo sapiens OX=9606)
010768-RA	7.78602	-2.37338	68.0443	4.68093e-05	0.000299567	Rsph14	Rsph14 Radial spoke head 14 homolog (Mus musculus OX=10090)
001830-RA	7.7818	-2.77059	26.9361	0.000975693	0.0034331	Protein_of_unknown_function	Protein of unknown function
003949-RA	7.77886	3.79217	141.06	7.5862e-08	2.39327e-06	SMIM18	SMIM18 Small integral membrane protein 18 (Homo sapiens OX=9606)
006365-RA	7.7782	3.8932	238.129	4.30214e-09	4.04464e-07	UPF0450	UPF0450 protein C17orf58 homolog (Xenopus laevis OX=8355)
001214-RC	7.77728	3.69875	77.7148	1.74643e-06	2.32446e-05	rundc3a	rundc3a RUN domain-containing protein 3A (Xenopus tropicalis OX=8364)
006021-RA	7.77616	2.3807	255.412	2.9136e-09	3.48653e-07	CSRNP3	CSRNP3 Cysteine/serine-rich nuclear protein 3 (Homo sapiens OX=9606)
004055-RA	7.77465	2.81687	97.1594	5.50649e-07	9.70715e-06	Ntrk2	Ntrk2 BDNF/NT-3 growth factors receptor (Mus musculus OX=10090)
007858-RA	7.77387	1.97869	258.263	2.73887e-09	3.42507e-07	VIP	VIP VIP peptides (Gallus gallus OX=9031)
004903-RA	7.76999	2.84961	337.177	6.15329e-10	1.85682e-07	KIF5C	KIF5C Kinesin heavy chain isoform 5C (Homo sapiens OX=9606)
014339-RA	7.76375	5.38504	424.627	1.6745e-10	1.07267e-07	C1QTNF4	C1QTNF4 Complement C1q tumor necrosis factor-related protein 4 (Homo sapiens OX=9606)
016333-RA	7.75483	0.848372	84.3882	1.14457e-06	1.69199e-05	PTCHD1	PTCHD1 Patched domain-containing protein 1 (Homo sapiens OX=9606)
005383-RA	7.75299	7.38382	52.1688	1.26615e-05	0.00010849	rtn1	rtn1 Reticulon-1 (Xenopus tropicalis OX=8364)
012529-RA	7.75203	4.07037	97.1378	5.5129e-07	9.70715e-06	PCSK2	PCSK2 Neuroendocrine convertase 2 (Homo sapiens OX=9606)
002000-RA	7.75167	0.184048	51.1901	1.38706e-05	0.000115847	emx1	emx1 Homeobox protein EMX1 (Xenopus tropicalis OX=8364)
005636-RA	7.75056	-3.129	27.868	0.000879255	0.00315739	Protein_of_unknown_function	Protein of unknown function
000901-RA	7.74951	-3.35711	38.4063	0.000319395	0.00141105	rax-b	rax-b Retinal homeobox protein Rx-B (Xenopus laevis OX=8355)
013866-RA	7.74832	2.10897	337.647	6.10525e-10	1.85682e-07	tmem35a	tmem35a Transmembrane protein 35A (Xenopus tropicalis OX=8364)
009582-RA	7.74799	-1.51283	47.6778	0.000156885	0.00079363	ATP13A4	ATP13A4 Probable cation-transporting ATPase 13A4 (Homo sapiens OX=9606)
004808-RA	7.74157	-1.19848	113.142	2.46896e-07	5.55063e-06	GABRB1	GABRB1 Gamma-aminobutyric acid receptor subunit beta-1 (Homo sapiens OX=9606)
000007-RA	7.7415	-1.87148	71.5742	2.65278e-06	3.23294e-05	vax1-b	vax1-b Ventral anterior homeobox 1b (Xenopus laevis OX=8355)
007756-RA	7.73541	6.28404	48.5899	1.78019e-05	0.000139767	Stmn4	Stmn4 Stathmin-4 (Mus musculus OX=10090)
001578-RA	7.73122	-2.24451	16.4618	0.00405125	0.0109792	EML6	EML6 Echinoderm microtubule-associated protein-like 6 (Homo sapiens OX=9606)
010513-RA	7.72981	-0.99434	63.4136	4.86649e-06	5.13701e-05	QRFP	QRFP Orexigenic neuropeptide QRFP (Homo sapiens OX=9606)
003249-RA	7.72192	-1.2082	90.2117	8.10507e-07	1.29765e-05	EFCAB5	EFCAB5 EF-hand calcium-binding domain-containing protein 5 (Homo sapiens OX=9606)
009348-RA	7.71544	-2.13626	83.9291	2.25003e-05	0.000169374	SHH	SHH Sonic hedgehog protein (Homo sapiens OX=9606)
009581-RA	7.71122	-1.97277	37.776	0.000336955	0.00146899	ATP13A4	ATP13A4 Probable cation-transporting ATPase 13A4 (Gallus gallus OX=9031)
018742-RA	7.7031	-2.814	40.6255	0.000266068	0.00121012	TMPRSS5	TMPRSS5 Transmembrane protease serine 5 (Homo sapiens OX=9606)
009218-RA	7.70173	-2.51461	15.5457	0.00472793	0.0124343	CSMD3	CSMD3 CUB and sushi domain-containing protein 3 (Homo sapiens OX=9606)
006901-RA	7.70082	0.865564	122.069	1.6483e-07	4.12997e-06	Kcnd2	Kcnd2 Potassium voltage-gated channel subfamily D member 2 (Rattus norvegicus OX=10116)
008640-RA	7.69663	1.05967	141.938	7.33646e-08	2.34109e-06	Minar1	Minar1 Major intrinsically disordered Notch2-binding receptor 1 (Mus musculus OX=10090)
007584-RA	7.6945	1.37576	150.928	5.26302e-08	1.87323e-06	FAM169A	FAM169A Soluble lamin-associated protein of 75 kDa (Homo sapiens OX=9606)
001643-RA	7.69405	-2.94562	52.105	0.000116502	0.000625236	Protein_of_unknown_function	Protein of unknown function
003137-RA	7.68953	4.35037	53.6202	1.10885e-05	9.75406e-05	NPB	NPB Neuropeptide B (Bos taurus OX=9913)
009847-RA	7.67906	5.21124	559.946	3.48059e-11	8.05234e-08	sbk1	sbk1 Serine/threonine-protein kinase SBK1 (Danio rerio OX=7955)
009894-RA	7.67407	7.83914	171.252	2.64647e-08	1.22454e-06	Stxbp1	Stxbp1 Syntaxin-binding protein 1 (Mus musculus OX=10090)
001794-RA	7.67171	1.23852	202.841	1.04513e-08	6.84315e-07	2022-03-11	MARCH11 E3 ubiquitin-protein ligase MARCH11 (Homo sapiens OX=9606)
005363-RA	7.66787	-3.26671	27.7886	0.000886984	0.0031805	ERFL	ERFL ETS domain-containing transcription factor ERF-like (Homo sapiens OX=9606)
003781-RA	7.66271	-3.29689	30.3812	0.000673082	0.00254233	bsx	bsx Brain-specific homeobox protein homolog (Danio rerio OX=7955)
011471-RA	7.66041	2.49824	245.102	3.66459e-09	3.77911e-07	GPR52	GPR52 G-protein coupled receptor 52 (Bos taurus OX=9913)
018741-RA	7.65925	-2.70978	31.3078	0.000612732	0.00236578	Tmprss5	Tmprss5 Transmembrane protease serine 5 (Mus musculus OX=10090)
006062-RA	7.6538	2.58526	293.374	1.34374e-09	2.4224e-07	PPP1R9A	PPP1R9A Neurabin-1 (Homo sapiens OX=9606)
015079-RA	7.64694	6.2092	128.711	1.24158e-07	3.378e-06	CKMT1	CKMT1 Creatine kinase U-type, mitochondrial (Gallus gallus OX=9031)
018570-RA	7.62998	-3.38952	25.8563	0.00110482	0.00379415	PRLHR	PRLHR Prolactin-releasing peptide receptor (Homo sapiens OX=9606)
013034-RA	7.6287	-2.54744	32.1684	0.000562683	0.00221325	Sult1c2a	Sult1c2a Sulfotransferase 1C2A (Rattus norvegicus OX=10116)
013141-RA	7.6287	1.42581	74.9066	2.10647e-06	2.69243e-05	Barhl2	Barhl2 BarH-like 2 homeobox protein (Rattus norvegicus OX=10116)
004359-RA	7.62733	-2.18982	15.5792	0.00470081	0.0123794	SPTBN4	SPTBN4 Spectrin beta chain, non-erythrocytic 4 (Homo sapiens OX=9606)
012716-RA	7.62716	-2.85586	48.4382	0.000148816	0.000760291	Fibrinogen-like	Fibrinogen-like protein 1-like protein (Gallus gallus OX=9031)
012719-RA	7.61954	2.07947	159.682	3.87502e-08	1.51741e-06	Septin4	Septin4 Septin-4 (Mus musculus OX=10090)
014315-RA	7.61661	-1.00194	53.0529	1.16744e-05	0.0001016	gmnc	gmnc Geminin coiled-coil domain-containing protein 1 (Xenopus laevis OX=8355)
009443-RA	7.6159	-1.20403	99.5676	4.84396e-07	8.8589e-06	HTR6	HTR6 5-hydroxytryptamine receptor 6 (Homo sapiens OX=9606)
014663-RA	7.61154	-3.36488	22.3326	0.00170963	0.00542085	Protein_of_unknown_function	Protein of unknown function
008920-RA	7.60655	2.47123	96.0684	5.84126e-07	1.0148e-05	Stx1b	Stx1b Syntaxin-1B (Mus musculus OX=10090)
003215-RA	7.60631	6.38076	45.0798	2.53858e-05	0.000186444	Probable	Probable glutamate receptor (Lithobates berlandieri OX=30360)
001350-RA	7.60337	1.24415	93.175	6.85141e-07	1.14584e-05	TTC24	TTC24 Tetratricopeptide repeat protein 24 (Homo sapiens OX=9606)
000528-RC,000528-RB,000528-RA	7.59957	1.13072	83.4625	1.21148e-06	1.75905e-05	crhr1	crhr1 Corticotropin-releasing factor receptor 1 (Xenopus laevis OX=8355)
006061-RA	7.58559	-2.6586	59.7484	7.321e-05	0.00043299	PPP1R9A	PPP1R9A Neurabin-1 (Homo sapiens OX=9606)
009723-RA	7.57577	2.2278	87.2955	9.60951e-07	1.46967e-05	LGALS2	LGALS2 Galectin-2 (Homo sapiens OX=9606)
009036-RA	7.57107	2.26391	140.959	7.61559e-08	2.3971e-06	CSMD2	CSMD2 CUB and sushi domain-containing protein 2 (Homo sapiens OX=9606)
001672-RA	7.56525	5.78258	85.7468	1.05407e-06	1.58182e-05	sgne1	sgne1 Neuroendocrine protein 7B2 (Fragment) (Xenopus laevis OX=8355)
004759-RA	7.55477	3.07275	191.115	1.4505e-08	8.62343e-07	CLGN	CLGN Calmegin (Canis lupus familiaris OX=9615)
006883-RA,006883-RB	7.55422	-0.985848	33.7216	9.55352e-05	0.000535591	Protein_of_unknown_function	Protein of unknown function
000985-RA	7.55279	1.69351	76.7211	1.8649e-06	2.45139e-05	odf3	odf3 Outer dense fiber protein 3 (Xenopus tropicalis OX=8364)
011487-RA	7.54724	-2.41456	22.6565	0.00163882	0.00523674	CCDC173	CCDC173 Coiled-coil domain-containing protein 173 (Homo sapiens OX=9606)
017386-RA	7.53091	0.388328	69.0846	3.1711e-06	3.72403e-05	S-arrestin	S-arrestin (Lithobates pipiens OX=8404)
007569-RA	7.52636	0.84326	103.437	3.96509e-07	7.82322e-06	NXPH1	NXPH1 Neurexophilin-1 (Homo sapiens OX=9606)
010011-RA	7.52311	-2.74539	34.6543	0.000444436	0.00183117	Protein_of_unknown_function	Protein of unknown function
008223-RA	7.52066	0.889145	68.1219	3.40275e-06	3.92305e-05	Klhdc9	Klhdc9 Kelch domain-containing protein 9 (Mus musculus OX=10090)
013302-RA	7.51554	1.28285	129.335	1.2098e-07	3.31472e-06	CACNB3	CACNB3 Voltage-dependent L-type calcium channel subunit beta-3 (Homo sapiens OX=9606)
008283-RA	7.51431	-3.20391	20.4688	0.00220204	0.00667538	RBP1	RBP1 Retinol-binding protein 1 (Bos taurus OX=9913)
010148-RA	7.51261	-2.8227	50.6203	0.000128399	0.00067537	star	star Steroidogenic acute regulatory protein (Xenopus laevis OX=8355)
017083-RA	7.5088	-3.1961	15.8854	0.0044614	0.0118683	GSX1	GSX1 GS homeobox 1 (Homo sapiens OX=9606)
010267-RA	7.50805	3.27361	101.399	4.4023e-07	8.33338e-06	HPCAL1	HPCAL1 Hippocalcin-like protein 1 (Taeniopygia guttata OX=59729)
016550-RA	7.49988	2.53629	205.194	9.80719e-09	6.64067e-07	SALL1	SALL1 Sal-like protein 1 (Homo sapiens OX=9606)
012628-RA	7.49804	0.617772	140.499	7.75125e-08	2.42012e-06	HRH2	HRH2 Histamine H2 receptor (Cavia porcellus OX=10141)
005211-RA	7.4974	3.48366	316.715	8.74794e-10	1.9314e-07	LRRTM4	LRRTM4 Leucine-rich repeat transmembrane neuronal protein 4 (Homo sapiens OX=9606)
005577-RA	7.49539	-3.4058	14.1423	0.00606894	0.0152946	GCIP	GCIP Guanylyl cyclase inhibitory protein (Lithobates pipiens OX=8404)
003067-RA	7.48306	3.02406	180.07	2.01087e-08	1.04051e-06	TSPOAP1	TSPOAP1 Peripheral-type benzodiazepine receptor-associated protein 1 (Homo sapiens OX=9606)
004159-RA	7.48261	1.72766	155.258	4.51424e-08	1.68447e-06	NPY5R	NPY5R Neuropeptide Y receptor type 5 (Canis lupus familiaris OX=9615)
001771-RA	7.4811	-2.87945	31.6643	0.000591342	0.00229946	CELSR3	CELSR3 Cadherin EGF LAG seven-pass G-type receptor 3 (Homo sapiens OX=9606)
018969-RA	7.47422	-2.68067	59.7611	7.31569e-05	0.000432874	CCDC170	CCDC170 Coiled-coil domain-containing protein 170 (Homo sapiens OX=9606)
013557-RA	7.47265	2.52749	9.95883	0.0143764	0.0312299	UTS2B	UTS2B Urotensin-2B (Homo sapiens OX=9606)
012806-RA	7.46887	2.43208	170.052	2.7501e-08	1.25161e-06	CHRNA5	CHRNA5 Neuronal acetylcholine receptor subunit alpha-5 (Gallus gallus OX=9031)
006620-RA	7.46803	2.42113	107.667	3.21003e-07	6.75127e-06	Protein_of_unknown_function	Protein of unknown function
002973-RA	7.4667	3.12009	139.472	8.0639e-08	2.48744e-06	B3GAT1	B3GAT1 Galactosylgalactosylxylosylprotein 3-beta-glucuronosyltransferase 1 (Homo sapiens OX=9606)
005614-RA	7.45367	-3.17239	28.1593	0.000851606	0.00307282	DTHD1	DTHD1 Death domain-containing protein 1 (Homo sapiens OX=9606)
009831-RC	7.4497	-3.10347	20.5468	0.0021781	0.0066129	CACNA1E	CACNA1E Voltage-dependent R-type calcium channel subunit alpha-1E (Homo sapiens OX=9606)
010339-RA	7.44267	-2.41848	31.8706	0.000579395	0.00226427	Dnah5	Dnah5 Dynein heavy chain 5, axonemal (Fragment) (Rattus norvegicus OX=10116)
007694-RA	7.44078	3.09568	331.956	6.71771e-10	1.87753e-07	Lingo2	Lingo2 Leucine-rich repeat and immunoglobulin-like domain-containing nogo receptor-interacting protein 2 (Mus musculus OX=10090)
012708-RA	7.44062	1.68432	86.7671	9.91593e-07	1.5079e-05	HS3ST4	HS3ST4 Heparan sulfate glucosamine 3-O-sulfotransferase 4 (Homo sapiens OX=9606)
003022-RA	7.43279	-3.17275	38.6995	0.000311619	0.00138401	drd1c	drd1c D(1C) dopamine receptor (Xenopus laevis OX=8355)
007441-RA	7.42962	-1.16916	25.1145	0.000335629	0.00146597	KCNH4	KCNH4 Potassium voltage-gated channel subfamily H member 4 (Homo sapiens OX=9606)
015605-RA	7.42956	0.0973619	85.8193	1.04948e-06	1.58182e-05	Fut9	Fut9 Alpha-(1,3)-fucosyltransferase 9 (Mus musculus OX=10090)
000302-RA	7.42814	0.557948	83.893	1.17981e-06	1.72752e-05	Protein_of_unknown_function	Protein of unknown function
007612-RA	7.42675	-2.82449	47.7619	0.000155966	0.000790422	Kcnh7	Kcnh7 Potassium voltage-gated channel subfamily H member 7 (Mus musculus OX=10090)
010955-RA	7.41025	0.509821	68.9436	3.20384e-06	3.74663e-05	Desi2	Desi2 Deubiquitinase DESI2 (Mus musculus OX=10090)
012922-RB,012922-RA	7.40954	1.02854	64.7306	4.39316e-06	4.75304e-05	PCLO	PCLO Protein piccolo (Fragment) (Gallus gallus OX=9031)
017911-RA	7.40046	4.13909	105.624	3.55143e-07	7.24112e-06	CHRNA4	CHRNA4 Neuronal acetylcholine receptor subunit alpha-4 (Gallus gallus OX=9031)
011304-RA	7.40036	-3.43433	16.3186	0.00414854	0.011173	Protein_of_unknown_function	Protein of unknown function
010721-RA	7.40028	4.24057	85.7924	1.05118e-06	1.58182e-05	sst2	sst2 Somatostatin-2 (Pelophylax ridibundus OX=8406)
012507-RA	7.39615	2.69151	177.837	2.15312e-08	1.07033e-06	Crad	Crad Cancer-related regulator of actin dynamics (Mus musculus OX=10090)
006271-RA	7.37656	-1.34913	93.4336	6.7532e-07	1.13488e-05	insy1	insy1 Inhibitory synaptic factor 1 (Xenopus laevis OX=8355)
010739-RA	7.37167	-0.652192	79.5159	1.55342e-06	2.12653e-05	POU4F3	POU4F3 POU domain, class 4, transcription factor 3 (Homo sapiens OX=9606)
012923-RA	7.36537	2.569	169.747	2.77721e-08	1.25308e-06	PCLO	PCLO Protein piccolo (Fragment) (Gallus gallus OX=9031)
009981-RA	7.36334	2.08632	182.968	1.8424e-08	9.91254e-07	ANKRD55	ANKRD55 Ankyrin repeat domain-containing protein 55 (Homo sapiens OX=9606)
004796-RA	7.36219	-0.586814	78.3376	1.67666e-06	2.2574e-05	Shc3	Shc3 SHC-transforming protein 3 (Rattus norvegicus OX=10116)
004489-RA	7.36217	0.498575	98.6579	5.08261e-07	9.18642e-06	Slc35d3	Slc35d3 Solute carrier family 35 member D3 (Mus musculus OX=10090)
012104-RA	7.35776	-3.3544	28.3717	0.00083213	0.00301587	rho	rho Rhodopsin (Solea solea OX=90069)
017093-RE	7.34091	-0.951012	65.1135	4.26583e-06	4.65153e-05	MAP2	MAP2 Microtubule-associated protein 2 (Homo sapiens OX=9606)
019119-RB	7.32955	-0.6409	49.9364	1.56229e-05	0.000126303	Rusc1	Rusc1 RUN and SH3 domain-containing protein 1 (Mus musculus OX=10090)
009214-RA	7.3203	0.752288	54.3408	1.03931e-05	9.23308e-05	Trpm2	Trpm2 Transient receptor potential cation channel subfamily M member 2 (Mus musculus OX=10090)
002741-RA	7.31437	-1.01754	116.492	2.11454e-07	4.98092e-06	tmem196	tmem196 Transmembrane protein 196 (Xenopus tropicalis OX=8364)
011786-RA	7.31145	3.2679	164.625	3.28243e-08	1.38913e-06	GDAP1	GDAP1 Ganglioside-induced differentiation-associated protein 1 (Bos taurus OX=9913)
007881-RA	7.30105	4.86579	49.1325	1.68833e-05	0.000133902	CBLN2	CBLN2 Cerebellin-2 (Homo sapiens OX=9606)
013035-RA	7.29983	-3.13596	37.2911	0.000351303	0.00151914	Protein_of_unknown_function	Protein of unknown function
003952-RA	7.29849	0.904564	52.0677	1.27805e-05	0.000109443	CHRNB3	CHRNB3 Neuronal acetylcholine receptor subunit beta-3 (Gallus gallus OX=9031)
007862-RA	7.28216	-0.464197	99.8852	4.76375e-07	8.75836e-06	Tmem229a	Tmem229a Transmembrane protein 229A (Mus musculus OX=10090)
012894-RA	7.28102	-3.48793	22.0575	0.00177285	0.00558658	them4	them4 Acyl-coenzyme A thioesterase THEM4 (Xenopus laevis OX=8355)
000991-RA	7.27803	-1.23606	20.9189	0.000695746	0.0026117	GUCA1A	GUCA1A Guanylyl cyclase-activating protein 1 (Gallus gallus OX=9031)
000611-RB	7.27538	-3.21012	34.9811	0.000431323	0.00178509	CNGB1	CNGB1 Cyclic nucleotide-gated cation channel beta-1 (Bos taurus OX=9913)
013712-RA	7.27249	-2.06569	31.1009	0.000625598	0.00240552	Protein_of_unknown_function	Protein of unknown function
002019-RA	7.2687	1.0947	91.4629	7.54546e-07	1.23077e-05	LRTM2	LRTM2 Leucine-rich repeat and transmembrane domain-containing protein 2 (Homo sapiens OX=9606)
018654-RA	7.26858	1.2063	73.5747	2.3073e-06	2.89581e-05	tmem151b	tmem151b Transmembrane protein 151B (Xenopus tropicalis OX=8364)
008395-RA,008395-RB,008395-RC	7.26734	-0.619399	42.1832	0.000235236	0.00109354	Pkd1	Pkd1 Polycystin-1 (Mus musculus OX=10090)
018358-RA	7.248	3.53611	451.872	1.17728e-10	9.61287e-08	PCP4L1	PCP4L1 Purkinje cell protein 4-like protein 1 (Bos taurus OX=9913)
002494-RA	7.24592	-2.83652	35.2103	0.000422417	0.00175527	Protein_of_unknown_function	Protein of unknown function
000192-RA	7.24168	-0.742307	73.9207	2.25305e-06	2.83798e-05	Barhl1	Barhl1 BarH-like 1 homeobox protein (Rattus norvegicus OX=10116)
004625-RA	7.23589	-2.85578	49.6005	0.000137468	0.000711482	Aloxe3	Aloxe3 Hydroperoxide isomerase ALOXE3 (Rattus norvegicus OX=10116)
005593-RA	7.23475	0.782268	69.3776	3.10428e-06	3.66416e-05	chrm4	chrm4 Muscarinic acetylcholine receptor M4 (Xenopus laevis OX=8355)
006036-RA	7.23311	1.55188	115.217	2.24185e-07	5.15217e-06	SLC6A15	SLC6A15 Sodium-dependent neutral amino acid transporter B(0)AT2 (Homo sapiens OX=9606)
000099-RA	7.22772	-2.36604	52.4346	0.000114053	0.000615779	PRDM13	PRDM13 PR domain zinc finger protein 13 (Homo sapiens OX=9606)
014605-RA	7.22159	-1.87953	9.09492	0.017669	0.0370825	DBH	DBH Dopamine beta-hydroxylase (Homo sapiens OX=9606)
016337-RA	7.22085	-2.45828	40.7198	0.00026406	0.00120296	Protein_of_unknown_function	Protein of unknown function
010337-RA	7.22039	-2.83544	20.8488	0.00208838	0.00638378	DNAH5	DNAH5 Dynein heavy chain 5, axonemal (Homo sapiens OX=9606)
007088-RA	7.218	0.999086	105.896	3.50349e-07	7.19253e-06	myt1	myt1 Myelin transcription factor 1 (Xenopus laevis OX=8355)
004144-RA	7.21625	1.01476	63.7064	4.75628e-06	5.05916e-05	ST8SIA6	ST8SIA6 Alpha-2,8-sialyltransferase 8F (Pan troglodytes OX=9598)
000837-RA	7.21314	1.93541	186.03	1.68207e-08	9.63195e-07	Protein_of_unknown_function	Protein of unknown function
004873-RA	7.21227	3.59911	83.2217	1.22962e-06	1.77912e-05	ELFN1	ELFN1 Protein ELFN1 (Homo sapiens OX=9606)
012278-RB,012278-RC	7.20862	3.50812	94.1008	6.5074e-07	1.10427e-05	PPP4R4	PPP4R4 Serine/threonine-protein phosphatase 4 regulatory subunit 4 (Homo sapiens OX=9606)
013989-RA	7.20197	1.87072	202.959	1.04179e-08	6.84315e-07	Chrm5	Chrm5 Muscarinic acetylcholine receptor M5 (Rattus norvegicus OX=10116)
015232-RA	7.19741	1.67048	229.067	5.33571e-09	4.60031e-07	SYNDIG1	SYNDIG1 Synapse differentiation-inducing gene protein 1 (Homo sapiens OX=9606)
018569-RA	7.19494	1.97355	126.073	1.38719e-07	3.67456e-06	CHRNA9	CHRNA9 Neuronal acetylcholine receptor subunit alpha-9 (Gallus gallus OX=9031)
010336-RA	7.19344	-3.09246	27.522	0.000913593	0.0032567	DNAH5	DNAH5 Dynein heavy chain 5, axonemal (Homo sapiens OX=9606)
012451-RA	7.19093	2.99656	70.3248	2.89935e-06	3.48449e-05	HMGCLL1	HMGCLL1 3-hydroxy-3-methylglutaryl-CoA lyase, cytoplasmic (Homo sapiens OX=9606)
006411-RA	7.18892	-1.03004	25.6696	0.000306784	0.00136814	gnrh1	gnrh1 Progonadoliberin-1 (Lithobates catesbeiana OX=8400)
010412-RA	7.18513	1.73526	131.359	1.11313e-07	3.10893e-06	JAKMIP2	JAKMIP2 Janus kinase and microtubule-interacting protein 2 (Homo sapiens OX=9606)
005391-RA	7.1803	1.34134	91.9839	7.32589e-07	1.20202e-05	chst1	chst1 Carbohydrate sulfotransferase 1 (Danio rerio OX=7955)
006271-RB	7.17599	-3.24677	18.6437	0.00287168	0.00828899	insy1	insy1 Inhibitory synaptic factor 1 (Xenopus laevis OX=8355)
013814-RA	7.16979	-3.15833	33.6805	0.000486619	0.00197332	ADGRV1	ADGRV1 Adhesion G-protein coupled receptor V1 (Homo sapiens OX=9606)
017209-RA	7.16405	1.22377	118.93	1.89389e-07	4.57997e-06	A2ML1	A2ML1 Alpha-2-macroglobulin-like protein 1 (Homo sapiens OX=9606)
011702-RA	7.15447	-3.74298	28.4763	0.00082275	0.00298968	cdhr1	cdhr1 Cadherin-related family member 1 (Xenopus laevis OX=8355)
006018-RA	7.15265	5.22574	45.8614	2.34121e-05	0.000174781	Scn2a	Scn2a Sodium channel protein type 2 subunit alpha (Mus musculus OX=10090)
018056-RA	7.14664	-0.00625419	97.0755	5.53142e-07	9.71919e-06	SSTR2	SSTR2 Somatostatin receptor type 2 (Sus scrofa OX=9823)
005541-RA	7.14055	2.38914	103.372	3.97815e-07	7.82322e-06	RASAL1	RASAL1 RasGAP-activating-like protein 1 (Homo sapiens OX=9606)
004226-RA	7.13814	0.865733	89.554	8.41869e-07	1.33108e-05	gnrh2	gnrh2 Progonadoliberin-2 (Lithobates catesbeiana OX=8400)
015766-RA	7.13745	2.39614	176.125	2.27018e-08	1.10946e-06	MC5R	MC5R Melanocortin receptor 5 (Pan troglodytes OX=9598)
014365-RA	7.13698	-2.94647	15.7453	0.00456898	0.0121034	Protein_of_unknown_function	Protein of unknown function
005856-RA	7.13077	2.79752	149.665	5.50811e-08	1.93565e-06	Sez6l	Sez6l Seizure 6-like protein (Mus musculus OX=10090)
009461-RA	7.12467	-0.959084	66.9225	3.71973e-06	4.21155e-05	Wnk2	Wnk2 Serine/threonine-protein kinase WNK2 (Mus musculus OX=10090)
012559-RA	7.12231	-2.59631	23.7218	0.00143058	0.00468016	nkx2.2a	nkx2.2a Homeobox protein Nkx-2.2a (Danio rerio OX=7955)
007126-RA	7.11349	-0.907446	46.4245	2.21015e-05	0.000166553	CACNA1A	CACNA1A Voltage-dependent P/Q-type calcium channel subunit alpha-1A (Homo sapiens OX=9606)
015425-RA	7.10961	-1.3423	36.0682	7.0785e-05	0.000421521	REELD1	REELD1 Reelin domain-containing protein 1 (Homo sapiens OX=9606)
014755-RA	7.10531	4.50697	82.2756	1.30408e-06	1.86365e-05	LRRC4C	LRRC4C Leucine-rich repeat-containing protein 4C (Homo sapiens OX=9606)
015226-RA	7.10495	3.90081	102.852	4.08516e-07	7.94834e-06	PLCH1	PLCH1 1-phosphatidylinositol 4,5-bisphosphate phosphodiesterase eta-1 (Homo sapiens OX=9606)
007673-RA	7.09484	9.32708	286.605	1.53127e-09	2.53042e-07	ALDOC	ALDOC Fructose-bisphosphate aldolase C (Macaca fascicularis OX=9541)
008992-RA	7.09222	-2.34566	30.5383	0.000147364	0.000754541	Rdh7	Rdh7 Retinol dehydrogenase 7 (Rattus norvegicus OX=10116)
002665-RA	7.08383	0.787759	108.92	3.01956e-07	6.49837e-06	GPR61	GPR61 G-protein coupled receptor 61 (Homo sapiens OX=9606)
008145-RA	7.07783	1.79949	77.3137	1.79315e-06	2.37734e-05	CACNG2	CACNG2 Voltage-dependent calcium channel gamma-2 subunit (Homo sapiens OX=9606)
009336-RA	7.06668	1.89753	109.082	2.99595e-07	6.46762e-06	TRIM9	TRIM9 E3 ubiquitin-protein ligase TRIM9 (Bos taurus OX=9913)
011270-RA	7.06228	-1.10801	50.9143	1.42353e-05	0.00011762	Protein_of_unknown_function	Protein of unknown function
001950-RA	7.05806	0.555813	92.6752	7.04599e-07	1.17155e-05	PFN4	PFN4 Profilin-4 (Bos taurus OX=9913)
002230-RA	7.05702	2.28102	136.251	9.14543e-08	2.71808e-06	Rims2	Rims2 Regulating synaptic membrane exocytosis protein 2 (Rattus norvegicus OX=10116)
011704-RA	7.05544	-3.80123	25.0878	0.0012101	0.00409792	lrit2	lrit2 Leucine-rich repeat, immunoglobulin-like domain and transmembrane domain-containing protein 2 (Danio rerio OX=7955)
011575-RA	7.05397	3.3282	143.22	6.98884e-08	2.26136e-06	UPF3A	UPF3A Regulator of nonsense transcripts 3A (Homo sapiens OX=9606)
000300-RA	7.05137	1.8297	183.655	1.80492e-08	9.78674e-07	PDYN	PDYN Proenkephalin-B (Sus scrofa OX=9823)
011479-RA	7.04941	1.54397	64.6093	4.4344e-06	4.78647e-05	Protein_of_unknown_function	Protein of unknown function
010012-RA	7.04783	-1.625	61.7099	5.57049e-06	5.74473e-05	CACNA1B	CACNA1B Voltage-dependent N-type calcium channel subunit alpha-1B (Oryctolagus cuniculus OX=9986)
016245-RA	7.0336	0.663752	86.5146	1.00664e-06	1.52546e-05	NHLH1	NHLH1 Helix-loop-helix protein 1 (Homo sapiens OX=9606)
014151-RA	7.0209	-3.37025	23.1004	0.00154768	0.00499379	Protein_of_unknown_function	Protein of unknown function
008167-RA	7.01996	1.5008	100.187	4.68901e-07	8.67842e-06	KCTD16	KCTD16 BTB/POZ domain-containing protein KCTD16 (Homo sapiens OX=9606)
010007-RA	7.01829	-2.68351	26.5047	0.00102486	0.00357196	Protein_of_unknown_function	Protein of unknown function
011584-RA	7.01166	-2.57664	44.5074	2.69553e-05	0.00019444	PRSS3	PRSS3 Trypsin-3 (Homo sapiens OX=9606)
009219-RA	7.01117	-2.87985	43.3482	0.00021508	0.00102139	CSMD3	CSMD3 CUB and sushi domain-containing protein 3 (Homo sapiens OX=9606)
011263-RA	7.00762	0.642006	114.159	2.35448e-07	5.34902e-06	Slc6a17	Slc6a17 Sodium-dependent neutral amino acid transporter SLC6A17 (Mus musculus OX=10090)
001772-RA	7.00696	-1.93234	24.515	0.000370426	0.00158433	CELSR3	CELSR3 Cadherin EGF LAG seven-pass G-type receptor 3 (Homo sapiens OX=9606)
010358-RA	7.00388	0.663425	128.673	1.24354e-07	3.378e-06	BDNF	BDNF Brain-derived neurotrophic factor (Gallus gallus OX=9031)
016257-RA	6.9889	-1.7536	53.1333	1.15891e-05	0.000101111	Lrrc18	Lrrc18 Leucine-rich repeat-containing protein 18 (Mus musculus OX=10090)
008238-RA	6.98578	0.702409	43.1962	3.10004e-05	0.00021624	dll1	dll1 Homeobox protein DLL-1 (Xenopus laevis OX=8355)
007127-RA	6.98457	-3.16078	16.201	0.00423065	0.0113545	CACNA1A	CACNA1A Voltage-dependent P/Q-type calcium channel subunit alpha-1A (Oryctolagus cuniculus OX=9986)
007125-RA	6.98264	-1.59881	35.7864	7.33198e-05	0.000433455	CACNA1A	CACNA1A Voltage-dependent P/Q-type calcium channel subunit alpha-1A (Fragment) (Gallus gallus OX=9031)
017399-RA	6.9809	2.94088	93.9146	6.57492e-07	1.11436e-05	ENTPD3	ENTPD3 Ectonucleoside triphosphate diphosphohydrolase 3 (Homo sapiens OX=9606)
001504-RA	6.97662	5.72567	61.1734	5.81643e-06	5.91487e-05	HPCAL4	HPCAL4 Hippocalcin-like protein 4 (Bos taurus OX=9913)
013831-RA	6.97186	-3.06472	8.11367	0.0226709	0.045557	f2r	f2r Proteinase-activated receptor 1 (Xenopus laevis OX=8355)
017082-RA	6.97099	-0.460584	99.9859	4.73864e-07	8.73533e-06	Protein_of_unknown_function	Protein of unknown function
016105-RA	6.96996	1.22705	80.2295	1.48396e-06	2.05905e-05	Kcng4	Kcng4 Potassium voltage-gated channel subfamily G member 4 (Mus musculus OX=10090)
003036-RA	6.96901	-2.49438	69.5048	3.0758e-06	3.63958e-05	ESR2	ESR2 Estrogen receptor beta (Fragment) (Macaca mulatta OX=9544)
011886-RA	6.96666	-2.0231	36.1087	7.04285e-05	0.000419939	not2	not2 Homeobox protein not2 (Xenopus laevis OX=8355)
003086-RA	6.94534	-3.78162	17.5165	0.00341694	0.0095742	Tph2	Tph2 Tryptophan 5-hydroxylase 2 (Mus musculus OX=10090)
013718-RA	6.9433	-3.34458	15.5749	0.00470425	0.0123861	CYP2C8	CYP2C8 Cytochrome P450 2C8 (Homo sapiens OX=9606)
011034-RA	6.93627	-3.44974	17.1871	0.00360059	0.00999396	Rd3	Rd3 Protein RD3 (Mus musculus OX=10090)
011327-RA	6.93123	6.63217	311.542	9.59504e-10	1.98233e-07	SPOCK2	SPOCK2 Testican-2 (Homo sapiens OX=9606)
017410-RA	6.92809	7.28927	26.679	0.000261452	0.00119299	Lipocalin	Lipocalin (Rhinella marina OX=8386)
016344-RA	6.92082	0.939206	234.708	4.66204e-09	4.19869e-07	Protein_of_unknown_function	Protein of unknown function
014322-RA	6.91302	2.78481	203.603	1.02374e-08	6.82016e-07	gsg1l	gsg1l Germ cell-specific gene 1-like protein (Xenopus tropicalis OX=8364)
009376-RA	6.91152	-1.32883	75.5562	2.01599e-06	2.59702e-05	EVX2	EVX2 Homeobox even-skipped homolog protein 2 (Heterodontus francisci OX=7792)
014365-RB	6.90941	-1.50261	68.4803	3.31427e-06	3.85628e-05	Protein_of_unknown_function	Protein of unknown function
009349-RA	6.90344	-0.596311	114.347	2.33398e-07	5.31987e-06	SHH	SHH Sonic hedgehog protein (Gallus gallus OX=9031)
001316-RA	6.89736	2.25926	195.687	1.27368e-08	7.78852e-07	Protein_of_unknown_function	Protein of unknown function
006271-RA,006271-RB	6.89438	3.84853	161.926	3.59172e-08	1.44932e-06	insy1	insy1 Inhibitory synaptic factor 1 (Xenopus laevis OX=8355)
006544-RA	6.89386	-2.76692	46.3421	2.22878e-05	0.000167866	UCN	UCN Urocortin (Homo sapiens OX=9606)
003834-RA	6.89347	-3.3487	23.8307	0.00141124	0.00462996	CFAP54	CFAP54 Cilia- and flagella-associated protein 54 (Homo sapiens OX=9606)
006946-RA	6.89252	4.94473	231.17	5.07204e-09	4.45601e-07	Fam131a	Fam131a Protein FAM131A (Mus musculus OX=10090)
000855-RA	6.89142	-0.414237	24.4237	0.000376093	0.00160139	Lhx8	Lhx8 LIM/homeobox protein Lhx8 (Mus musculus OX=10090)
008997-RA	6.89011	-1.79086	40.0207	0.000279406	0.00126374	LRP2	LRP2 Low-density lipoprotein receptor-related protein 2 (Homo sapiens OX=9606)
018467-RA	6.88545	4.55062	44.2141	2.78035e-05	0.000199114	Protein_of_unknown_function	Protein of unknown function
000388-RA	6.88134	-3.44398	18.2863	0.00303176	0.00866815	KCNT2	KCNT2 Potassium channel subfamily T member 2 (Homo sapiens OX=9606)
007505-RA	6.87674	0.635867	260.15	2.62996e-09	3.39247e-07	RLN3	RLN3 Relaxin-3 (Sus scrofa OX=9823)
017445-RB,017445-RA	6.87366	1.8301	19.031	0.000998242	0.00349385	asic1c	asic1c Acid-sensing ion channel 1C (Danio rerio OX=7955)
016877-RA	6.87051	-3.82432	24.2764	0.00133539	0.0044431	camkv	camkv CaM kinase-like vesicle-associated protein (Xenopus laevis OX=8355)
006187-RA	6.86871	0.682241	130.022	1.17594e-07	3.25814e-06	KRT222	KRT222 Keratin-like protein KRT222 (Bos taurus OX=9913)
002900-RA	6.8675	4.42749	131.168	1.12186e-07	3.12703e-06	Kif1a	Kif1a Kinesin-like protein KIF1A (Mus musculus OX=10090)
008175-RA	6.8649	4.69001	209.665	8.70718e-09	6.04322e-07	LRRTM1	LRRTM1 Leucine-rich repeat transmembrane neuronal protein 1 (Bos taurus OX=9913)
001951-RA	6.85878	-0.833719	92.8873	6.96262e-07	1.16303e-05	Protein_of_unknown_function	Protein of unknown function
004249-RA	6.84228	3.69708	122.359	1.62758e-07	4.09981e-06	Unc13a	Unc13a Protein unc-13 homolog A (Rattus norvegicus OX=10116)
010517-RA	6.83363	2.16391	91.2904	7.61984e-07	1.23647e-05	Eml5	Eml5 Echinoderm microtubule-associated protein-like 5 (Mus musculus OX=10090)
004306-RA	6.83058	-2.00829	63.4752	4.84304e-06	5.12738e-05	PDE4B	PDE4B cAMP-specific 3',5'-cyclic phosphodiesterase 4B (Homo sapiens OX=9606)
002829-RA	6.82486	1.93587	77.7135	1.74657e-06	2.32446e-05	ZNF226	ZNF226 Zinc finger protein 226 (Homo sapiens OX=9606)
005180-RA	6.80989	-1.62774	45.6967	2.38126e-05	0.00017695	RAPGEF4	RAPGEF4 Rap guanine nucleotide exchange factor 4 (Homo sapiens OX=9606)
008632-RA	6.80465	1.89505	106.846	3.34225e-07	6.95559e-06	KIAA1324L	KIAA1324L UPF0577 protein KIAA1324-like (Homo sapiens OX=9606)
000236-RA	6.80411	3.24574	157.598	4.16204e-08	1.60481e-06	prelid3a	prelid3a PRELI domain containing protein 3A (Xenopus laevis OX=8355)
008053-RA	6.80321	-2.97739	37.9944	0.000330735	0.0014487	Protein_of_unknown_function	Protein of unknown function
002739-RA	6.80315	-3.80518	16.335	0.00413727	0.0111492	Protein_of_unknown_function	Protein of unknown function
000088-RA	6.78743	2.84252	83.9528	1.17548e-06	1.72344e-05	NKX6-2	NKX6-2 Homeobox protein Nkx-6.2 (Homo sapiens OX=9606)
002288-RA	6.77744	-0.0749896	76.9995	1.83078e-06	2.41569e-05	RD3L	RD3L Protein RD3-like (Homo sapiens OX=9606)
010039-RA	6.77523	-0.885293	91.2366	7.64321e-07	1.23799e-05	TRPC5	TRPC5 Short transient receptor potential channel 5 (Oryctolagus cuniculus OX=9986)
003589-RA	6.77351	-0.553304	47.4333	1.99624e-05	0.000153295	Protein_of_unknown_function	Protein of unknown function
016987-RA	6.7711	-2.60875	61.2294	5.7902e-06	5.89682e-05	CRYAA	CRYAA Alpha-crystallin A chain (Lithobates catesbeiana OX=8400)
009745-RA	6.76537	-1.90251	66.7618	3.76479e-06	4.24525e-05	LRRC74B	LRRC74B Leucine-rich repeat-containing protein 74B (Homo sapiens OX=9606)
017093-RC,017093-RD,017093-RB,017093-RE,017093-RA	6.76465	4.26434	101.494	4.3805e-07	8.30678e-06	MAP2	MAP2 Microtubule-associated protein 2 (Homo sapiens OX=9606)
008864-RA	6.76146	-4.00454	23.5368	0.00578913	0.0146935	Protein_of_unknown_function	Protein of unknown function
014483-RA	6.76089	-3.81719	21.2482	0.00197679	0.00609504	Protein_of_unknown_function	Protein of unknown function
003217-RA	6.75959	0.0769836	78.5564	1.65294e-06	2.23412e-05	Hes5	Hes5 Transcription factor HES-5 (Mus musculus OX=10090)
006083-RA	6.7576	0.614088	130.283	1.16336e-07	3.22971e-06	Sertm1	Sertm1 Serine-rich and transmembrane domain-containing protein 1 (Mus musculus OX=10090)
016106-RA	6.74924	1.14852	127.359	1.31387e-07	3.51403e-06	KCNG4	KCNG4 Potassium voltage-gated channel subfamily G member 4 (Homo sapiens OX=9606)
009216-RA	6.74631	-3.52528	10.851	0.0117527	0.0263682	Csmd3	Csmd3 CUB and sushi domain-containing protein 3 (Mus musculus OX=10090)
000878-RA	6.7396	-2.41784	36.624	0.000372329	0.00158829	Protein_of_unknown_function	Protein of unknown function
004557-RA	6.73655	0.331948	63.8911	4.68826e-06	4.99445e-05	HTR5A	HTR5A 5-hydroxytryptamine receptor 5A (Homo sapiens OX=9606)
000016-RA	6.73478	3.52244	120.408	1.77328e-07	4.35661e-06	Grk5	Grk5 G protein-coupled receptor kinase 5 (Mus musculus OX=10090)
000181-RA	6.72454	-1.56861	78.7659	1.63058e-06	2.21036e-05	GABRR2	GABRR2 Gamma-aminobutyric acid receptor subunit rho-2 (Bos taurus OX=9913)
005628-RA	6.72443	-0.167764	62.2027	5.35525e-06	5.55992e-05	5HT1E	5HT1E 5-hydroxytryptamine receptor 1E (Cavia porcellus OX=10141)
012630-RA	6.71784	-3.58886	24.1735	0.00135244	0.00449228	opn4b	opn4b Melanopsin-B (Xenopus laevis OX=8355)
014176-RA	6.71566	-0.889863	95.0143	6.18763e-07	1.06169e-05	Lrriq3	Lrriq3 Leucine-rich repeat and IQ domain-containing protein 3 (Mus musculus OX=10090)
002899-RA	6.71468	2.58772	117.046	2.06184e-07	4.90076e-06	KIF1A	KIF1A Kinesin-like protein KIF1A (Homo sapiens OX=9606)
013214-RA	6.71143	-3.02606	31.0226	0.000630555	0.0024193	Hes5	Hes5 Transcription factor HES-5 (Mus musculus OX=10090)
005520-RA	6.71009	-0.0450212	57.5634	7.84688e-06	7.47068e-05	REEP2	REEP2 Receptor expression-enhancing protein 2 (Bos taurus OX=9913)
009217-RA	6.70537	-3.17269	27.31	0.000935468	0.00331697	Csmd3	Csmd3 CUB and sushi domain-containing protein 3 (Mus musculus OX=10090)
004893-RB,004893-RA	6.70502	-3.45713	16.4008	0.00409235	0.0110625	Protein_of_unknown_function	Protein of unknown function
007087-RA	6.70194	0.864945	92.2089	7.23336e-07	1.18965e-05	myt1	myt1 Myelin transcription factor 1 (Xenopus laevis OX=8355)
015699-RA	6.7018	-3.88407	22.395	0.00169569	0.00538623	Protein_of_unknown_function	Protein of unknown function
007530-RA	6.69926	8.74268	182.59	1.8634e-08	9.98683e-07	Acyl-CoA-binding	Acyl-CoA-binding protein homolog (Pelophylax ridibundus OX=8406)
013174-RA,013174-RB	6.69709	2.0805	26.2611	0.000279195	0.00126359	GAL	GAL Galanin peptides (Coturnix japonica OX=93934)
004088-RA	6.69579	-0.441932	75.96	1.96204e-06	2.54771e-05	MAPK4	MAPK4 Mitogen-activated protein kinase 4 (Homo sapiens OX=9606)
007548-RA	6.68913	0.188901	63.5445	4.81684e-06	5.11172e-05	SSTR3	SSTR3 Somatostatin receptor type 3 (Homo sapiens OX=9606)
009234-RA	6.68721	4.07123	106.85	3.34161e-07	6.95559e-06	Atp2b2	Atp2b2 Plasma membrane calcium-transporting ATPase 2 (Mus musculus OX=10090)
000090-RB	6.68003	2.66426	163.361	3.42321e-08	1.42879e-06	DPYSL4	DPYSL4 Dihydropyrimidinase-related protein 4 (Homo sapiens OX=9606)
015845-RA	6.66944	-1.43874	20.8147	0.000709338	0.00265185	Stard4	Stard4 StAR-related lipid transfer protein 4 (Mus musculus OX=10090)
007226-RA	6.66888	0.0998591	81.8387	1.34023e-06	1.90613e-05	MCHR1	MCHR1 Melanin-concentrating hormone receptor 1 (Fragment) (Macaca mulatta OX=9544)
000288-RA	6.66574	-1.35428	78.7123	1.63627e-06	2.21591e-05	SCRT2	SCRT2 Transcriptional repressor scratch 2 (Homo sapiens OX=9606)
008208-RA	6.66565	-1.83694	70.0147	2.96465e-06	3.53542e-05	Protein_of_unknown_function	Protein of unknown function
002323-RB	6.65973	-3.55235	17.19	0.00359895	0.00999277	CA4	CA4 Carbonic anhydrase 4 (Oryctolagus cuniculus OX=9986)
009037-RA	6.65891	-2.00052	69.1039	3.16664e-06	3.72194e-05	ppp1r42	ppp1r42 Protein phosphatase 1 regulatory subunit 42 (Xenopus laevis OX=8355)
002901-RA	6.65535	2.82402	162.355	3.54033e-08	1.43778e-06	KIF1A	KIF1A Kinesin-like protein KIF1A (Homo sapiens OX=9606)
015295-RA	6.65308	-3.94953	16.841	0.00380726	0.0104609	KCNJ5	KCNJ5 G protein-activated inward rectifier potassium channel 4 (Bos taurus OX=9913)
002582-RC,002582-RB,002582-RA,002582-RD	6.65024	3.95161	272.679	2.0229e-09	2.95578e-07	ADGRB2	ADGRB2 Adhesion G protein-coupled receptor B2 (Homo sapiens OX=9606)
000546-RA	6.64947	2.64338	213.169	7.94539e-09	5.74427e-07	GDAP1L1	GDAP1L1 Ganglioside-induced differentiation-associated protein 1-like 1 (Homo sapiens OX=9606)
000616-RB,000616-RA	6.64209	8.32399	256.295	2.8581e-09	3.48011e-07	ndrg4	ndrg4 Protein NDRG4 (Xenopus tropicalis OX=8364)
012159-RA	6.63489	1.33105	204.713	9.93499e-09	6.69454e-07	Protein_of_unknown_function	Protein of unknown function
000217-RA	6.63258	7.03108	143.838	6.82823e-08	2.21973e-06	UCHL1	UCHL1 Ubiquitin carboxyl-terminal hydrolase isozyme L1 (Monodelphis domestica OX=13616)
002899-RA,002899-RB	6.63099	3.03843	162.337	3.54241e-08	1.43778e-06	KIF1A	KIF1A Kinesin-like protein KIF1A (Homo sapiens OX=9606)
012001-RA	6.62726	2.31567	116.361	2.12721e-07	4.98092e-06	LIN7B	LIN7B Protein lin-7 homolog B (Bos taurus OX=9913)
014957-RA	6.62464	-0.281766	64.8741	4.34492e-06	4.71215e-05	Protein_of_unknown_function	Protein of unknown function
003869-RA	6.62138	-1.01183	47.2469	2.03387e-05	0.000155293	tekt4	tekt4 Tektin-4 (Xenopus laevis OX=8355)
004210-RA	6.62026	1.17916	43.0257	0.000220435	0.00104112	Protein_of_unknown_function	Protein of unknown function
014973-RA	6.61055	2.45703	496.426	6.90399e-11	8.31476e-08	VSTM5	VSTM5 V-set and transmembrane domain-containing protein 5 (Homo sapiens OX=9606)
011954-RA	6.60989	-0.73946	50.8909	1.42669e-05	0.00011781	Protein_of_unknown_function	Protein of unknown function
013277-RB	6.60971	-2.94472	27.8247	0.00088346	0.00317127	Protein_of_unknown_function	Protein of unknown function
011365-RA	6.60763	1.85975	114.69	2.29716e-07	5.25319e-06	KCNIP4	KCNIP4 Kv channel-interacting protein 4 (Bos taurus OX=9913)
003924-RA	6.60637	-3.61337	14.2372	0.00596417	0.0150799	POU2F2	POU2F2 POU domain, class 2, transcription factor 2 (Homo sapiens OX=9606)
004626-RA	6.60633	-3.28179	18.85	0.00278411	0.00808837	Protein_of_unknown_function	Protein of unknown function
010512-RA	6.60567	1.79529	257.38	2.79163e-09	3.45291e-07	fibcd1	fibcd1 Fibrinogen C domain-containing protein 1 (Xenopus tropicalis OX=8364)
012554-RA	6.59607	-3.85196	20.137	0.00230778	0.00693534	Protein_of_unknown_function	Protein of unknown function
012821-RA	6.58885	-2.18337	46.1586	2.27093e-05	0.000170347	Cdh23	Cdh23 Cadherin-23 (Rattus norvegicus OX=10116)
008999-RA	6.58562	-2.07563	26.2607	0.00105406	0.0036451	Lrp2	Lrp2 Low-density lipoprotein receptor-related protein 2 (Mus musculus OX=10090)
001745-RA	6.57969	-0.226389	61.5876	5.62544e-06	5.77565e-05	LRRC34	LRRC34 Leucine-rich repeat-containing protein 34 (Homo sapiens OX=9606)
017689-RA	6.57874	5.39457	163.026	3.46166e-08	1.4301e-06	Kcnj10	Kcnj10 ATP-sensitive inward rectifier potassium channel 10 (Rattus norvegicus OX=10116)
008289-RA	6.57565	1.67777	73.7376	2.28157e-06	2.8713e-05	ARHGAP44	ARHGAP44 Rho GTPase-activating protein 44 (Homo sapiens OX=9606)
013395-RA	6.57312	5.81915	114.516	2.31578e-07	5.28706e-06	Protein_of_unknown_function	Protein of unknown function
004260-RA	6.57264	3.86034	140.497	7.75185e-08	2.42012e-06	LRRN3	LRRN3 Leucine-rich repeat neuronal protein 3 (Pongo abelii OX=9601)
006849-RA	6.57176	-3.35072	17.1021	0.00365001	0.0100968	Got1l1	Got1l1 Putative aspartate aminotransferase, cytoplasmic 2 (Mus musculus OX=10090)
005385-RA	6.56861	-2.17893	57.1992	8.09461e-06	7.64883e-05	lrrc9	lrrc9 Leucine-rich repeat-containing protein 9 (Xenopus tropicalis OX=8364)
016710-RA	6.56817	-2.63821	10.9515	0.0114968	0.0258734	Protein_of_unknown_function	Protein of unknown function
007287-RA	6.56378	2.11091	287.119	1.51599e-09	2.53042e-07	GALNT13	GALNT13 Polypeptide N-acetylgalactosaminyltransferase 13 (Homo sapiens OX=9606)
000611-RC,000611-RB	6.55913	-0.252478	92.5594	7.09196e-07	1.17736e-05	CNGB1	CNGB1 Cyclic nucleotide-gated cation channel beta-1 (Homo sapiens OX=9606)
006320-RA	6.55635	0.385605	59.4649	6.68905e-06	6.58049e-05	dgat2	dgat2 Diacylglycerol O-acyltransferase 2 (Xenopus tropicalis OX=8364)
012657-RA	6.55081	3.33426	214.996	7.57928e-09	5.65635e-07	MSI1	MSI1 RNA-binding protein Musashi homolog 1 (Homo sapiens OX=9606)
009734-RA	6.54474	0.698478	79.1428	1.59126e-06	2.16977e-05	pax2-a	pax2-a Paired box protein Pax-2-A (Xenopus laevis OX=8355)
003486-RA	6.54358	-3.71962	37.2788	0.000351678	0.00152029	AXDND1	AXDND1 Axonemal dynein light chain domain-containing protein 1 (Homo sapiens OX=9606)
013474-RA	6.53966	3.09835	241.221	4.00458e-09	3.94238e-07	Diras2	Diras2 GTP-binding protein Di-Ras2 (Mus musculus OX=10090)
000630-RA	6.53644	-3.13	35.2056	0.000422599	0.00175527	HYDIN	HYDIN Hydrocephalus-inducing protein homolog (Homo sapiens OX=9606)
000116-RA	6.5297	-0.0586883	127.922	1.28317e-07	3.45857e-06	VSX2	VSX2 Visual system homeobox 2 (Gallus gallus OX=9031)
007558-RA	6.52927	-3.55575	28.2747	0.000840952	0.00304093	Protein_of_unknown_function	Protein of unknown function
011355-RA	6.52751	3.0416	182.112	1.89038e-08	1.00924e-06	NOS1	NOS1 Nitric oxide synthase, brain (Homo sapiens OX=9606)
000503-RA	6.52683	-0.557612	87.2645	9.62715e-07	1.47013e-05	foxj1.2	foxj1.2 Forkhead box protein J1.2 (Xenopus laevis OX=8355)
000526-RA	6.52579	2.51533	151.958	5.0724e-08	1.83894e-06	ASIC2	ASIC2 Acid-sensing ion channel 2 (Homo sapiens OX=9606)
016617-RA	6.52223	-2.34248	32.0435	0.000569613	0.00223293	CYP2G1	CYP2G1 Cytochrome P450 2G1 (Oryctolagus cuniculus OX=9986)
014722-RA	6.52122	-0.0947205	88.3382	9.03672e-07	1.39687e-05	PPIL6	PPIL6 Probable inactive peptidyl-prolyl cis-trans isomerase-like 6 (Bos taurus OX=9913)
014188-RA	6.52056	2.8938	407.489	2.1141e-10	1.17383e-07	SLITRK3	SLITRK3 SLIT and NTRK-like protein 3 (Homo sapiens OX=9606)
008455-RA	6.51993	5.43547	306.667	1.04825e-09	2.1088e-07	STX1A	STX1A Syntaxin-1A (Bos taurus OX=9913)
012795-RA	6.5183	-2.0344	38.3721	5.34992e-05	0.000334321	EPHA7	EPHA7 Ephrin type-A receptor 7 (Gallus gallus OX=9031)
009744-RA	6.50942	-0.666998	49.257	1.66806e-05	0.000132689	Slc7a4	Slc7a4 Cationic amino acid transporter 4 (Mus musculus OX=10090)
002890-RA	6.50692	-0.567801	31.3518	0.000131501	0.000688298	BRN3	BRN3 Brain-specific homeobox/POU domain protein 3 (Gallus gallus OX=9031)
000008-RA	6.49381	2.56038	208.181	9.05558e-09	6.2228e-07	Slc18a2	Slc18a2 Synaptic vesicular amine transporter (Mus musculus OX=10090)
015626-RA	6.4907	-0.368064	96.3886	5.74059e-07	9.99813e-06	Protein_of_unknown_function	Protein of unknown function
016536-RA	6.48917	-4.02367	17.8705	0.00323258	0.00916491	Olfactomedin	Olfactomedin (Lithobates catesbeiana OX=8400)
004516-RA	6.47905	-0.0651335	80.8077	2.5707e-05	0.000187711	DMRT3	DMRT3 Doublesex and mab-3 related transcription factor 3 (Equus caballus OX=9796)
006768-RA	6.47765	-2.46578	35.0758	0.000427617	0.0017724	GREB1	GREB1 Protein GREB1 (Homo sapiens OX=9606)
001575-RA	6.47732	1.45809	95.5036	6.02396e-07	1.04003e-05	Olig3	Olig3 Oligodendrocyte transcription factor 3 (Mus musculus OX=10090)
007861-RB	6.47704	-0.426607	26.4037	0.000272987	0.00123915	SYNE1	SYNE1 Nesprin-1 (Homo sapiens OX=9606)
017093-RC,017093-RD,017093-RB,017093-RA	6.4749	4.10587	221.757	6.38602e-09	5.06539e-07	MAP2	MAP2 Microtubule-associated protein 2 (Homo sapiens OX=9606)
004160-RA	6.47444	0.839161	191.398	1.43878e-08	8.60847e-07	npy1r	npy1r Neuropeptide Y receptor type 1 (Xenopus laevis OX=8355)
011631-RA	6.4744	-3.33109	19.144	0.00266506	0.00782272	EFCAB6	EFCAB6 EF-hand calcium-binding domain-containing protein 6 (Fragment) (Macaca fascicularis OX=9541)
008559-RA	6.47252	1.58683	150.44	5.35608e-08	1.89663e-06	OGDHL	OGDHL 2-oxoglutarate dehydrogenase-like, mitochondrial (Pongo abelii OX=9601)
006010-RA	6.4706	-4.13196	22.3107	0.00171457	0.00543501	TTLL2	TTLL2 Probable tubulin polyglutamylase TTLL2 (Homo sapiens OX=9606)
002935-RA	6.46419	3.20233	97.3133	5.46109e-07	9.66627e-06	CDH10	CDH10 Cadherin-10 (Gallus gallus OX=9031)
011738-RA	6.4636	1.69905	111.186	2.70798e-07	5.92894e-06	Hs3st5	Hs3st5 Heparan sulfate glucosamine 3-O-sulfotransferase 5 (Mus musculus OX=10090)
008560-RA	6.46172	1.68203	142.5	7.18169e-08	2.3086e-06	ogdhl	ogdhl 2-oxoglutarate dehydrogenase-like, mitochondrial (Xenopus laevis OX=8355)
008702-RA	6.45932	0.133661	120.629	1.75603e-07	4.32188e-06	KCTD4	KCTD4 BTB/POZ domain-containing protein KCTD4 (Homo sapiens OX=9606)
004363-RA	6.45628	3.79847	196.841	1.2331e-08	7.67561e-07	SPTBN4	SPTBN4 Spectrin beta chain, non-erythrocytic 4 (Homo sapiens OX=9606)
008261-RA	6.45281	1.49563	85.91	1.04378e-06	1.57657e-05	CCDC136	CCDC136 Coiled-coil domain-containing protein 136 (Homo sapiens OX=9606)
005697-RA	6.44792	-3.92762	12.0216	0.0091646	0.0214888	Znf704	Znf704 Zinc finger protein 704 (Mus musculus OX=10090)
003705-RA	6.44538	1.01522	56.7568	8.40804e-06	7.85939e-05	Protein_of_unknown_function	Protein of unknown function
010473-RA	6.43878	2.30594	65.9507	4.00217e-06	4.44433e-05	uncx	uncx Homeobox protein unc-4 homolog (Danio rerio OX=7955)
017135-RA	6.43512	-3.06132	36.9595	0.00022035	0.00104107	CABP2	CABP2 Calcium-binding protein 2 (Homo sapiens OX=9606)
001080-RA	6.43505	-2.13755	39.1714	4.86967e-05	0.00030908	NPS	NPS Neuropeptide S (Homo sapiens OX=9606)
005761-RA	6.43283	1.06766	74.4659	2.17056e-06	2.75407e-05	kcnab3	kcnab3 Voltage-gated potassium channel subunit beta-3 (Xenopus laevis OX=8355)
000307-RA	6.42923	8.0731	36.1727	6.98705e-05	0.000417087	STMN3	STMN3 Stathmin-3 (Gallus gallus OX=9031)
012664-RA	6.42566	3.25425	290.774	1.41239e-09	2.44284e-07	SNAP91	SNAP91 Clathrin coat assembly protein AP180 (Homo sapiens OX=9606)
004016-RB,004016-RA	6.42275	4.88481	421.321	1.75027e-10	1.07267e-07	EPS8	EPS8 Epidermal growth factor receptor kinase substrate 8 (Pongo abelii OX=9601)
002419-RA	6.41937	1.02656	185.347	1.71636e-08	9.63195e-07	TRMT9B	TRMT9B Probable tRNA methyltransferase 9B (Homo sapiens OX=9606)
002998-RA	6.41705	-3.74365	15.1902	0.00502881	0.0130838	GLIS3	GLIS3 Zinc finger protein GLIS3 (Homo sapiens OX=9606)
010716-RA	6.417	-2.02893	56.6394	8.49354e-06	7.92174e-05	Protein_of_unknown_function	Protein of unknown function
002785-RA	6.41547	2.84716	277.186	1.84588e-09	2.79115e-07	DIRAS2	DIRAS2 GTP-binding protein Di-Ras2 (Homo sapiens OX=9606)
006424-RA	6.41383	5.4641	32.8969	0.000106558	0.000584421	Protein_of_unknown_function	Protein of unknown function
015386-RA	6.41316	-3.54691	30.5813	0.000659435	0.00250391	Protein_of_unknown_function	Protein of unknown function
008157-RA	6.4092	-2.55749	32.7603	0.000531229	0.00212018	FOXF2	FOXF2 Forkhead box protein F2 (Homo sapiens OX=9606)
014668-RA	6.39614	-1.3905	59.3039	6.77894e-06	6.62665e-05	NPY2R	NPY2R Neuropeptide Y receptor type 2 (Gallus gallus OX=9031)
003833-RA	6.3931	-1.34649	84.5259	1.135e-06	1.68275e-05	Protein_of_unknown_function	Protein of unknown function
015476-RA	6.38983	-2.75661	23.2359	0.00152115	0.00492422	Protein_of_unknown_function	Protein of unknown function
010970-RA	6.38794	-0.859785	63.0983	4.98854e-06	5.22217e-05	GRID2IP	GRID2IP Delphilin (Homo sapiens OX=9606)
003756-RA	6.37793	-4.20509	19.1558	0.00865515	0.0205371	FAM237A	FAM237A Protein FAM237A (Homo sapiens OX=9606)
001746-RA	6.37701	-2.30489	41.8057	3.60921e-05	0.000243793	Lrriq4	Lrriq4 Leucine-rich repeat and IQ domain-containing protein 4 (Mus musculus OX=10090)
008412-RA	6.37556	0.500091	101.018	4.49008e-07	8.39983e-06	Fbxl21	Fbxl21 F-box/LRR-repeat protein 21 (Mus musculus OX=10090)
007261-RA	6.37357	-1.20936	70.9538	2.77199e-06	3.35759e-05	Qrich2	Qrich2 Glutamine-rich protein 2 (Mus musculus OX=10090)
009583-RA	6.36246	-2.47862	21.2119	0.00198662	0.00611581	ATP13A5	ATP13A5 Probable cation-transporting ATPase 13A5 (Homo sapiens OX=9606)
006553-RA	6.35226	3.81043	147.901	5.87336e-08	2.01802e-06	Fndc4	Fndc4 Fibronectin type III domain-containing protein 4 (Mus musculus OX=10090)
017770-RA	6.34954	-3.49023	24.5892	0.00128523	0.00429886	Kl	Kl Klotho (Rattus norvegicus OX=10116)
002916-RA	6.34921	-0.775603	112.439	2.55181e-07	5.67289e-06	DSCAM	DSCAM Down syndrome cell adhesion molecule homolog (Gallus gallus OX=9031)
007811-RA	6.34751	1.94462	66.5426	3.82726e-06	4.30172e-05	NYAP2	NYAP2 Neuronal tyrosine-phosphorylated phosphoinositide-3-kinase adapter 2 (Homo sapiens OX=9606)
001771-RB	6.34733	-2.30504	48.784	1.74667e-05	0.000137602	Celsr3	Celsr3 Cadherin EGF LAG seven-pass G-type receptor 3 (Rattus norvegicus OX=10116)
012656-RA	6.34713	1.64473	155.657	4.45176e-08	1.67013e-06	MSI1	MSI1 RNA-binding protein Musashi homolog 1 (Homo sapiens OX=9606)
001572-RA	6.34708	2.14447	72.7692	2.43965e-06	3.01825e-05	ARFGEF3	ARFGEF3 Brefeldin A-inhibited guanine nucleotide-exchange protein 3 (Homo sapiens OX=9606)
005365-RA	6.34171	7.50524	527.599	4.88358e-11	8.31476e-08	ATP1A3	ATP1A3 Sodium/potassium-transporting ATPase subunit alpha-3 (Homo sapiens OX=9606)
008919-RA	6.33743	-3.65939	21.2266	0.00198262	0.00610621	Protein_of_unknown_function	Protein of unknown function
001425-RA,001425-RB	6.33186	4.95858	145.436	6.4323e-08	2.12083e-06	Neuronal	Neuronal cell adhesion molecule (Gallus gallus OX=9031)
001596-RA	6.32864	-3.69123	21.8129	0.00183155	0.00573641	Dnah7	Dnah7 Dynein heavy chain 7, axonemal (Rattus norvegicus OX=10116)
001579-RA	6.32243	-1.8647	50.9327	1.42107e-05	0.000117556	EML6	EML6 Echinoderm microtubule-associated protein-like 6 (Homo sapiens OX=9606)
006000-RA	6.32049	1.18377	76.2599	1.92307e-06	2.50806e-05	zic4	zic4 Zinc finger protein ZIC 4 (Xenopus laevis OX=8355)
010227-RA	6.31626	-3.07152	35.7337	0.000402936	0.00169028	Dnah7	Dnah7 Dynein heavy chain 7, axonemal (Rattus norvegicus OX=10116)
018007-RA	6.30857	0.356868	95.6335	5.98136e-07	1.03396e-05	Hs6st3	Hs6st3 Heparan-sulfate 6-O-sulfotransferase 3 (Mus musculus OX=10090)
014053-RA	6.3048	-1.68012	65.6108	4.10683e-06	4.53155e-05	Hes6	Hes6 Transcription cofactor HES-6 (Mus musculus OX=10090)
007381-RA	6.30227	4.29283	34.6529	8.46578e-05	0.000485593	CBLN1	CBLN1 Cerebellin-1 (Homo sapiens OX=9606)
000611-RC	6.29938	1.80513	139.928	7.92323e-08	2.45496e-06	CNGB1	CNGB1 Cyclic nucleotide-gated cation channel beta-1 (Homo sapiens OX=9606)
000097-RA	6.28827	-2.49537	43.99	2.84727e-05	0.000202474	MCHR2	MCHR2 Melanin-concentrating hormone receptor 2 (Macaca mulatta OX=9544)
018478-RA	6.28519	-1.62709	55.1495	9.67298e-06	8.76294e-05	B3galt2	B3galt2 Beta-1,3-galactosyltransferase 2 (Mus musculus OX=10090)
013072-RA	6.28122	-2.60224	31.6424	0.000126326	0.000666741	RS1	RS1 Retinoschisin (Homo sapiens OX=9606)
009516-RA	6.26726	0.0477695	230.671	5.13316e-09	4.48134e-07	KCNB2	KCNB2 Potassium voltage-gated channel subfamily B member 2 (Bos taurus OX=9913)
001147-RA	6.26598	0.769145	47.6002	1.96324e-05	0.000151367	Kcnn2	Kcnn2 Small conductance calcium-activated potassium channel protein 2 (Mus musculus OX=10090)
006870-RA	6.25741	0.615175	107.79	3.19061e-07	6.75051e-06	CACNG7	CACNG7 Voltage-dependent calcium channel gamma-7 subunit (Homo sapiens OX=9606)
012386-RA	6.2555	4.24236	22.4356	0.000528813	0.00211287	CCK	CCK Cholecystokinin (Lithobates catesbeiana OX=8400)
002700-RA	6.25391	4.43521	138.754	8.29139e-08	2.52396e-06	GGT7	GGT7 Glutathione hydrolase 7 (Bos taurus OX=9913)
005737-RA	6.2454	-1.67441	34.4638	8.67438e-05	0.00049429	Egr3	Egr3 Early growth response protein 3 (Rattus norvegicus OX=10116)
009407-RA	6.24537	-1.0496	64.4643	4.48436e-06	4.83287e-05	Gm2a	Gm2a Ganglioside GM2 activator (Mus musculus OX=10090)
016100-RA	6.24418	0.726731	99.2553	4.92437e-07	8.98228e-06	Ndst4	Ndst4 Bifunctional heparan sulfate N-deacetylase/N-sulfotransferase 4 (Mus musculus OX=10090)
009462-RB,009462-RA	6.24211	-1.64308	50.2844	1.51117e-05	0.000123029	Protein_of_unknown_function	Protein of unknown function
009125-RA	6.23967	-4.21001	14.8747	0.00531646	0.0137171	vsx1	vsx1 Visual system homeobox 1 (Xenopus laevis OX=8355)
007860-RA	6.2381	-2.47997	42.3945	3.38247e-05	0.000232092	Protein_of_unknown_function	Protein of unknown function
002862-RA	6.2381	2.22335	251.002	3.21035e-09	3.65269e-07	cdh20	cdh20 Cadherin-20 (Xenopus laevis OX=8355)
000720-RA	6.23537	-3.44314	25.5515	0.00114513	0.0039113	Protein_of_unknown_function	Protein of unknown function
004102-RA	6.23403	-2.86009	17.633	0.00335479	0.0094382	ESPN	ESPN Espin (Homo sapiens OX=9606)
017328-RA	6.22921	2.17777	59.7758	6.51941e-06	6.4588e-05	Tlcd3b	Tlcd3b Ceramide synthase (Mus musculus OX=10090)
006241-RA	6.22671	-3.60574	30.7572	0.000647728	0.00247212	HELT	HELT Hairy and enhancer of split-related protein HELT (Homo sapiens OX=9606)
001580-RA	6.22638	-1.76706	51.5346	1.34301e-05	0.000113465	Eml6	Eml6 Echinoderm microtubule-associated protein-like 6 (Mus musculus OX=10090)
005141-RA	6.22284	0.0320785	66.0168	3.98218e-06	4.42922e-05	GPR12	GPR12 G-protein coupled receptor 12 (Homo sapiens OX=9606)
000943-RA	6.22039	-1.21289	45.7944	2.35742e-05	0.000175745	Elmo2	Elmo2 Engulfment and cell motility protein 2 (Mus musculus OX=10090)
009927-RA	6.21919	3.88749	116.197	2.14327e-07	5.0027e-06	Cpe	Cpe Carboxypeptidase E (Rattus norvegicus OX=10116)
005067-RA	6.21585	0.365307	56.627	8.50263e-06	7.92174e-05	HTR2C	HTR2C 5-hydroxytryptamine receptor 2C (Canis lupus familiaris OX=9615)
009641-RA	6.21134	4.0659	236.276	4.49283e-09	4.13013e-07	GNAO1	GNAO1 Guanine nucleotide-binding protein G(o) subunit alpha (Bos taurus OX=9913)
006101-RA	6.20822	2.18506	73.1585	2.3746e-06	2.95763e-05	dgat2	dgat2 Diacylglycerol O-acyltransferase 2 (Danio rerio OX=7955)
014028-RA	6.20093	-2.21036	31.6324	0.0001265	0.000667406	Sult1c1	Sult1c1 Sulfotransferase 1C1 (Mus musculus OX=10090)
010804-RA	6.19555	0.400207	153.348	4.8281e-08	1.78717e-06	REM2	REM2 GTP-binding protein REM 2 (Homo sapiens OX=9606)
004528-RA	6.19335	0.215325	97.122	5.51757e-07	9.70715e-06	nkain1	nkain1 Sodium/potassium-transporting ATPase subunit beta-1-interacting protein 1 (Xenopus laevis OX=8355)
006238-RA	6.19244	-0.981873	48.9096	1.72538e-05	0.000136235	lrp2bp	lrp2bp LRP2-binding protein (Xenopus laevis OX=8355)
018103-RA	6.19157	1.76311	131.554	1.1043e-07	3.09673e-06	RDH8	RDH8 Retinol dehydrogenase 8 (Bos taurus OX=9913)
009584-RA	6.18591	-2.87831	17.4156	0.0034719	0.00970077	ATP13A5	ATP13A5 Probable cation-transporting ATPase 13A5 (Homo sapiens OX=9606)
018925-RB	6.1726	-2.68272	9.956	0.0143859	0.0312451	NXPE4	NXPE4 NXPE family member 4 (Homo sapiens OX=9606)
011581-RA	6.17196	2.20716	350.218	4.96994e-10	1.61057e-07	Protein_of_unknown_function	Protein of unknown function
000280-RA	6.17105	-3.56091	9.86231	0.0147032	0.0318053	Protein_of_unknown_function	Protein of unknown function
001952-RA	6.16844	1.3717	173.524	2.4626e-08	1.16667e-06	Protein_of_unknown_function	Protein of unknown function
001424-RA	6.16748	4.15286	77.7898	1.73785e-06	2.31953e-05	Nrcam	Nrcam Neuronal cell adhesion molecule (Rattus norvegicus OX=10116)
008984-RA	6.16225	-1.01887	64.9885	4.30692e-06	4.69265e-05	PIFO	PIFO Protein pitchfork (Bos taurus OX=9913)
003169-RA	6.16102	4.98783	227.068	5.60134e-09	4.77007e-07	abhd8	abhd8 Protein ABHD8 (Xenopus laevis OX=8355)
009735-RA	6.16025	1.64063	71.8433	2.60295e-06	3.1862e-05	pax2-b	pax2-b Paired box protein Pax-2-B (Xenopus laevis OX=8355)
011622-RA	6.15645	2.01411	143.269	6.97593e-08	2.26136e-06	Scrn1	Scrn1 Secernin-1 (Mus musculus OX=10090)
010580-RA	6.15289	-3.22732	9.68029	0.0153455	0.0329381	bmaC	bmaC Adhesin BmaC autotransporter (Brucella suis biovar 1 (strain 1330) OX=204722)
015588-RA	6.14054	0.822736	89.5659	8.4129e-07	1.33108e-05	Lingo3	Lingo3 Leucine-rich repeat and immunoglobulin-like domain-containing nogo receptor-interacting protein 3 (Mus musculus OX=10090)
008052-RA	6.13463	-2.84619	28.6724	0.000805513	0.00293671	Protein_of_unknown_function	Protein of unknown function
003914-RA	6.13264	0.0640745	147.681	5.9209e-08	2.01936e-06	LRRC7	LRRC7 Leucine-rich repeat-containing protein 7 (Homo sapiens OX=9606)
012299-RA	6.1322	-0.26684	54.6031	1.01529e-05	9.06901e-05	CFAP70	CFAP70 Cilia- and flagella-associated protein 70 (Macaca fascicularis OX=9541)
007860-RB	6.13106	-2.05847	29.5499	0.000169761	0.00084582	Protein_of_unknown_function	Protein of unknown function
016136-RA	6.13104	-1.7419	17.1447	0.00146713	0.00478056	SYNE1	SYNE1 Nesprin-1 (Homo sapiens OX=9606)
015360-RA	6.12122	-1.83946	42.2269	3.44524e-05	0.000235004	POU6F2	POU6F2 POU domain, class 6, transcription factor 2 (Homo sapiens OX=9606)
000637-RA	6.11338	1.60668	148.174	5.81501e-08	2.00293e-06	Mtss2	Mtss2 Protein MTSS 2 (Mus musculus OX=10090)
015108-RA	6.10946	-2.42803	43.8646	2.88555e-05	0.000204672	Protein_of_unknown_function	Protein of unknown function
007849-RA	6.10321	2.15476	163.057	3.45806e-08	1.4301e-06	lhx9	lhx9 LIM/homeobox protein Lhx9 (Rugosa rugosa OX=8410)
005160-RA	6.10084	4.15807	121.281	1.70625e-07	4.25214e-06	Kif1b	Kif1b Kinesin-like protein KIF1B (Mus musculus OX=10090)
012763-RA	6.0985	-2.02495	48.5004	1.79589e-05	0.000140681	Grin2c	Grin2c Glutamate receptor ionotropic, NMDA 2C (Mus musculus OX=10090)
001381-RA	6.09565	-3.61657	22.8119	0.00160616	0.00515019	DNAH14	DNAH14 Dynein heavy chain 14, axonemal (Homo sapiens OX=9606)
000461-RA	6.09521	-0.467589	39.4573	4.71032e-05	0.000301031	Protein_of_unknown_function	Protein of unknown function
017220-RB	6.09148	2.9898	36.1634	6.99513e-05	0.000417273	KIFC3	KIFC3 Kinesin-like protein KIFC3 (Homo sapiens OX=9606)
010840-RA	6.08528	-2.80525	19.2594	0.000954398	0.00336928	CNTNAP5	CNTNAP5 Contactin-associated protein-like 5 (Gallus gallus OX=9031)
005927-RA	6.0841	3.24497	112.183	2.58285e-07	5.709e-06	PARP6	PARP6 Protein mono-ADP-ribosyltransferase PARP6 (Pongo abelii OX=9601)
010927-RA	6.07971	3.77119	357.868	4.4003e-10	1.61057e-07	SLITRK2	SLITRK2 SLIT and NTRK-like protein 2 (Homo sapiens OX=9606)
017457-RA	6.07829	-0.0503229	53.1824	1.15375e-05	0.000100851	Protein_of_unknown_function	Protein of unknown function
011324-RA	6.07751	-2.78097	31.1667	0.000134925	0.00070225	SOD3	SOD3 Extracellular superoxide dismutase [Cu-Zn] (Homo sapiens OX=9606)
005726-RA	6.06427	6.94836	391.005	2.66985e-10	1.27794e-07	marcksl1b	marcksl1b MARCKS-related protein 1-B (Danio rerio OX=7955)
000515-RA	6.0602	2.59482	250.386	3.25454e-09	3.67286e-07	Protein_of_unknown_function	Protein of unknown function
015475-RA	6.05752	-4.08333	14.5696	0.00561466	0.0143425	Cnga2	Cnga2 Cyclic nucleotide-gated olfactory channel (Rattus norvegicus OX=10116)
009400-RA	6.05634	3.85329	179.164	2.06721e-08	1.04345e-06	NLGN4X	NLGN4X Neuroligin-4, X-linked (Homo sapiens OX=9606)
005191-RA	6.05276	2.82271	66.437	3.85781e-06	4.33254e-05	Apbb3	Apbb3 Amyloid-beta A4 precursor protein-binding family B member 3 (Rattus norvegicus OX=10116)
009676-RA	6.0518	-1.36882	65.5628	4.12189e-06	4.54095e-05	Spred1	Spred1 Sprouty-related, EVH1 domain-containing protein 1 (Mus musculus OX=10090)
005366-RA	6.04948	5.14709	219.671	6.72908e-09	5.24755e-07	ATP1A2	ATP1A2 Sodium/potassium-transporting ATPase subunit alpha-2 (Bos taurus OX=9913)
012060-RA	6.04557	2.66991	161.395	3.6565e-08	1.46271e-06	Acsbg1	Acsbg1 Long-chain-fatty-acid--CoA ligase ACSBG1 (Rattus norvegicus OX=10116)
011604-RA	6.04502	-2.21354	16.6777	0.00391	0.0106701	slc6a5	slc6a5 Sodium- and chloride-dependent glycine transporter 2 (Xenopus laevis OX=8355)
003289-RA	6.0413	-1.55017	69.517	3.07308e-06	3.63958e-05	Msantd1	Msantd1 Myb/SANT-like DNA-binding domain-containing protein 1 (Mus musculus OX=10090)
011805-RB,011805-RA	6.02972	1.91217	323.657	7.74496e-10	1.89497e-07	L3MBTL1	L3MBTL1 Lethal(3)malignant brain tumor-like protein 1 (Gallus gallus OX=9031)
014625-RA,014625-RB	6.02936	1.04831	71.3296	2.69904e-06	3.28034e-05	PLPPR2	PLPPR2 Phospholipid phosphatase-related protein type 2 (Homo sapiens OX=9606)
012725-RA	6.02477	5.11056	197.558	1.20866e-08	7.59159e-07	Dlg4	Dlg4 Disks large homolog 4 (Mus musculus OX=10090)
001929-RA	6.01893	1.96794	76.7029	1.86716e-06	2.45157e-05	Protein_of_unknown_function	Protein of unknown function
005303-RA	6.0169	2.37935	102.022	4.26291e-07	8.13941e-06	Slc6a8	Slc6a8 Sodium- and chloride-dependent creatine transporter 1 (Rattus norvegicus OX=10116)
007289-RA	6.01123	1.52252	116.617	2.10249e-07	4.98032e-06	RPRM	RPRM Protein reprimo (Bos taurus OX=9913)
000576-RA	6.00636	-2.76913	37.3574	0.000349299	0.00151283	Lhx4	Lhx4 LIM/homeobox protein Lhx4 (Mus musculus OX=10090)
001382-RA	6.00314	-2.62899	37.6382	5.84036e-05	0.000359671	DNAH14	DNAH14 Dynein heavy chain 14, axonemal (Homo sapiens OX=9606)
009982-RB	5.99644	-3.07077	36.7335	0.000368771	0.00157894	IL6ST	IL6ST Interleukin-6 receptor subunit beta (Homo sapiens OX=9606)
000010-RA	5.9941	0.721837	72.1453	2.54831e-06	3.14427e-05	EMX2	EMX2 Homeobox protein EMX2 (Homo sapiens OX=9606)
003468-RA	5.99239	2.29429	70.6168	2.83939e-06	3.43323e-05	HS6ST2	HS6ST2 Heparan-sulfate 6-O-sulfotransferase 2 (Gallus gallus OX=9031)
002174-RA	5.97932	-0.444802	48.3982	1.81403e-05	0.000141862	xhox3	xhox3 Homeobox protein XHOX-3 (Xenopus laevis OX=8355)
012725-RA,012725-RB	5.97532	1.32858	85.6303	1.0615e-06	1.59121e-05	Dlg4	Dlg4 Disks large homolog 4 (Mus musculus OX=10090)
014159-RA	5.97396	-1.63772	45.7406	2.37052e-05	0.00017653	Abcb1b	Abcb1b ATP-dependent translocase ABCB1 (Mus musculus OX=10090)
013491-RA	5.97343	-2.36295	42.2624	3.43185e-05	0.000234206	RGS22	RGS22 Regulator of G-protein signaling 22 (Homo sapiens OX=9606)
000666-RA	5.97271	1.72596	111.339	2.6883e-07	5.90448e-06	CDK5R1	CDK5R1 Cyclin-dependent kinase 5 activator 1 (Bos taurus OX=9913)
004175-RA	5.9714	3.11737	331.56	6.76296e-10	1.87753e-07	JAKMIP3	JAKMIP3 Janus kinase and microtubule-interacting protein 3 (Homo sapiens OX=9606)
016849-RA	5.97085	1.55686	55.1261	9.69291e-06	8.77101e-05	LRRC61	LRRC61 Leucine-rich repeat-containing protein 61 (Homo sapiens OX=9606)
013563-RA	5.96516	4.74097	227.192	5.58441e-09	4.77007e-07	NCS1	NCS1 Neuronal calcium sensor 1 (Homo sapiens OX=9606)
014683-RA	5.96134	1.38944	63.2158	4.94264e-06	5.18585e-05	AP3B2	AP3B2 AP-3 complex subunit beta-2 (Homo sapiens OX=9606)
010380-RA	5.95984	-1.01903	43.0189	3.16003e-05	0.000219761	eomes	eomes Eomesodermin (Xenopus laevis OX=8355)
001571-RA	5.95567	-0.374325	40.5306	4.16427e-05	0.000272545	ARFGEF3	ARFGEF3 Brefeldin A-inhibited guanine nucleotide-exchange protein 3 (Homo sapiens OX=9606)
005319-RA	5.95489	1.01537	83.2111	1.23043e-06	1.77912e-05	Ccdc181	Ccdc181 Coiled-coil domain-containing protein 181 (Rattus norvegicus OX=10116)
004360-RA	5.94797	0.0970818	61.1386	5.83281e-06	5.92284e-05	SPTBN4	SPTBN4 Spectrin beta chain, non-erythrocytic 4 (Homo sapiens OX=9606)
007776-RA	5.93939	-1.64841	25.1091	0.000335923	0.00146634	prph2	prph2 Peripherin-2 (Xenopus laevis OX=8355)
002582-RC,002582-RB,002582-RA	5.93863	2.12745	63.4426	4.85543e-06	5.1301e-05	ADGRB2	ADGRB2 Adhesion G protein-coupled receptor B2 (Homo sapiens OX=9606)
009724-RB	5.93773	-2.754	17.8283	0.00325388	0.009214	CHL1	CHL1 Neural cell adhesion molecule L1-like protein (Homo sapiens OX=9606)
012629-RA	5.93773	-3.98635	17.3642	0.00350036	0.00976457	opn4b	opn4b Melanopsin-B (Xenopus laevis OX=8355)
001257-RA	5.93327	-2.74631	24.9798	0.000343099	0.00149063	Protein_of_unknown_function	Protein of unknown function
011388-RA	5.93306	3.18475	739.35	7.12204e-12	8.05234e-08	MMP24	MMP24 Matrix metalloproteinase-24 (Homo sapiens OX=9606)
007472-RA	5.93256	-3.30179	8.44715	0.0207894	0.0424441	CLDN24	CLDN24 Putative claudin-24 (Homo sapiens OX=9606)
011562-RC	5.92734	-3.7301	11.3417	0.0105676	0.0241107	Smn1	Smn1 Survival motor neuron protein (Mus musculus OX=10090)
016602-RA	5.92571	1.04102	15.4115	0.00214204	0.00651767	pth2	pth2 Tuberoinfundibular peptide of 39 residues (Danio rerio OX=7955)
009831-RB,009831-RA	5.92263	-1.80628	40.0553	4.39638e-05	0.000285036	CACNA1E	CACNA1E Voltage-dependent R-type calcium channel subunit alpha-1E (Homo sapiens OX=9606)
001773-RA	5.92133	-2.76067	42.4648	3.35653e-05	0.000230768	CELSR3	CELSR3 Cadherin EGF LAG seven-pass G-type receptor 3 (Homo sapiens OX=9606)
007795-RA	5.91393	2.23854	177.059	2.2054e-08	1.08766e-06	P2rx6	P2rx6 P2X purinoceptor 6 (Rattus norvegicus OX=10116)
011101-RA	5.90693	-0.676547	77.2953	1.79533e-06	2.37795e-05	RXFP2	RXFP2 Relaxin receptor 2 (Canis lupus familiaris OX=9615)
000781-RA	5.90592	-1.98013	47.4311	1.99667e-05	0.000153295	Wdr66	Wdr66 Cilia- and flagella-associated protein 251 (Mus musculus OX=10090)
016709-RA	5.90315	-3.61261	9.64392	0.0154781	0.0331664	Protein_of_unknown_function	Protein of unknown function
010413-RA	5.90169	-0.931598	61.528	5.6525e-06	5.79485e-05	drd1	drd1 D(1A) dopamine receptor (Xenopus laevis OX=8355)
010968-RA	5.89886	0.747348	49.4014	1.64489e-05	0.000131368	CACNG3	CACNG3 Voltage-dependent calcium channel gamma-3 subunit (Bos taurus OX=9913)
003153-RA	5.89633	1.23594	57.6236	7.80679e-06	7.44221e-05	FASN	FASN Fatty acid synthase (Gallus gallus OX=9031)
012950-RB,012950-RA	5.89505	0.868512	31.9094	0.00012178	0.000646189	Capn1	Capn1 Calpain-1 catalytic subunit (Mus musculus OX=10090)
014845-RA	5.89081	-2.75185	42.1988	3.45592e-05	0.000235214	ITGB8	ITGB8 Integrin beta-8 (Homo sapiens OX=9606)
015994-RA	5.89037	4.94395	165.764	3.16129e-08	1.35021e-06	SYBU	SYBU Syntabulin (Homo sapiens OX=9606)
001983-RA	5.88988	-3.16164	13.5375	0.00332556	0.00936921	Beta-crystallin	Beta-crystallin A1 (Rana temporaria OX=8407)
000034-RA	5.88145	5.41131	95.0517	6.17495e-07	1.06082e-05	ABCD2	ABCD2 ATP-binding cassette sub-family D member 2 (Homo sapiens OX=9606)
001377-RA	5.87767	1.80428	54.3505	1.03841e-05	9.23308e-05	Slc6a13	Slc6a13 Sodium- and chloride-dependent GABA transporter 2 (Rattus norvegicus OX=10116)
009991-RA	5.87738	2.67594	180.869	1.9627e-08	1.02809e-06	Protein_of_unknown_function	Protein of unknown function
003212-RA	5.87698	1.73131	53.4168	1.12944e-05	9.91011e-05	pyy	pyy Peptide YY (Anguilla japonica OX=7937)
007745-RA	5.87227	5.47774	103.688	3.91485e-07	7.76321e-06	clip3	clip3 CAP-Gly domain-containing linker protein 3 (Xenopus laevis OX=8355)
015507-RA	5.87064	-0.21971	65.8746	4.02534e-06	4.45935e-05	Efcab2	Efcab2 Dynein regulatory complex protein 8 (Mus musculus OX=10090)
007959-RA	5.86724	5.56064	254.289	2.98601e-09	3.54264e-07	ARNT2	ARNT2 Aryl hydrocarbon receptor nuclear translocator 2 (Homo sapiens OX=9606)
006327-RA	5.85843	-2.53454	29.7343	0.000165295	0.000827426	CRYBA2	CRYBA2 Beta-crystallin A2 (Gallus gallus OX=9031)
007557-RA	5.85779	0.443982	177.801	2.15551e-08	1.07033e-06	Hs3st2	Hs3st2 Heparan sulfate glucosamine 3-O-sulfotransferase 2 (Mus musculus OX=10090)
015477-RA	5.85486	-3.59098	8.99274	0.0181195	0.0378335	Cnga2	Cnga2 Cyclic nucleotide-gated olfactory channel (Rattus norvegicus OX=10116)
017284-RA	5.85106	4.04991	181.287	1.938e-08	1.01928e-06	Atcay	Atcay Caytaxin (Rattus norvegicus OX=10116)
006372-RA	5.84511	0.674149	184.819	1.74341e-08	9.63195e-07	CACNG5	CACNG5 Voltage-dependent calcium channel gamma-5 subunit (Homo sapiens OX=9606)
012047-RA	5.84456	-1.7502	21.2055	0.000659928	0.00250391	insm1a	insm1a Insulinoma-associated protein 1a (Danio rerio OX=7955)
010644-RA	5.8395	2.23785	69.5575	3.06409e-06	3.63527e-05	tmem178a	tmem178a Transmembrane protein 178A (Xenopus laevis OX=8355)
015131-RA	5.83873	0.590784	128.406	1.25746e-07	3.40913e-06	KCND1	KCND1 Potassium voltage-gated channel subfamily D member 1 (Fragment) (Oryctolagus cuniculus OX=9986)
005594-RA	5.83471	-3.98356	7.69564	0.025348	0.0499653	Protein_of_unknown_function	Protein of unknown function
014839-RA	5.83438	2.13531	290.357	1.42379e-09	2.44284e-07	cckar	cckar Cholecystokinin receptor (Xenopus laevis OX=8355)
004466-RA	5.8327	8.38315	353.33	4.72839e-10	1.61057e-07	Sodium/potassium-transporting	Sodium/potassium-transporting ATPase subunit beta-3 (Rhinella marina OX=8386)
010581-RA	5.82916	-3.95188	9.28299	0.0168765	0.0356998	Protein_of_unknown_function	Protein of unknown function
004017-RA	5.81949	4.48408	560.891	3.44731e-11	8.05234e-08	EPS8	EPS8 Epidermal growth factor receptor kinase substrate 8 (Homo sapiens OX=9606)
004920-RA	5.81725	-1.73273	35.3607	0.000416698	0.00173699	Tmc3	Tmc3 Transmembrane channel-like protein 3 (Gallus gallus OX=9031)
008395-RA,008395-RB	5.81649	1.425	61.1033	5.8495e-06	5.93112e-05	Pkd1	Pkd1 Polycystin-1 (Mus musculus OX=10090)
014571-RA	5.81382	-2.08184	47.6041	8.77589e-05	0.000498234	Protein_of_unknown_function	Protein of unknown function
008796-RA	5.81072	-0.560806	59.2579	6.80488e-06	6.64266e-05	SCN2A	SCN2A Sodium channel protein type 2 subunit alpha (Homo sapiens OX=9606)
016543-RA	5.80961	-1.67983	44.8703	2.59474e-05	0.000189068	Maob	Maob Amine oxidase [flavin-containing] B (Rattus norvegicus OX=10116)
000953-RA	5.8082	2.49604	282.852	1.64844e-09	2.6607e-07	APBA1	APBA1 Amyloid-beta A4 precursor protein-binding family A member 1 (Homo sapiens OX=9606)
016559-RA	5.80679	-3.70098	13.2707	0.00714996	0.0175475	Protein_of_unknown_function	Protein of unknown function
012096-RA	5.80539	-1.15764	49.2397	1.67087e-05	0.000132761	Protein_of_unknown_function	Protein of unknown function
003240-RA	5.80471	-1.07411	19.5625	0.000899677	0.00321452	Protein_of_unknown_function	Protein of unknown function
004787-RA	5.8012	-2.03164	54.9703	9.82738e-06	8.87533e-05	SCN2A	SCN2A Sodium channel protein type 2 subunit alpha (Homo sapiens OX=9606)
013805-RA	5.79972	1.50591	92.0411	7.30221e-07	1.19955e-05	TMEM121	TMEM121 Transmembrane protein 121 (Gallus gallus OX=9031)
008486-RA	5.79876	2.68249	151.725	5.1149e-08	1.83894e-06	ILDR2	ILDR2 Immunoglobulin-like domain-containing receptor 2 (Homo sapiens OX=9606)
012926-RA	5.79555	-3.40332	15.9435	0.00441777	0.0117657	Dzip1l	Dzip1l Zinc finger protein DZIP1L (Mus musculus OX=10090)
011114-RA	5.78919	-0.891247	49.2503	1.66914e-05	0.000132699	NMUR1	NMUR1 Neuromedin-U receptor 1 (Homo sapiens OX=9606)
006397-RA	5.7813	0.242178	87.9073	9.26846e-07	1.42634e-05	Lrp3	Lrp3 Low-density lipoprotein receptor-related protein 3 (Rattus norvegicus OX=10116)
004591-RA	5.77854	1.67972	35.2125	7.88212e-05	0.00045952	crhbp	crhbp Corticotropin-releasing factor-binding protein (Xenopus laevis OX=8355)
018140-RA	5.77845	3.76558	24.3044	0.000383648	0.00162526	Pcsk1	Pcsk1 Neuroendocrine convertase 1 (Rattus norvegicus OX=10116)
007525-RA	5.77625	3.09502	479.831	8.37451e-11	8.31476e-08	WDR17	WDR17 WD repeat-containing protein 17 (Homo sapiens OX=9606)
004767-RA	5.77164	2.7609	102.112	4.24317e-07	8.11286e-06	UPF0500	UPF0500 protein C1orf216 homolog (Xenopus tropicalis OX=8364)
006133-RA	5.77152	-2.42865	38.7434	5.12025e-05	0.000322186	Protein_of_unknown_function	Protein of unknown function
016837-RA	5.76904	-1.35225	40.6906	4.08938e-05	0.000269027	Prlhr	Prlhr Prolactin-releasing peptide receptor (Mus musculus OX=10090)
018519-RA	5.7658	1.8899	105.112	3.6435e-07	7.38327e-06	HCN4	HCN4 Potassium/sodium hyperpolarization-activated cyclic nucleotide-gated channel 4 (Homo sapiens OX=9606)
000860-RA	5.76077	-0.769604	51.0171	1.40981e-05	0.000117043	ERICH3	ERICH3 Glutamate-rich protein 3 (Homo sapiens OX=9606)
014489-RA	5.75942	0.0338416	172.623	2.53369e-08	1.19221e-06	dnaaf3	dnaaf3 Dynein assembly factor 3, axonemal (Xenopus tropicalis OX=8364)
009409-RA	5.75782	-3.51298	26.9502	0.000250647	0.0011513	Melatonin	Melatonin receptor type 1A (Gallus gallus OX=9031)
000628-RA	5.75677	-3.49077	16.7041	0.00389319	0.010636	HYDIN	HYDIN Hydrocephalus-inducing protein homolog (Homo sapiens OX=9606)
009154-RA	5.7524	-0.639126	28.9377	0.000185638	0.000907339	NPPA	NPPA Natriuretic peptides A (Gallus gallus OX=9031)
011627-RA	5.75133	2.70451	151.215	5.20898e-08	1.85876e-06	Nqo2	Nqo2 Ribosyldihydronicotinamide dehydrogenase [quinone] (Mus musculus OX=10090)
004117-RA	5.75008	-3.30407	13.9192	0.0063247	0.0158443	Protein_of_unknown_function	Protein of unknown function
006937-RA	5.74379	2.40122	126.652	1.35358e-07	3.59942e-06	Bsn	Bsn Protein bassoon (Rattus norvegicus OX=10116)
008776-RA	5.72592	-3.18318	21.5316	0.000621774	0.00239347	Pinopsin	Pinopsin (Columba livia OX=8932)
004762-RA	5.72196	2.98483	186.188	1.67424e-08	9.63195e-07	TBC1D9	TBC1D9 TBC1 domain family member 9 (Homo sapiens OX=9606)
008209-RA	5.72063	0.239922	67.8759	3.4651e-06	3.98171e-05	spef1	spef1 Sperm flagellar protein 1 (Xenopus laevis OX=8355)
008493-RA	5.71245	-2.86353	40.5971	4.13296e-05	0.000271123	KCNK13	KCNK13 Potassium channel subfamily K member 13 (Homo sapiens OX=9606)
000332-RA	5.71071	2.80777	141.517	7.45491e-08	2.368e-06	Rab39b	Rab39b Ras-related protein Rab-39B (Mus musculus OX=10090)
008208-RB	5.70543	-2.00816	38.7751	5.10118e-05	0.000321277	Protein_of_unknown_function	Protein of unknown function
006880-RA	5.70455	0.82954	109.284	2.9668e-07	6.42467e-06	GPR12	GPR12 G-protein coupled receptor 12 (Homo sapiens OX=9606)
000083-RA	5.70401	-3.90084	9.54705	0.0158384	0.0337936	Nkx1-2	Nkx1-2 NK1 transcription factor-related protein 2 (Mus musculus OX=10090)
013813-RA	5.70354	-2.25201	34.097	9.09638e-05	0.000513071	ADGRV1	ADGRV1 Adhesion G-protein coupled receptor V1 (Homo sapiens OX=9606)
015145-RA	5.70337	-0.807843	43.0539	3.1481e-05	0.000219151	MORC3	MORC3 MORC family CW-type zinc finger protein 3 (Homo sapiens OX=9606)
010867-RA	5.70136	1.68917	53.5617	1.11472e-05	9.7995e-05	2022-03-09	MARCH9 E3 ubiquitin-protein ligase MARCH9 (Homo sapiens OX=9606)
005509-RA	5.70122	-0.668722	43.4386	3.02017e-05	0.000211625	FAM149A	FAM149A Protein FAM149A (Homo sapiens OX=9606)
013286-RA	5.70037	0.418961	102.936	4.06767e-07	7.9414e-06	rgs9bp-a	rgs9bp-a Regulator of G-protein signaling 9-binding protein A (Xenopus laevis OX=8355)
010471-RA	5.6988	2.77618	84.1383	1.1622e-06	1.71258e-05	Adgra1	Adgra1 Adhesion G protein-coupled receptor A1 (Mus musculus OX=10090)
014680-RA,014680-RB	5.69008	3.99644	97.9929	5.26581e-07	9.41383e-06	Ap3b2	Ap3b2 AP-3 complex subunit beta-2 (Mus musculus OX=10090)
013473-RA	5.67895	1.45997	215.597	7.46319e-09	5.59981e-07	Protein_of_unknown_function	Protein of unknown function
011889-RA	5.67437	1.89832	217.181	7.16717e-09	5.46635e-07	Protein_of_unknown_function	Protein of unknown function
009853-RA	5.66949	3.43682	145.816	6.34239e-08	2.10116e-06	Lrfn2	Lrfn2 Leucine-rich repeat and fibronectin type-III domain-containing protein 2 (Mus musculus OX=10090)
014730-RA	5.66458	-1.29554	57.1512	8.12795e-06	7.66989e-05	kcnk9	kcnk9 Potassium channel subfamily K member 9 (Xenopus laevis OX=8355)
008397-RA	5.66209	-2.50559	23.9999	0.00138183	0.00456476	Protein_of_unknown_function	Protein of unknown function
017466-RA	5.65796	0.589536	159.533	3.89473e-08	1.51861e-06	SYT16	SYT16 Synaptotagmin-16 (Homo sapiens OX=9606)
000638-RA	5.65751	2.69867	160.408	3.78059e-08	1.49938e-06	MTSS2	MTSS2 Protein MTSS 2 (Homo sapiens OX=9606)
003627-RA	5.64883	4.10808	169.711	2.78042e-08	1.25308e-06	Pts	Pts 6-pyruvoyl tetrahydrobiopterin synthase (Mus musculus OX=10090)
008288-RA	5.64439	1.97659	175.12	2.34235e-08	1.12126e-06	Arhgap44	Arhgap44 Rho GTPase-activating protein 44 (Rattus norvegicus OX=10116)
015112-RA	5.64164	-1.75786	40.4557	4.19988e-05	0.000274604	ABCG4	ABCG4 ATP-binding cassette sub-family G member 4 (Homo sapiens OX=9606)
011805-RB,011805-RD	5.62796	4.77973	321.619	8.02479e-10	1.89497e-07	L3MBTL1	L3MBTL1 Lethal(3)malignant brain tumor-like protein 1 (Gallus gallus OX=9031)
005281-RA	5.6261	1.20047	65.1314	4.25998e-06	4.64881e-05	NPFF	NPFF Pro-FMRFamide-related neuropeptide FF (Homo sapiens OX=9606)
000318-RA	5.62447	-0.432784	30.4618	0.000148968	0.000760789	dll4	dll4 Homeobox protein DLL-4 (Xenopus laevis OX=8355)
005561-RA	5.62184	-1.80948	47.4109	2.00071e-05	0.000153436	ndnf	ndnf Protein NDNF (Xenopus laevis OX=8355)
012842-RA	5.61966	-1.97509	41.4598	3.7507e-05	0.000251273	Rpp25	Rpp25 Ribonuclease P protein subunit p25 (Rattus norvegicus OX=10116)
012161-RA	5.61514	-2.74999	10.1706	0.00809212	0.0194539	DNASE1L1	DNASE1L1 Deoxyribonuclease-1-like 1 (Sus scrofa OX=9823)
011234-RA	5.61387	1.23679	87.8431	9.30356e-07	1.43015e-05	CCDC177	CCDC177 Coiled-coil domain-containing protein 177 (Homo sapiens OX=9606)
006966-RA	5.60816	6.36981	98.2303	5.19954e-07	9.344e-06	id4	id4 DNA-binding protein inhibitor ID-4 (Xenopus tropicalis OX=8364)
008316-RA	5.60568	-1.65846	34.7574	8.35309e-05	0.000479598	CFAP52	CFAP52 Cilia- and flagella-associated protein 52 (Macaca fascicularis OX=9541)
009045-RA	5.6014	-3.48354	13.4707	0.00338028	0.00948871	Cyclic	Cyclic nucleotide-gated channel rod photoreceptor subunit alpha (Gallus gallus OX=9031)
012430-RA	5.59633	-0.16727	41.8544	3.58978e-05	0.000242835	KCNQ3	KCNQ3 Potassium voltage-gated channel subfamily KQT member 3 (Homo sapiens OX=9606)
011682-RA	5.59154	5.02548	40.3635	4.24419e-05	0.000277241	APOE	APOE Apolipoprotein E (Alligator mississippiensis OX=8496)
000611-RC,000611-RB,000611-RA	5.58295	2.09358	277.264	1.84298e-09	2.79115e-07	CNGB1	CNGB1 Cyclic nucleotide-gated cation channel beta-1 (Homo sapiens OX=9606)
010783-RA	5.58218	-2.95308	16.681	0.00161949	0.00518693	ASXL3	ASXL3 Putative Polycomb group protein ASXL3 (Homo sapiens OX=9606)
018209-RA	5.57727	2.47267	213.329	7.91248e-09	5.74427e-07	ADORA1	ADORA1 Adenosine receptor A1 (Gallus gallus OX=9031)
016182-RA	5.57014	-2.4059	20.781	0.000713797	0.00266278	Protein_of_unknown_function	Protein of unknown function
013823-RA	5.55898	0.176912	30.2511	0.000153494	0.000779602	GABRB3	GABRB3 Gamma-aminobutyric acid receptor subunit beta-3 (Gallus gallus OX=9031)
007589-RA	5.55574	3.34861	156.988	4.25057e-08	1.62094e-06	CNTN2	CNTN2 Contactin-2 (Gallus gallus OX=9031)
017499-RA	5.55427	-0.796697	29.5075	0.000170809	0.000849819	Vipr1	Vipr1 Vasoactive intestinal polypeptide receptor 1 (Rattus norvegicus OX=10116)
001618-RA	5.55081	-3.62464	19.8191	0.000856195	0.00308537	Photoreceptor	Photoreceptor outer segment membrane glycoprotein 2 (Gallus gallus OX=9031)
006973-RA	5.54569	1.47168	74.1893	2.21196e-06	2.79638e-05	ELOVL4	ELOVL4 Elongation of very long chain fatty acids protein 4 (Macaca mulatta OX=9544)
004358-RA	5.5368	-1.34559	53.1671	1.15535e-05	0.000100928	SPTBN4	SPTBN4 Spectrin beta chain, non-erythrocytic 4 (Homo sapiens OX=9606)
012950-RB	5.53543	-1.77803	30.8878	0.000140287	0.000723643	Capn1	Capn1 Calpain-1 catalytic subunit (Mus musculus OX=10090)
012018-RA	5.53113	4.70576	184.754	1.74679e-08	9.63195e-07	OLFM2	OLFM2 Noelin-2 (Homo sapiens OX=9606)
013397-RA	5.52538	4.21314	89.7881	8.30548e-07	1.3206e-05	NACAD	NACAD NAC-alpha domain-containing protein 1 (Homo sapiens OX=9606)
005793-RA	5.52096	2.1713	116.533	2.11058e-07	4.98092e-06	pax8	pax8 Paired box protein Pax-8 (Fragment) (Xenopus tropicalis OX=8364)
001230-RA	5.52074	0.950062	28.4886	0.000198401	0.00095725	NR0B1	NR0B1 Nuclear receptor subfamily 0 group B member 1 (Sus scrofa OX=9823)
005079-RA	5.51556	1.30058	28.9113	0.000186361	0.00091023	opn1lw1	opn1lw1 Red-sensitive opsin (Xenopus laevis OX=8355)
003035-RA	5.51528	-1.66284	22.4407	0.000528337	0.00211279	ESR2	ESR2 Estrogen receptor beta (Coturnix japonica OX=93934)
017446-RA	5.51184	-0.313157	41.84	3.59551e-05	0.000242986	ZNF212	ZNF212 Zinc finger protein 212 (Homo sapiens OX=9606)
005233-RA	5.51179	2.92017	59.3391	6.75914e-06	6.62129e-05	PRSS12	PRSS12 Neurotrypsin (Gorilla gorilla gorilla OX=9595)
016692-RA	5.51156	-2.23773	39.8983	4.47636e-05	0.00028911	pld6	pld6 Mitochondrial cardiolipin hydrolase (Xenopus tropicalis OX=8364)
014682-RA	5.51118	2.29952	103.999	3.85352e-07	7.69651e-06	Ap3b2	Ap3b2 AP-3 complex subunit beta-2 (Mus musculus OX=10090)
005914-RA	5.50659	1.05393	28.058	0.000211613	0.00100872	Cfap100	Cfap100 Cilia- and flagella-associated protein 100 (Mus musculus OX=10090)
012950-RB,012950-RC	5.50525	-0.165041	36.7713	6.48932e-05	0.000393258	Capn1	Capn1 Calpain-1 catalytic subunit (Mus musculus OX=10090)
015974-RA	5.50349	2.21452	105.724	3.53369e-07	7.22403e-06	Esm1	Esm1 Endothelial cell-specific molecule 1 (Rattus norvegicus OX=10116)
008107-RA	5.50345	1.24802	38.8535	5.05434e-05	0.000318761	SERTM2	SERTM2 Serine-rich and transmembrane domain-containing 2 (Mus musculus OX=10090)
016460-RA	5.50306	0.613554	162.762	3.49242e-08	1.43427e-06	ELFN2	ELFN2 Protein phosphatase 1 regulatory subunit 29 (Homo sapiens OX=9606)
007526-RA	5.49886	1.63131	154.69	4.60504e-08	1.71374e-06	WDR17	WDR17 WD repeat-containing protein 17 (Homo sapiens OX=9606)
002442-RA	5.48805	-2.2029	51.4821	1.34962e-05	0.000113671	TRPM8	TRPM8 Transient receptor potential cation channel subfamily M member 8 (Homo sapiens OX=9606)
003895-RA	5.48771	0.250477	64.0689	4.62388e-06	4.94484e-05	KCNJ5	KCNJ5 G protein-activated inward rectifier potassium channel 4 (Bos taurus OX=9913)
003476-RA	5.47961	1.44813	51.5136	1.34565e-05	0.000113481	SLC38A1	SLC38A1 Sodium-coupled neutral amino acid transporter 1 (Homo sapiens OX=9606)
002511-RA	5.47658	2.4059	100.331	4.65378e-07	8.62472e-06	garnl3	garnl3 GTPase-activating Rap/Ran-GAP domain-like protein 3 (Danio rerio OX=7955)
003906-RA	5.47647	1.88044	152.033	5.05897e-08	1.83894e-06	KIAA1549L	KIAA1549L UPF0606 protein KIAA1549L (Homo sapiens OX=9606)
006559-RA	5.4708	2.99753	210.126	8.60214e-09	6.00032e-07	Cabp1	Cabp1 Calcium-binding protein 1 (Mus musculus OX=10090)
015878-RA	5.4696	-1.62147	56.0336	8.95151e-06	8.22887e-05	Kcnc4	Kcnc4 Potassium voltage-gated channel subfamily C member 4 (Mus musculus OX=10090)
004004-RA	5.46164	-2.25714	16.0033	0.00187698	0.00584439	HTR4	HTR4 5-hydroxytryptamine receptor 4 (Cavia porcellus OX=10141)
008972-RA	5.45487	0.583139	103.417	3.96906e-07	7.82322e-06	HTR7	HTR7 5-hydroxytryptamine receptor 7 (Homo sapiens OX=9606)
009227-RA	5.45132	0.480575	71.3188	2.70112e-06	3.28034e-05	Cyclic	Cyclic nucleotide-gated channel cone photoreceptor subunit alpha (Gallus gallus OX=9031)
005986-RA	5.43655	-2.19529	33.314	0.000100807	0.000558824	Protein_of_unknown_function	Protein of unknown function
008872-RA	5.43528	1.97131	67.4698	3.57098e-06	4.07974e-05	FRMPD3	FRMPD3 FERM and PDZ domain-containing protein 3 (Homo sapiens OX=9606)
017220-RB,017220-RA	5.43509	2.23469	32.2172	0.000116777	0.000625863	KIFC3	KIFC3 Kinesin-like protein KIFC3 (Homo sapiens OX=9606)
003241-RA	5.43312	-3.74358	11.4763	0.0102692	0.0235848	SLCO1A2	SLCO1A2 Solute carrier organic anion transporter family member 1A2 (Homo sapiens OX=9606)
011743-RA	5.43255	0.436573	46.8668	2.1132e-05	0.000159681	STEAP2	STEAP2 Metalloreductase STEAP2 (Homo sapiens OX=9606)
000902-RA	5.42738	-3.23013	16.1291	0.00182573	0.00572417	CPLX4	CPLX4 Complexin-4 (Homo sapiens OX=9606)
002050-RA	5.41848	-2.62975	29.1368	0.000180291	0.000886513	SAXO2	SAXO2 Stabilizer of axonemal microtubules 2 (Homo sapiens OX=9606)
001529-RA	5.41769	3.4174	312.336	9.45881e-10	1.98233e-07	amer2	amer2 APC membrane recruitment protein 2 (Xenopus tropicalis OX=8364)
005028-RA	5.41753	1.18903	244.362	3.72675e-09	3.77911e-07	MCF2L	MCF2L Guanine nucleotide exchange factor DBS (Homo sapiens OX=9606)
008395-RA	5.41417	2.31239	80.5169	1.457e-06	2.02449e-05	Pkd1	Pkd1 Polycystin-1 (Mus musculus OX=10090)
008235-RA	5.4139	0.581438	69.6829	3.03641e-06	3.6086e-05	ADCYAP1R1	ADCYAP1R1 Pituitary adenylate cyclase-activating polypeptide type I receptor (Homo sapiens OX=9606)
009202-RA	5.40512	-1.59758	47.1463	2.05452e-05	0.000156439	Protein_of_unknown_function	Protein of unknown function
002466-RA	5.40253	4.47203	105.967	3.49111e-07	7.17927e-06	SMARCA4	SMARCA4 Transcription activator BRG1 (Bos taurus OX=9913)
008287-RA	5.40194	2.19518	122.511	1.61678e-07	4.09536e-06	RASD2	RASD2 GTP-binding protein Rhes (Homo sapiens OX=9606)
012086-RA	5.3982	5.72158	493.538	7.13663e-11	8.31476e-08	OLFM1	OLFM1 Noelin (Gallus gallus OX=9031)
018552-RA	5.39369	-1.29353	45.878	2.33723e-05	0.000174683	ARHGEF33	ARHGEF33 Rho guanine nucleotide exchange factor 33 (Homo sapiens OX=9606)
007524-RA	5.39173	1.54721	233.136	4.83918e-09	4.27851e-07	WDR17	WDR17 WD repeat-containing protein 17 (Homo sapiens OX=9606)
015113-RA	5.39117	-2.72406	15.4048	0.00214527	0.00652322	ABCG4	ABCG4 ATP-binding cassette sub-family G member 4 (Homo sapiens OX=9606)
012188-RA	5.38465	2.76271	503.849	6.34561e-11	8.31476e-08	LRRTM3	LRRTM3 Leucine-rich repeat transmembrane neuronal protein 3 (Homo sapiens OX=9606)
000104-RA	5.38458	2.50932	65.2494	4.22165e-06	4.61423e-05	faxc	faxc Failed axon connections homolog (Xenopus tropicalis OX=8364)
011081-RA	5.38312	0.37932	52.6539	1.21082e-05	0.000104654	ST8SIA3	ST8SIA3 Sia-alpha-2,3-Gal-beta-1,4-GlcNAc-R:alpha 2,8-sialyltransferase (Pan troglodytes OX=9598)
010265-RA	5.37051	4.60819	176.997	2.20965e-08	1.08766e-06	LRRC4	LRRC4 Leucine-rich repeat-containing protein 4 (Homo sapiens OX=9606)
005504-RA	5.3669	-3.44221	23.2872	0.00151125	0.00489675	lamp5	lamp5 Lysosome-associated membrane glycoprotein 5 (Xenopus tropicalis OX=8364)
000653-RA	5.36457	4.04484	73.0088	2.39938e-06	2.97905e-05	ATP2C2	ATP2C2 Calcium-transporting ATPase type 2C member 2 (Homo sapiens OX=9606)
009828-RA	5.36289	5.67674	380.315	3.12228e-10	1.32086e-07	Gabbr1	Gabbr1 Gamma-aminobutyric acid type B receptor subunit 1 (Mus musculus OX=10090)
005909-RA	5.36131	4.19337	21.6071	0.000613312	0.00236625	APOA4	APOA4 Apolipoprotein A-IV (Macaca fascicularis OX=9541)
007816-RC,007816-RD	5.3577	-0.578111	138.575	8.34919e-08	2.536e-06	Fmo2	Fmo2 Dimethylaniline monooxygenase [N-oxide-forming] 2 (Mus musculus OX=10090)
006391-RA	5.35443	1.00494	52.4857	1.22968e-05	0.000105888	rnf182	rnf182 E3 ubiquitin-protein ligase RNF182 (Xenopus laevis OX=8355)
005971-RA	5.35067	4.73014	139.133	8.1704e-08	2.50361e-06	ttc39b	ttc39b Tetratricopeptide repeat protein 39B (Xenopus tropicalis OX=8364)
015222-RA	5.34931	-1.00442	48.753	1.75196e-05	0.000137941	SOX15	SOX15 Protein SOX-15 (Homo sapiens OX=9606)
009204-RA	5.34478	3.98915	83.8113	1.18574e-06	1.73438e-05	ERP29	ERP29 Endoplasmic reticulum resident protein 29 (Bos taurus OX=9913)
002442-RC	5.33913	-2.25404	33.2243	0.000102012	0.000564382	TRPM8	TRPM8 Transient receptor potential cation channel subfamily M member 8 (Homo sapiens OX=9606)
017447-RA	5.33454	1.08285	36.0834	7.06506e-05	0.000420902	Protein_of_unknown_function	Protein of unknown function
018149-RA	5.33321	-0.33827	73.4333	2.32991e-06	2.91628e-05	Wdr31	Wdr31 WD repeat-containing protein 31 (Mus musculus OX=10090)
001425-RA,001425-RB,001425-RC	5.33131	2.57092	76.7377	1.86284e-06	2.451e-05	Neuronal	Neuronal cell adhesion molecule (Gallus gallus OX=9031)
014382-RA	5.33004	-3.18642	26.8183	0.000255835	0.00117164	QRFPR	QRFPR Pyroglutamylated RF-amide peptide receptor (Homo sapiens OX=9606)
002608-RA	5.32739	-1.09203	26.5825	0.00026543	0.00120801	Med12l	Med12l Mediator of RNA polymerase II transcription subunit 12-like protein (Mus musculus OX=10090)
000846-RA	5.32355	-0.55885	71.7324	2.62335e-06	3.2027e-05	TENM4	TENM4 Teneurin-4 (Homo sapiens OX=9606)
015268-RA	5.32271	0.741577	47.4189	1.99912e-05	0.000153398	Th	Th Tyrosine 3-monooxygenase (Mus musculus OX=10090)
000092-RA	5.322	-0.618087	38.055	5.55566e-05	0.000344585	JAKMIP3	JAKMIP3 Janus kinase and microtubule-interacting protein 3 (Homo sapiens OX=9606)
016443-RA	5.31998	-0.305986	86.9748	9.79411e-07	1.49398e-05	Napb	Napb Beta-soluble NSF attachment protein (Mus musculus OX=10090)
015472-RA	5.31697	-1.19098	69.9243	2.984e-06	3.5524e-05	Protein_of_unknown_function	Protein of unknown function
018410-RA	5.31685	3.82135	170.895	2.67689e-08	1.2307e-06	Chrnb2	Chrnb2 Neuronal acetylcholine receptor subunit beta-2 (Rattus norvegicus OX=10116)
011465-RA	5.31229	-1.09884	50.9219	1.42252e-05	0.000117605	DISP3	DISP3 Protein dispatched homolog 3 (Gallus gallus OX=9031)
013640-RA	5.30856	-1.43431	57.77	7.71031e-06	7.36405e-05	RGS17	RGS17 Regulator of G-protein signaling 17 (Homo sapiens OX=9606)
001063-RA	5.30383	1.56759	117.92	1.98187e-07	4.735e-06	INPP5J	INPP5J Phosphatidylinositol 4,5-bisphosphate 5-phosphatase A (Homo sapiens OX=9606)
004192-RA	5.30196	1.63114	54.8878	9.89941e-06	8.90562e-05	Lrrc24	Lrrc24 Leucine-rich repeat-containing protein 24 (Mus musculus OX=10090)
003608-RA	5.29807	0.94275	71.1398	2.73562e-06	3.31933e-05	TMEM132D	TMEM132D Transmembrane protein 132D (Homo sapiens OX=9606)
008396-RA	5.29664	-0.275752	27.7655	0.00022118	0.00104358	Protein_of_unknown_function	Protein of unknown function
014689-RA	5.28849	1.56555	119.031	1.88537e-07	4.56732e-06	myrf	myrf Myelin regulatory factor (Xenopus laevis OX=8355)
005960-RC,005960-RB,005960-RA,005960-RD	5.28732	1.65157	148.422	5.76257e-08	1.99477e-06	Otof	Otof Otoferlin (Mus musculus OX=10090)
016581-RA	5.2871	1.35505	60.9707	5.91268e-06	5.96902e-05	GPR83	GPR83 Probable G-protein coupled receptor 83 (Homo sapiens OX=9606)
003842-RA	5.28537	3.59976	118.232	1.95416e-07	4.67685e-06	Dennd6b	Dennd6b Protein DENND6B (Mus musculus OX=10090)
010406-RA	5.2789	-2.14341	18.7034	0.00106531	0.00367757	PDE6C	PDE6C Cone cGMP-specific 3',5'-cyclic phosphodiesterase subunit alpha' (Homo sapiens OX=9606)
007796-RA	5.27691	1.80295	163.232	3.43792e-08	1.42879e-06	Protein_of_unknown_function	Protein of unknown function
008797-RA	5.27472	-0.510936	100.798	4.54184e-07	8.48291e-06	Scn2a	Scn2a Sodium channel protein type 2 subunit alpha (Mus musculus OX=10090)
012179-RA	5.26867	-3.12903	21.1102	0.000671594	0.0025374	Protein_of_unknown_function	Protein of unknown function
018923-RA	5.26648	-3.71252	7.85067	0.0243104	0.0482281	Cyp2d1	Cyp2d1 Cytochrome P450 2D1 (Rattus norvegicus OX=10116)
013987-RA	5.26563	0.00061048	36.7356	6.51788e-05	0.000394397	Gpr176	Gpr176 Probable G-protein coupled receptor 176 (Rattus norvegicus OX=10116)
012106-RA	5.2553	4.42106	355.572	4.56285e-10	1.61057e-07	LRATD1	LRATD1 Protein LRATD1 (Homo sapiens OX=9606)
006019-RA	5.24686	1.79945	38.6424	5.18151e-05	0.000325798	SCN2A	SCN2A Sodium channel protein type 2 subunit alpha (Homo sapiens OX=9606)
006834-RA	5.2449	3.42492	56.2923	8.75254e-06	8.11288e-05	Protein_of_unknown_function	Protein of unknown function
011641-RA	5.23527	-3.43654	23.2371	0.00107349	0.00370031	Protein_of_unknown_function	Protein of unknown function
010228-RB	5.23254	-2.60838	32.2228	0.000116688	0.000625863	DNAH7	DNAH7 Dynein heavy chain 7, axonemal (Homo sapiens OX=9606)
009311-RA	5.23027	2.69881	146.993	6.07241e-08	2.04994e-06	SPEF2	SPEF2 Sperm flagellar protein 2 (Sus scrofa OX=9823)
009215-RA	5.22973	-1.06224	23.5069	0.000438989	0.00181303	TRPM2	TRPM2 Transient receptor potential cation channel subfamily M member 2 (Homo sapiens OX=9606)
004825-RA	5.22419	-1.2743	37.9761	5.60828e-05	0.000347538	TMEM221	TMEM221 Transmembrane protein 221 (Homo sapiens OX=9606)
008285-RA	5.22209	1.04765	134.599	9.76567e-08	2.84187e-06	RASD2	RASD2 GTP-binding protein Rhes (Homo sapiens OX=9606)
000077-RA	5.20742	0.558699	24.0791	0.000398405	0.00167432	hmx3	hmx3 Homeobox protein HMX3 (Xenopus laevis OX=8355)
014681-RA,014681-RB	5.20206	2.11711	44.8524	2.5996e-05	0.000189125	Ap3b2	Ap3b2 AP-3 complex subunit beta-2 (Mus musculus OX=10090)
015479-RA	5.19592	-1.95643	27.4093	0.000233522	0.00108739	TTC6	TTC6 Tetratricopeptide repeat protein 6 (Homo sapiens OX=9606)
010340-RA	5.19352	-2.00586	27.362	0.000235223	0.00109354	Dnah5	Dnah5 Dynein heavy chain 5, axonemal (Mus musculus OX=10090)
003554-RA	5.19339	2.10794	59.0031	6.9507e-06	6.76596e-05	Map1b	Map1b Microtubule-associated protein 1B (Mus musculus OX=10090)
003197-RA	5.19316	1.0273	39.8812	4.48517e-05	0.000289306	C1QL1	C1QL1 C1q-related factor (Homo sapiens OX=9606)
012515-RA	5.19128	1.1394	121.918	1.65926e-07	4.14994e-06	Cib2	Cib2 Calcium and integrin-binding family member 2 (Mus musculus OX=10090)
004919-RA	5.19034	1.96366	63.6565	4.77487e-06	5.07504e-05	Tmc3	Tmc3 Transmembrane channel-like protein 3 (Gallus gallus OX=9031)
007867-RA	5.18957	-0.0473105	63.4786	4.84176e-06	5.12738e-05	IQUB	IQUB IQ and ubiquitin-like domain-containing protein (Macaca fascicularis OX=9541)
011583-RA	5.18432	-1.14503	26.8231	0.000255643	0.00117115	FAM43B	FAM43B Protein FAM43B (Homo sapiens OX=9606)
000782-RA	5.17936	-1.43957	42.37	3.39155e-05	0.00023237	WDR66	WDR66 Cilia- and flagella-associated protein 251 (Pongo abelii OX=9601)
017579-RA	5.17674	0.646005	35.0928	8.00288e-05	0.000464995	Vipr2	Vipr2 Vasoactive intestinal polypeptide receptor 2 (Rattus norvegicus OX=10116)
012822-RA	5.17472	-1.58397	34.879	8.22412e-05	0.000474476	Cdh23	Cdh23 Cadherin-23 (Rattus norvegicus OX=10116)
008315-RA	5.17378	0.289719	77.8155	1.73492e-06	2.31784e-05	Cfap52	Cfap52 Cilia- and flagella-associated protein 52 (Mus musculus OX=10090)
004339-RA	5.17361	-2.3323	29.3364	0.00017511	0.000865633	KCNH3	KCNH3 Potassium voltage-gated channel subfamily H member 3 (Homo sapiens OX=9606)
005695-RA	5.17073	0.338648	159.816	3.85738e-08	1.51683e-06	CHRM3	CHRM3 Muscarinic acetylcholine receptor M3 (Pongo pygmaeus OX=9600)
014582-RA	5.16996	-3.08119	13.0074	0.00379078	0.010428	spdya-b	spdya-b Speedy protein 1-B (Xenopus laevis OX=8355)
015532-RA	5.16544	-3.63017	18.8337	0.00103802	0.003604	NPFFR1	NPFFR1 Neuropeptide FF receptor 1 (Homo sapiens OX=9606)
013464-RA	5.16432	-0.640888	33.1277	0.00010333	0.00057008	Klhl35	Klhl35 Kelch-like protein 35 (Mus musculus OX=10090)
005181-RA	5.1627	1.75845	92.314	7.19063e-07	1.18684e-05	TMEM179	TMEM179 Transmembrane protein 179 (Homo sapiens OX=9606)
000296-RA	5.16178	3.26944	271.891	2.05586e-09	2.97265e-07	SNPH	SNPH Syntaphilin (Homo sapiens OX=9606)
010532-RA	5.15979	-3.51257	10.9647	0.00647509	0.0161598	Hemoglobin	Hemoglobin subunit alpha-3 (Lithobates catesbeiana OX=8400)
015586-RA	5.15231	-1.92653	13.6853	0.00320803	0.00910833	Nlrp12	Nlrp12 NACHT, LRR and PYD domains-containing protein 12 (Mus musculus OX=10090)
000310-RA	5.14447	-2.25899	16.0113	0.00187369	0.00583592	MYO3B	MYO3B Myosin-IIIb (Homo sapiens OX=9606)
014100-RA	5.14173	-0.659725	25.3591	0.000322541	0.00142043	Aoc1	Aoc1 Amiloride-sensitive amine oxidase [copper-containing] (Rattus norvegicus OX=10116)
014116-RA	5.1417	5.26368	320.447	8.19094e-10	1.89497e-07	ACTL6B	ACTL6B Actin-like protein 6B (Bos taurus OX=9913)
013344-RA	5.13706	-2.8059	26.394	0.000273404	0.00124051	Protein_of_unknown_function	Protein of unknown function
005402-RA	5.13026	-3.43225	23.5126	0.000438565	0.00181182	Opsin-VA	Opsin-VA (Rutilus rutilus OX=48668)
018385-RA	5.11964	-0.92601	27.6273	0.000225875	0.00106063	A2ML1	A2ML1 Alpha-2-macroglobulin-like protein 1 (Homo sapiens OX=9606)
001007-RA	5.10223	-2.1434	35.5811	7.52353e-05	0.000442893	Protein_of_unknown_function	Protein of unknown function
012803-RA	5.10117	-1.03359	54.4709	1.02732e-05	9.14115e-05	DCHS2	DCHS2 Protocadherin-23 (Homo sapiens OX=9606)
005003-RA	5.10007	-0.195219	21.8569	0.000586263	0.00228528	Hrh3	Hrh3 Histamine H3 receptor (Rattus norvegicus OX=10116)
012564-RA	5.09879	2.66487	185.514	1.70791e-08	9.63195e-07	PCDH20	PCDH20 Protocadherin-20 (Homo sapiens OX=9606)
006638-RA	5.09745	5.01518	245.828	3.60476e-09	3.77911e-07	PFKP	PFKP ATP-dependent 6-phosphofructokinase, platelet type (Homo sapiens OX=9606)
004413-RA	5.09308	-1.85916	25.8076	0.000300068	0.00134233	gas2l2.L	gas2l2.L GAS2-like protein 2A (Xenopus laevis OX=8355)
015352-RA	5.09132	2.45362	121.218	1.71099e-07	4.25632e-06	KIF3C	KIF3C Kinesin-like protein KIF3C (Homo sapiens OX=9606)
003152-RA	5.08794	0.924581	53.0595	1.16673e-05	0.0001016	FASN	FASN Fatty acid synthase (Gallus gallus OX=9031)
009459-RA	5.08493	-2.97118	13.7946	0.00312433	0.00889618	Protein_of_unknown_function	Protein of unknown function
000780-RA	5.08449	-1.14132	38.9963	4.97039e-05	0.000314323	WDR66	WDR66 Cilia- and flagella-associated protein 251 (Homo sapiens OX=9606)
016559-RB,016559-RA	5.08417	1.08899	37.5436	5.90735e-05	0.000363314	Protein_of_unknown_function	Protein of unknown function
000670-RA	5.08372	-1.80849	44.6581	2.65311e-05	0.000192112	KCNH6	KCNH6 Potassium voltage-gated channel subfamily H member 6 (Gallus gallus OX=9031)
008509-RA	5.08142	5.91307	179.799	2.02753e-08	1.04051e-06	Protein_of_unknown_function	Protein of unknown function
008817-RA	5.08092	3.08527	84.8376	1.11367e-06	1.65512e-05	CHN1	CHN1 N-chimaerin (Homo sapiens OX=9606)
005131-RB	5.076	4.03591	295.742	1.28457e-09	2.40961e-07	Gpm6b	Gpm6b Neuronal membrane glycoprotein M6-b (Mus musculus OX=10090)
014604-RA	5.07148	1.07905	83.028	1.24445e-06	1.79193e-05	fam163b	fam163b Protein FAM163B (Xenopus tropicalis OX=8364)
000234-RA	5.0679	1.20885	225.866	5.76859e-09	4.85296e-07	Cidea	Cidea Cell death activator CIDE-A (Mus musculus OX=10090)
000861-RA	5.06555	-1.33513	33.5033	9.83167e-05	0.000547646	ERICH3	ERICH3 Glutamate-rich protein 3 (Homo sapiens OX=9606)
004849-RA	5.06544	-0.479247	129.56	1.19861e-07	3.29562e-06	DNAAF1	DNAAF1 Dynein assembly factor 1, axonemal (Homo sapiens OX=9606)
015235-RA	5.05538	2.60719	186.459	1.66091e-08	9.63195e-07	NRGN	NRGN Neurogranin (Serinus canaria OX=9135)
003342-RA	5.04962	2.65526	100.378	4.64244e-07	8.61521e-06	msantd4	msantd4 Myb/SANT-like DNA-binding domain-containing protein 4 (Xenopus tropicalis OX=8364)
010342-RA	5.04243	-0.900634	49.7271	1.59402e-05	0.000128344	DNAH5	DNAH5 Dynein heavy chain 5, axonemal (Homo sapiens OX=9606)
000340-RA	5.04112	3.42722	16.6483	0.00163093	0.00521753	UTS2	UTS2 Urotensin-2 (Pelophylax ridibundus OX=8406)
016671-RA	5.04048	2.0563	78.4795	1.66123e-06	2.24314e-05	NRIP3	NRIP3 Nuclear receptor-interacting protein 3 (Pongo abelii OX=9601)
001178-RA	5.03993	-0.151778	42.3793	3.38811e-05	0.000232261	WNT2	WNT2 Protein Wnt-2 (Didelphis virginiana OX=9267)
018925-RA	5.03952	-0.416847	24.6282	0.000363543	0.0015633	NXPE2	NXPE2 NXPE family member 2 (Homo sapiens OX=9606)
006769-RA	5.02404	-2.98512	20.8164	0.00209778	0.00640829	Protein_of_unknown_function	Protein of unknown function
015127-RA	5.019	2.11631	69.175	3.1503e-06	3.70902e-05	Add2	Add2 Beta-adducin (Rattus norvegicus OX=10116)
010872-RA	5.01827	-2.3414	20.0373	0.000821169	0.0029855	CYP27A1	CYP27A1 Sterol 26-hydroxylase, mitochondrial (Homo sapiens OX=9606)
010782-RA	5.01261	-2.20359	25.823	0.000299331	0.00133946	Protein_of_unknown_function	Protein of unknown function
005917-RA	5.00312	-3.57301	19.3012	0.00193358	0.00598875	AVIToxin-VAR2	AVIToxin-VAR2 (Varanus varius OX=8559)
008013-RA	5.0028	2.1261	137.838	8.59252e-08	2.58726e-06	PFKP	PFKP ATP-dependent 6-phosphofructokinase, platelet type (Homo sapiens OX=9606)
010364-RA	4.9985	4.22811	168.969	2.84778e-08	1.27106e-06	CLCN4	CLCN4 H(+)/Cl(-) exchange transporter 4 (Homo sapiens OX=9606)
008036-RA	4.99298	5.54099	326.24	7.40666e-10	1.89497e-07	RGS4	RGS4 Regulator of G-protein signaling 4 (Bos taurus OX=9913)
016417-RA	4.99073	3.31832	192.473	1.39515e-08	8.42004e-07	scamp5-b	scamp5-b Secretory carrier-associated membrane protein 5B (Xenopus laevis OX=8355)
000724-RA	4.98174	1.66918	181.517	1.92461e-08	1.01928e-06	Snca	Snca Alpha-synuclein (Mus musculus OX=10090)
000003-RA	4.98159	4.37353	101.969	4.27455e-07	8.15042e-06	Hspa12a	Hspa12a Heat shock 70 kDa protein 12A (Mus musculus OX=10090)
015082-RA	4.97847	0.109155	57.4754	7.90589e-06	7.52171e-05	RUNDC3B	RUNDC3B RUN domain-containing protein 3B (Macaca fascicularis OX=9541)
006674-RA	4.97802	0.806961	11.2345	0.00601485	0.0151804	endou-d	endou-d Poly(U)-specific endoribonuclease-D (Xenopus laevis OX=8355)
005161-RA	4.97737	3.87936	93.6373	6.67704e-07	1.12591e-05	MEIS2	MEIS2 Homeobox protein Meis2 (Homo sapiens OX=9606)
017850-RA	4.97684	2.45435	27.9414	0.000215367	0.00102213	A1i3	A1i3 Alpha-1-inhibitor 3 (Rattus norvegicus OX=10116)
009347-RA	4.97249	0.497792	153.849	4.7433e-08	1.76048e-06	shh	shh Sonic hedgehog protein (Xenopus laevis OX=8355)
011467-RA	4.97012	-0.0439203	45.0234	2.55354e-05	0.000186989	DISP3	DISP3 Protein dispatched homolog 3 (Gallus gallus OX=9031)
000820-RA	4.9698	5.99734	287.653	1.50031e-09	2.53042e-07	DNM1	DNM1 Dynamin-1 (Bos taurus OX=9913)
012281-RA	4.9663	1.85447	67.0319	3.68944e-06	4.1875e-05	NKX2-2	NKX2-2 Homeobox protein Nkx-2.2 (Homo sapiens OX=9606)
009213-RA	4.95915	-1.28497	28.9831	0.000184403	0.000902894	TRPM2	TRPM2 Transient receptor potential cation channel subfamily M member 2 (Homo sapiens OX=9606)
007352-RA	4.95344	-1.28196	24.3038	0.000383689	0.00162526	deup1	deup1 Deuterosome assembly protein 1 (Xenopus tropicalis OX=8364)
002151-RA	4.95229	4.68034	146.227	6.2464e-08	2.08931e-06	cyfip2	cyfip2 Cytoplasmic FMR1-interacting protein 2 (Xenopus laevis OX=8355)
001729-RA	4.94978	1.59212	40.2548	4.29716e-05	0.000280436	MACF1	MACF1 Microtubule-actin cross-linking factor 1, isoforms 1/2/3/5 (Homo sapiens OX=9606)
016741-RA	4.94854	0.797908	31.9924	0.000120407	0.000640863	Protein_of_unknown_function	Protein of unknown function
003971-RA	4.93043	3.51057	467.85	9.6669e-11	8.55353e-08	nr2f1a	nr2f1a Nuclear receptor subfamily 2 group F member 1-A (Danio rerio OX=7955)
013348-RA	4.9295	-1.46227	34.5665	8.56039e-05	0.000489525	rds35	rds35 RDS/peripherin-like protein xRDS35 (Xenopus laevis OX=8355)
001014-RA	4.92928	-1.35996	33.1059	0.00010363	0.000571281	RLBP1	RLBP1 Retinaldehyde-binding protein 1 (Bos taurus OX=9913)
007128-RA	4.92156	-2.64707	26.5867	0.000265255	0.00120761	CACNA1A	CACNA1A Voltage-dependent P/Q-type calcium channel subunit alpha-1A (Homo sapiens OX=9606)
008242-RA	4.91943	3.21857	146.568	6.16832e-08	2.06818e-06	ccdc39	ccdc39 Coiled-coil domain-containing protein 39 (Xenopus tropicalis OX=8364)
010092-RA	4.9166	-1.5116	32.4162	0.00011367	0.000613949	Protein_of_unknown_function	Protein of unknown function
017539-RA	4.91631	-1.21602	24.3502	0.000380728	0.00161667	Protein_of_unknown_function	Protein of unknown function
001440-RA	4.91116	1.34738	66.8361	3.74388e-06	4.23178e-05	DUSP10	DUSP10 Dual specificity protein phosphatase 10 (Homo sapiens OX=9606)
012590-RA	4.90958	0.770938	19.2173	0.00263641	0.0077501	PKD1L2	PKD1L2 Polycystic kidney disease protein 1-like 2 (Homo sapiens OX=9606)
009611-RA	4.90801	1.88381	109.423	2.94699e-07	6.39175e-06	Trim46	Trim46 Tripartite motif-containing protein 46 (Rattus norvegicus OX=10116)
005773-RA,005773-RB	4.8939	0.395911	138.027	8.52923e-08	2.57379e-06	ISL1	ISL1 Insulin gene enhancer protein ISL-1 (Gallus gallus OX=9031)
015462-RA	4.89286	-3.70809	11.0638	0.00630127	0.0158027	Protein_of_unknown_function	Protein of unknown function
003236-RA	4.88865	0.217709	66.0476	3.97291e-06	4.42245e-05	SPX	SPX Spexin (Bos taurus OX=9913)
013757-RA	4.88243	-2.57234	32.1195	0.000118339	0.000632278	Protein_of_unknown_function	Protein of unknown function
007816-RB	4.88041	-1.17426	50.3197	1.5061e-05	0.000122833	Fmo2	Fmo2 Dimethylaniline monooxygenase [N-oxide-forming] 2 (Rattus norvegicus OX=10116)
008557-RA	4.87424	4.83029	19.1152	0.000981804	0.0034499	slc18a3a	slc18a3a Probable vesicular acetylcholine transporter-A (Danio rerio OX=7955)
005386-RA	4.87282	-0.428482	29.5789	0.00016905	0.00084258	DHFR	DHFR Viral dihydrofolate reductase (Saimiriine herpesvirus 2 (strain 11) OX=10383)
000986-RA	4.86643	-1.62151	21.6124	0.000612718	0.00236578	odf3	odf3 Outer dense fiber protein 3 (Xenopus tropicalis OX=8364)
015703-RA	4.8645	-0.37697	33.7292	9.54393e-05	0.00053527	TCTE1	TCTE1 Dynein regulatory complex subunit 5 (Macaca fascicularis OX=9541)
004337-RA	4.86063	-1.48664	45.1091	2.53084e-05	0.000186171	KCNH3	KCNH3 Potassium voltage-gated channel subfamily H member 3 (Homo sapiens OX=9606)
002889-RA	4.85962	0.746726	20.3253	0.000777474	0.00285128	Ednrb	Ednrb Endothelin receptor type B (Mus musculus OX=10090)
001705-RA	4.85659	-0.327358	59.6071	6.61081e-06	6.52201e-05	EFCAB12	EFCAB12 EF-hand calcium-binding domain-containing protein 12 (Homo sapiens OX=9606)
011029-RA	4.84793	-1.73327	41.6292	3.68059e-05	0.000247771	Neurog2	Neurog2 Neurogenin-2 (Mus musculus OX=10090)
013758-RA,013758-RB	4.84339	2.80517	99.7777	4.79073e-07	8.77311e-06	RAP1GAP	RAP1GAP Rap1 GTPase-activating protein 1 (Homo sapiens OX=9606)
001204-RA	4.84233	0.866426	82.3809	1.29553e-06	1.85395e-05	NXPH3	NXPH3 Neurexophilin-3 (Homo sapiens OX=9606)
005744-RA	4.83528	-0.774464	26.3557	0.000275059	0.00124652	NIM1K	NIM1K Serine/threonine-protein kinase NIM1 (Homo sapiens OX=9606)
005017-RA	4.83288	1.46437	179.778	2.02884e-08	1.04051e-06	Klhdc8a	Klhdc8a Kelch domain-containing protein 8A (Mus musculus OX=10090)
011122-RA	4.83194	-0.934632	32.2056	0.000116962	0.000626368	Slc25a22	Slc25a22 Mitochondrial glutamate carrier 1 (Mus musculus OX=10090)
001435-RA	4.82817	2.22328	117.872	1.98612e-07	4.73699e-06	rcor2	rcor2 REST corepressor 2 (Xenopus laevis OX=8355)
005394-RA	4.82235	1.07507	35.6018	7.50396e-05	0.000441928	RFX4	RFX4 Transcription factor RFX4 (Homo sapiens OX=9606)
004625-RB	4.82197	-3.49387	12.7396	0.00405484	0.0109868	Alox8	Alox8 Arachidonate 8S-lipoxygenase (Mus musculus OX=10090)
001752-RA	4.81505	-1.73228	42.708	3.26857e-05	0.000225839	SKIL	SKIL Ski-like protein (Homo sapiens OX=9606)
006269-RA	4.8124	0.0675571	49.7952	1.5836e-05	0.00012766	CCDC33	CCDC33 Coiled-coil domain-containing protein 33 (Homo sapiens OX=9606)
006583-RA	4.81125	2.51152	60.0044	6.39784e-06	6.35572e-05	SLC4A10	SLC4A10 Sodium-driven chloride bicarbonate exchanger (Homo sapiens OX=9606)
016072-RA	4.80763	6.37079	167.35	3.0014e-08	1.30014e-06	Thymosin	Thymosin beta-11 (Oncorhynchus mykiss OX=8022)
018539-RA	4.80407	-2.11329	21.548	0.000619921	0.002387	Protein_of_unknown_function	Protein of unknown function
004308-RA	4.80285	0.078062	42.0126	3.52755e-05	0.000239325	Wdr78	Wdr78 WD repeat-containing protein 78 (Mus musculus OX=10090)
005259-RA	4.80016	-2.14566	31.2757	0.000132897	0.000693356	CCKAR	CCKAR Cholecystokinin receptor type A (Homo sapiens OX=9606)
009401-RA	4.79466	0.641149	45.8741	2.33817e-05	0.000174683	Uncharacterized	Uncharacterized protein C2orf80 homolog (Pongo abelii OX=9601)
003528-RA	4.7933	2.91189	145.237	6.48009e-08	2.13152e-06	GPR85	GPR85 Probable G-protein coupled receptor 85 (Homo sapiens OX=9606)
003872-RA	4.7849	-1.2394	38.3254	5.37965e-05	0.000335768	HTR2A	HTR2A 5-hydroxytryptamine receptor 2A (Canis lupus familiaris OX=9615)
012514-RA	4.78099	-3.24911	10.3862	0.00761001	0.0184935	Protein_of_unknown_function	Protein of unknown function
018721-RA	4.78066	0.692898	84.0328	1.16973e-06	1.71821e-05	EBNA1	EBNA1 Epstein-Barr nuclear antigen 1 (Epstein-Barr virus (strain B95-8) OX=10377)
017926-RA	4.7797	-2.70103	22.8511	0.000491625	0.00198842	Ccdc27	Ccdc27 Coiled-coil domain-containing protein 27 (Mus musculus OX=10090)
007262-RB,007262-RA	4.77843	3.36061	234.47	4.6884e-09	4.19869e-07	WBP2	WBP2 WW domain-binding protein 2 (Homo sapiens OX=9606)
014160-RA	4.77691	-0.506319	32.771	0.000108369	0.000592468	Abcb1b	Abcb1b ATP-dependent translocase ABCB1 (Mus musculus OX=10090)
004184-RA	4.77402	-1.29156	22.2918	0.000542449	0.00215258	Arhgap39	Arhgap39 Rho GTPase-activating protein 39 (Fragment) (Rattus norvegicus OX=10116)
000612-RA	4.77279	-1.14522	49.883	1.57031e-05	0.000126729	TEPP	TEPP Testis, prostate and placenta-expressed protein (Homo sapiens OX=9606)
005412-RA	4.77107	-1.78941	35.9746	7.16148e-05	0.000425732	Protein_of_unknown_function	Protein of unknown function
007816-RC	4.7588	-1.90869	37.409	6.00426e-05	0.000368132	Fmo2	Fmo2 Dimethylaniline monooxygenase [N-oxide-forming] 2 (Mus musculus OX=10090)
014609-RA	4.75747	-1.87134	22.5052	0.000522363	0.00209262	NEK10	NEK10 Serine/threonine-protein kinase Nek10 (Homo sapiens OX=9606)
012085-RA	4.7574	4.95873	199.193	1.15505e-08	7.3211e-07	Olfm1	Olfm1 Noelin (Rattus norvegicus OX=10116)
002647-RA	4.75166	2.78135	151.623	5.13347e-08	1.83894e-06	MAGI2	MAGI2 Membrane-associated guanylate kinase, WW and PDZ domain-containing protein 2 (Homo sapiens OX=9606)
009525-RA	4.74723	-1.90333	45.4127	2.45222e-05	0.000181737	VIL1	VIL1 Villin-1 (Gallus gallus OX=9031)
008680-RA	4.74251	1.89704	215.94	7.39789e-09	5.59981e-07	KCNMB4	KCNMB4 Calcium-activated potassium channel subunit beta-4 (Homo sapiens OX=9606)
017041-RA	4.73881	0.246307	34.4592	8.67948e-05	0.000494378	Kirrel1	Kirrel1 Kin of IRRE-like protein 1 (Rattus norvegicus OX=10116)
013758-RA	4.73767	1.78809	141.713	7.3997e-08	2.35586e-06	RAP1GAP	RAP1GAP Rap1 GTPase-activating protein 1 (Homo sapiens OX=9606)
005961-RA	4.73693	-2.45146	28.6737	0.00019302	0.000937477	pax5	pax5 Paired box protein Pax-5 (Xenopus laevis OX=8355)
009000-RA	4.73062	-1.86753	20.0309	0.000822176	0.00298838	LRP2	LRP2 Low-density lipoprotein receptor-related protein 2 (Homo sapiens OX=9606)
010591-RA	4.73032	-1.46945	33.9962	9.21659e-05	0.000519008	Znf474	Znf474 Zinc finger protein 474 (Mus musculus OX=10090)
012257-RA	4.72897	2.63797	60.7473	6.02089e-06	6.04746e-05	camkv	camkv CaM kinase-like vesicle-associated protein (Danio rerio OX=7955)
017040-RA,017040-RB	4.72695	7.01608	86.8168	9.88662e-07	1.50643e-05	Aplp2	Aplp2 Amyloid-like protein 2 (Mus musculus OX=10090)
017411-RA	4.72533	-1.32402	27.9757	0.000214255	0.00101923	Olfactory	Olfactory protein (Lithobates pipiens OX=8404)
005554-RA	4.71705	4.13127	186.84	1.64242e-08	9.6196e-07	Kiaa0895	Kiaa0895 Uncharacterized protein KIAA0895 (Mus musculus OX=10090)
010661-RA	4.71694	2.61772	63.9307	4.67382e-06	4.9829e-05	MCF2	MCF2 Proto-oncogene DBL (Homo sapiens OX=9606)
013580-RA	4.70692	-1.01857	28.2676	0.000205057	0.000983209	Protein_of_unknown_function	Protein of unknown function
001431-RA	4.70528	1.3119	93.7939	6.61912e-07	1.12049e-05	Flrt1	Flrt1 Leucine-rich repeat transmembrane protein FLRT1 (Mus musculus OX=10090)
007262-RB	4.70185	4.36116	185.433	1.71199e-08	9.63195e-07	WBP2	WBP2 WW domain-binding protein 2 (Homo sapiens OX=9606)
001121-RA	4.69127	1.88857	168.027	2.93601e-08	1.29157e-06	TMEM158	TMEM158 Transmembrane protein 158 (Bos taurus OX=9913)
000195-RA	4.68664	0.486565	71.892	2.59403e-06	3.17809e-05	ak8	ak8 Adenylate kinase 8 (Xenopus laevis OX=8355)
008100-RA	4.6864	0.0722375	51.3384	1.3679e-05	0.000114591	Slc24a3	Slc24a3 Sodium/potassium/calcium exchanger 3 (Mus musculus OX=10090)
016740-RA	4.68405	0.625201	36.8516	6.42581e-05	0.000390357	Casp7	Casp7 Caspase-7 (Mus musculus OX=10090)
005781-RA	4.6828	2.88978	14.1609	0.00286179	0.00826733	Protein_of_unknown_function	Protein of unknown function
014304-RA	4.67855	1.52036	95.8952	5.89659e-07	1.02058e-05	Tox3	Tox3 TOX high mobility group box family member 3 (Mus musculus OX=10090)
015943-RA	4.67041	6.40892	278.664	1.79181e-09	2.79115e-07	vamp2	vamp2 Vesicle-associated membrane protein 2 (Xenopus laevis OX=8355)
013701-RA	4.66529	4.26414	220.929	6.5197e-09	5.12086e-07	Frrs1l	Frrs1l DOMON domain-containing protein FRRS1L (Rattus norvegicus OX=10116)
012764-RA	4.66315	-2.34042	21.2731	0.000651797	0.00248219	Grin2c	Grin2c Glutamate receptor ionotropic, NMDA 2C (Rattus norvegicus OX=10116)
002053-RA	4.65828	0.697048	76.3037	1.91746e-06	2.50388e-05	mex3b	mex3b RNA-binding protein MEX3B (Xenopus laevis OX=8355)
004337-RB	4.65726	-2.08118	25.458	0.000317423	0.00140457	Kcnh8	Kcnh8 Potassium voltage-gated channel subfamily H member 8 (Rattus norvegicus OX=10116)
010210-RA	4.65684	4.08787	128.318	1.2621e-07	3.41505e-06	slc6a9	slc6a9 Sodium- and chloride-dependent glycine transporter 1 (Xenopus laevis OX=8355)
003485-RA	4.65374	-2.55608	21.4675	0.000629065	0.00241551	Protein_of_unknown_function	Protein of unknown function
011888-RA	4.65343	1.33311	100.12	4.70546e-07	8.68971e-06	SAMD10	SAMD10 Sterile alpha motif domain-containing protein 10 (Homo sapiens OX=9606)
011229-RA	4.65289	0.270199	54.7888	9.9867e-06	8.96092e-05	Zfhx2	Zfhx2 Zinc finger homeobox protein 2 (Mus musculus OX=10090)
014048-RA	4.65224	0.122233	62.2742	5.32483e-06	5.53248e-05	CPSF4	CPSF4 Cleavage and polyadenylation specificity factor subunit 4 (Homo sapiens OX=9606)
013254-RA	4.64958	4.29476	171.736	2.60599e-08	1.21389e-06	PLA1A	PLA1A Phospholipase A1 member A (Bos taurus OX=9913)
011601-RA	4.64391	3.59102	69.1576	3.15429e-06	3.71057e-05	MAP7D2	MAP7D2 MAP7 domain-containing protein 2 (Homo sapiens OX=9606)
002292-RA	4.6423	8.45803	145.1	6.51338e-08	2.1374e-06	KLC1	KLC1 Kinesin light chain 1 (Homo sapiens OX=9606)
008755-RA	4.64202	1.03041	109.499	2.93619e-07	6.37829e-06	Shox2	Shox2 Short stature homeobox protein 2 (Fragment) (Rattus norvegicus OX=10116)
006767-RA	4.64004	1.06956	51.8381	1.30557e-05	0.000111045	GREB1	GREB1 Protein GREB1 (Homo sapiens OX=9606)
008214-RA	4.63839	0.835203	36.2467	6.92315e-05	0.000414047	SLCO4A1	SLCO4A1 Solute carrier organic anion transporter family member 4A1 (Homo sapiens OX=9606)
011132-RA	4.63797	1.61234	48.2324	1.8439e-05	0.000143551	SPTLC2	SPTLC2 Serine palmitoyltransferase 2 (Homo sapiens OX=9606)
018510-RA	4.63652	-1.5344	38.9152	5.01788e-05	0.000316749	Protein_of_unknown_function	Protein of unknown function
003243-RA	4.63413	-2.44041	17.3217	0.00141348	0.00463366	SLCO1C1	SLCO1C1 Solute carrier organic anion transporter family member 1C1 (Homo sapiens OX=9606)
012303-RA	4.62665	0.202601	108.573	3.07105e-07	6.57858e-06	Pitpnc1	Pitpnc1 Cytoplasmic phosphatidylinositol transfer protein 1 (Mus musculus OX=10090)
004398-RA	4.62574	4.23284	242.677	3.87285e-09	3.89558e-07	ROGDI	ROGDI Protein rogdi homolog (Homo sapiens OX=9606)
008795-RA	4.6248	2.32714	158.846	3.9873e-08	1.55036e-06	SCN2A	SCN2A Sodium channel protein type 2 subunit alpha (Homo sapiens OX=9606)
014929-RA	4.62239	1.25456	66.3209	3.8917e-06	4.36231e-05	AMIGO2	AMIGO2 Amphoterin-induced protein 2 (Homo sapiens OX=9606)
014279-RA	4.62124	-0.586923	24.7714	0.000355048	0.00153152	TLX3	TLX3 T-cell leukemia homeobox protein 3 (Homo sapiens OX=9606)
013361-RA	4.61905	6.68174	275.325	1.91665e-09	2.83032e-07	DPYSL2	DPYSL2 Dihydropyrimidinase-related protein 2 (Bos taurus OX=9913)
008189-RA	4.61893	0.105591	162.804	3.48751e-08	1.43427e-06	Cnksr2	Cnksr2 Connector enhancer of kinase suppressor of ras 2 (Rattus norvegicus OX=10116)
009272-RA	4.6084	-0.0849371	19.4205	0.000924831	0.00328663	lhx3	lhx3 LIM/homeobox protein Lhx3 (Xenopus laevis OX=8355)
003463-RA	4.60651	4.96364	196.076	1.25983e-08	7.73789e-07	VAMP711	VAMP711 Vesicle-associated membrane protein 711 (Arabidopsis thaliana OX=3702)
018811-RA	4.6037	6.28338	105.811	3.51831e-07	7.20319e-06	Hsp90aa1	Hsp90aa1 Heat shock protein HSP 90-alpha (Mus musculus OX=10090)
004286-RA	4.59733	-3.81539	12.4112	0.00440873	0.0117462	Protein_of_unknown_function	Protein of unknown function
003553-RA	4.59685	5.67621	174.446	2.39226e-08	1.14113e-06	MAP1B	MAP1B Microtubule-associated protein 1B (Homo sapiens OX=9606)
003220-RA	4.59608	-1.89996	28.9503	0.000185294	0.000906295	Protein_of_unknown_function	Protein of unknown function
002755-RA	4.58978	3.28201	61.6201	5.61079e-06	5.76602e-05	ROBO2	ROBO2 Roundabout homolog 2 (Homo sapiens OX=9606)
009265-RA	4.58914	1.72851	142.489	7.18476e-08	2.3086e-06	Kif21b	Kif21b Kinesin-like protein KIF21B (Rattus norvegicus OX=10116)
002255-RA	4.5884	-2.5999	21.3291	0.000645147	0.00246543	Protein_of_unknown_function	Protein of unknown function
000683-RA	4.5879	-0.110467	41.6198	3.68444e-05	0.000247909	WNT3	WNT3 Proto-oncogene Wnt-3 (Homo sapiens OX=9606)
017040-RA	4.58754	5.72376	97.2933	5.46696e-07	9.66627e-06	Aplp2	Aplp2 Amyloid-like protein 2 (Mus musculus OX=10090)
000403-RA	4.58741	-0.166317	88.358	9.02625e-07	1.39681e-05	Protein_of_unknown_function	Protein of unknown function
007084-RA	4.58191	0.242682	47.8402	1.91688e-05	0.000148401	Adcy3	Adcy3 Adenylate cyclase type 3 (Rattus norvegicus OX=10116)
008629-RA	4.57814	-0.347571	27.6433	0.000225326	0.00105954	meig1	meig1 Meiosis expressed gene 1 protein homolog (Xenopus laevis OX=8355)
001673-RA	4.5743	-0.676994	36.9654	6.33698e-05	0.000385468	grem1	grem1 Gremlin-1 (Xenopus laevis OX=8355)
005260-RA	4.57015	3.47102	175.118	2.34252e-08	1.12126e-06	TBC1D19	TBC1D19 TBC1 domain family member 19 (Homo sapiens OX=9606)
018500-RA	4.56422	-2.99581	11.8954	0.00504112	0.0131065	Olfactory	Olfactory receptor-like protein OLF4 (Canis lupus familiaris OX=9615)
002627-RA	4.55456	-1.66963	50.129	1.53375e-05	0.000124649	KCNMB3	KCNMB3 Calcium-activated potassium channel subunit beta-3 (Homo sapiens OX=9606)
011111-RA	4.55384	4.62905	190.349	1.48288e-08	8.75906e-07	SCN8A	SCN8A Sodium channel protein type 8 subunit alpha (Homo sapiens OX=9606)
007387-RA	4.55101	-1.32036	8.25579	0.014426	0.031318	krt18	krt18 Keratin, type I cytoskeletal 18 (Protopterus aethiopicus OX=7886)
009916-RA	4.54261	2.95195	80.6259	1.44694e-06	2.01515e-05	st8sia1	st8sia1 Alpha-N-acetylneuraminide alpha-2,8-sialyltransferase (Xenopus laevis OX=8355)
003340-RA	4.54159	1.18282	185.665	1.7003e-08	9.63195e-07	Cfap74	Cfap74 Cilia- and flagella-associated protein 74 (Mus musculus OX=10090)
018650-RA	4.54081	-1.37823	18.864	0.00103179	0.00358956	PDE6H	PDE6H Retinal cone rhodopsin-sensitive cGMP 3',5'-cyclic phosphodiesterase subunit gamma (Bos taurus OX=9913)
017079-RA	4.53851	-2.23502	24.7747	0.000354857	0.00153117	Lrrc3b	Lrrc3b Leucine-rich repeat-containing protein 3B (Mus musculus OX=10090)
009477-RA	4.52529	-1.82872	24.2179	0.000389238	0.00164325	rfx3	rfx3 Transcription factor RFX3 (Xenopus tropicalis OX=8364)
002261-RA	4.52279	1.22628	75.3819	2.03981e-06	2.61929e-05	CHRM2	CHRM2 Muscarinic acetylcholine receptor M2 (Gallus gallus OX=9031)
002942-RA	4.52216	0.78153	78.671	1.64067e-06	2.2197e-05	lhfpl3	lhfpl3 LHFPL tetraspan subfamily member 3 protein (Xenopus laevis OX=8355)
010662-RA	4.5164	2.72803	86.1683	1.02772e-06	1.5557e-05	MCF2	MCF2 Proto-oncogene DBL (Homo sapiens OX=9606)
007295-RA	4.50798	-1.36702	27.3033	0.000237351	0.00110162	Protein_of_unknown_function	Protein of unknown function
008558-RA	4.50734	-0.180117	18.1805	0.0011837	0.00401931	CHAT	CHAT Choline O-acetyltransferase (Gallus gallus OX=9031)
010538-RA	4.50676	-2.94189	30.2685	0.000153115	0.000777962	ANK2	ANK2 Ankyrin-2 (Homo sapiens OX=9606)
007422-RA	4.5067	-3.65641	15.0333	0.00233453	0.00698848	fgf3	fgf3 Fibroblast growth factor 3 (Xenopus laevis OX=8355)
014381-RA	4.50039	-2.54322	18.8643	0.00103173	0.00358956	QRFPR	QRFPR Pyroglutamylated RF-amide peptide receptor (Homo sapiens OX=9606)
000196-RA	4.49843	-1.13028	26.0922	0.000286762	0.00129119	Protein_of_unknown_function	Protein of unknown function
005590-RA	4.49826	0.225515	88.607	8.89561e-07	1.38121e-05	RSPH3	RSPH3 Radial spoke head protein 3 homolog (Bos taurus OX=9913)
001796-RA	4.49734	7.19776	151.722	5.11543e-08	1.83894e-06	BASP1	BASP1 Brain acid soluble protein 1 homolog (Gallus gallus OX=9031)
004493-RA	4.49427	5.33645	251.06	3.20618e-09	3.65269e-07	VAC8	VAC8 Vacuolar protein 8 (Debaryomyces hansenii (strain ATCC 36239 / CBS 767 / JCM 1990 / NBRC 0083 / IGC 2968) OX=284592)
012030-RA	4.48751	1.6883	40.083	4.38246e-05	0.000284532	Arx	Arx Homeobox protein ARX (Rattus norvegicus OX=10116)
016074-RA	4.47844	2.78727	86.7637	9.91797e-07	1.5079e-05	RAI2	RAI2 Retinoic acid-induced protein 2 (Homo sapiens OX=9606)
014201-RA	4.47452	-2.25451	23.1485	0.000466885	0.00190725	HEATR4	HEATR4 HEAT repeat-containing protein 4 (Homo sapiens OX=9606)
017045-RA	4.47113	3.51789	177.748	2.15901e-08	1.07033e-06	P2RY1	P2RY1 P2Y purinoceptor 1 (Gallus gallus OX=9031)
009010-RA	4.46758	-1.2945	28.7916	0.000189682	0.000924641	tnfaip8l3	tnfaip8l3 Tumor necrosis factor alpha-induced protein 8-like protein 3 (Xenopus laevis OX=8355)
007236-RA	4.44946	3.25322	379.001	3.18384e-10	1.32086e-07	GRIK4	GRIK4 Glutamate receptor ionotropic, kainate 4 (Homo sapiens OX=9606)
015929-RA	4.44899	-3.90976	15.1284	0.00400462	0.0108663	Galr2	Galr2 Galanin receptor type 2 (Rattus norvegicus OX=10116)
013279-RA	4.44774	-2.30889	24.5119	0.00037062	0.00158433	CFAP46	CFAP46 Cilia- and flagella-associated protein 46 (Homo sapiens OX=9606)
012400-RA	4.44386	-1.11451	30.6092	0.000145896	0.000748126	CHRNB4	CHRNB4 Neuronal acetylcholine receptor subunit beta-4 (Fragment) (Gallus gallus OX=9031)
002557-RA	4.44306	-3.47319	13.3759	0.00345989	0.0096711	PPEF2	PPEF2 Serine/threonine-protein phosphatase with EF-hands 2 (Homo sapiens OX=9606)
015970-RB	4.44218	-0.71402	31.693	0.000125448	0.000662925	NHS	NHS Nance-Horan syndrome protein (Homo sapiens OX=9606)
016301-RA	4.44216	-2.82546	21.3718	0.000640135	0.00245123	TPH1	TPH1 Tryptophan 5-hydroxylase 1 (Gallus gallus OX=9031)
001409-RA	4.4394	1.334	76.2285	1.92711e-06	2.5094e-05	GATA3	GATA3 Trans-acting T-cell-specific transcription factor GATA-3 (Bos taurus OX=9913)
013815-RA	4.43714	-2.08829	16.53	0.00167306	0.0053241	ADGRV1	ADGRV1 Adhesion G-protein coupled receptor V1 (Homo sapiens OX=9606)
004501-RA	4.43047	2.55911	81.9213	1.33331e-06	1.90017e-05	ADRA1D	ADRA1D Alpha-1D adrenergic receptor (Homo sapiens OX=9606)
014113-RA	4.42982	3.80119	196.971	1.22863e-08	7.67561e-07	Ccdc32	Ccdc32 Coiled-coil domain-containing protein 32 (Rattus norvegicus OX=10116)
011007-RA	4.42645	0.895893	103.01	4.05228e-07	7.92249e-06	kif19	kif19 Kinesin-like protein KIF19 (Xenopus laevis OX=8355)
003855-RA	4.42499	-3.31099	14.1827	0.00284701	0.00823834	DNAH9	DNAH9 Dynein heavy chain 9, axonemal (Homo sapiens OX=9606)
013132-RA	4.42467	-2.5372	21.4583	0.000630118	0.00241888	Armc3	Armc3 Armadillo repeat-containing protein 3 (Mus musculus OX=10090)
002013-RB	4.42337	-3.91892	8.25807	0.0144155	0.0313001	Protein_of_unknown_function	Protein of unknown function
000266-RA	4.41592	-1.25735	35.3766	7.7201e-05	0.000452545	sox12	sox12 Transcription factor Sox-12 (Xenopus laevis OX=8355)
006107-RA	4.4149	-1.61036	32.8215	0.000107638	0.000589398	TEKT1	TEKT1 Tektin-1 (Homo sapiens OX=9606)
013756-RA	4.4148	-2.07004	18.0455	0.00121674	0.00411639	ropn1l	ropn1l Ropporin-1-like protein (Xenopus laevis OX=8355)
008244-RA	4.41063	-2.67951	16.543	0.00166838	0.00531166	HDC	HDC Histidine decarboxylase (Bos taurus OX=9913)
010201-RA	4.41056	-3.52383	12.4408	0.00690977	0.0170454	TH	TH Tyrosine 3-monooxygenase (Phasianidae sp. OX=9006)
005131-RB,005131-RA	4.40872	7.50771	321.17	8.0879e-10	1.89497e-07	Gpm6b	Gpm6b Neuronal membrane glycoprotein M6-b (Mus musculus OX=10090)
015611-RA	4.40239	-2.89278	22.4343	0.000528941	0.00211287	TTLL10	TTLL10 Protein polyglycylase TTLL10 (Macaca fascicularis OX=9541)
008347-RA	4.39885	1.04009	132.773	1.05094e-07	3.00166e-06	CDKL1	CDKL1 Cyclin-dependent kinase-like 1 (Homo sapiens OX=9606)
006339-RA	4.394	-2.21757	31.3417	0.000131684	0.000688996	Cfap58	Cfap58 Cilia- and flagella-associated protein 58 (Mus musculus OX=10090)
000684-RA	4.39381	7.70667	217.656	7.0811e-09	5.43054e-07	NSF	NSF Vesicle-fusing ATPase (Cricetulus griseus OX=10029)
004720-RA	4.38868	-1.61321	30.2472	0.000153579	0.000779748	ccdc89	ccdc89 Coiled-coil domain-containing protein 89 (Xenopus laevis OX=8355)
012041-RA	4.38652	0.962065	159.912	3.84479e-08	1.51618e-06	Ppp1r3e	Ppp1r3e Protein phosphatase 1 regulatory subunit 3E (Mus musculus OX=10090)
000978-RA	4.38357	2.35324	80.158	1.49075e-06	2.06427e-05	EPB41L3	EPB41L3 Band 4.1-like protein 3 (Homo sapiens OX=9606)
012340-RA	4.37709	-0.414179	21.2473	0.000654889	0.00249055	C1ql2	C1ql2 Complement C1q-like protein 2 (Mus musculus OX=10090)
003975-RA,003975-RB	4.37656	4.0215	129.318	1.21069e-07	3.31472e-06	Cdh24	Cdh24 Cadherin-24 (Mus musculus OX=10090)
013758-RB	4.37616	-2.97947	9.81944	0.00895692	0.021116	RAP1GAP	RAP1GAP Rap1 GTPase-activating protein 1 (Homo sapiens OX=9606)
014275-RA	4.37412	0.576514	16.9485	0.00152945	0.00494194	RDH16	RDH16 Retinol dehydrogenase 16 (Homo sapiens OX=9606)
008858-RB,008858-RA	4.37324	1.58368	124.78	1.46584e-07	3.79615e-06	PCBP3	PCBP3 Poly(rC)-binding protein 3 (Homo sapiens OX=9606)
000676-RA	4.37302	0.108301	35.8095	7.3108e-05	0.000432874	2022-03-10	MARCH10 Probable E3 ubiquitin-protein ligase MARCH10 (Homo sapiens OX=9606)
017713-RA	4.36764	-3.74795	18.1764	0.00118468	0.00402067	Protein_of_unknown_function	Protein of unknown function
016971-RA	4.36224	0.971861	85.4157	1.07533e-06	1.6091e-05	CFAP44	CFAP44 Cilia- and flagella-associated protein 44 (Homo sapiens OX=9606)
007724-RA,007724-RC,007724-RD	4.35839	-0.952334	29.2872	0.00017637	0.000870315	Tp53bp1	Tp53bp1 TP53-binding protein 1 (Mus musculus OX=10090)
007390-RA	4.35766	-3.13388	20.8256	0.00152458	0.00493418	Lhx6	Lhx6 LIM/homeobox protein Lhx6 (Mus musculus OX=10090)
005861-RA	4.35346	-1.43973	31.71	0.000125156	0.000661824	Protein_of_unknown_function	Protein of unknown function
001617-RA	4.3501	2.19922	147.399	5.9824e-08	2.02541e-06	Ttbk2	Ttbk2 Tau-tubulin kinase 2 (Mus musculus OX=10090)
005542-RA	4.34664	-0.272231	71.9714	2.5796e-06	3.16599e-05	Coiled-coil	Coiled-coil domain-containing protein 42 like-2 (Xenopus laevis OX=8355)
008709-RA	4.34648	-3.00465	22.6744	0.000507054	0.00204071	zar1	zar1 Zygote arrest protein 1 (Xenopus laevis OX=8355)
010710-RA	4.34532	-0.83699	32.7434	0.000108771	0.000593729	Protein_of_unknown_function	Protein of unknown function
012853-RA	4.34259	1.87401	61.4586	5.68414e-06	5.8187e-05	Slc1a4	Slc1a4 Neutral amino acid transporter A (Mus musculus OX=10090)
003761-RA	4.33829	-1.55354	26.8576	0.000254277	0.00116566	KLF7	KLF7 Krueppel-like factor 7 (Homo sapiens OX=9606)
000325-RA	4.33594	-2.40534	9.25322	0.0105933	0.0241613	GUCY2F	GUCY2F Retinal guanylyl cyclase 2 (Bos taurus OX=9913)
003648-RA	4.33567	-2.51696	17.4088	0.00138793	0.00457839	Melatonin	Melatonin receptor type 1A (Gallus gallus OX=9031)
012315-RA	4.33513	0.691844	173.681	2.45043e-08	1.16488e-06	Protein_of_unknown_function	Protein of unknown function
008281-RA	4.33296	-2.36664	19.3317	0.000940994	0.00333043	lrrc23	lrrc23 Leucine-rich repeat-containing protein 23 (Xenopus tropicalis OX=8364)
002260-RA	4.33123	6.39641	89.6774	8.35878e-07	1.32604e-05	ptn-b	ptn-b Pleiotrophin-B (Xenopus laevis OX=8355)
012218-RA	4.33114	-3.55035	7.54038	0.0182101	0.0380055	Protein_of_unknown_function	Protein of unknown function
017677-RA	4.32409	-1.22425	52.3952	1.23997e-05	0.00010651	Tex33	Tex33 Testis-expressed protein 33 (Mus musculus OX=10090)
016358-RA	4.32323	-2.44266	19.7203	0.000872644	0.00313813	Protein_of_unknown_function	Protein of unknown function
004761-RA	4.32289	-3.01426	11.2074	0.00605927	0.0152758	ucp2	ucp2 Mitochondrial uncoupling protein 2 (Cyprinus carpio OX=7962)
004338-RA	4.31928	-3.11423	12.2033	0.00465173	0.0122781	KCNH3	KCNH3 Potassium voltage-gated channel subfamily H member 3 (Homo sapiens OX=9606)
015046-RA	4.31496	1.10095	54.5339	1.02156e-05	9.10872e-05	CDC42EP3	CDC42EP3 Cdc42 effector protein 3 (Homo sapiens OX=9606)
013816-RA	4.31496	-3.6465	9.29291	0.0104677	0.0239337	adgrv1	adgrv1 Adhesion G-protein coupled receptor V1 (Danio rerio OX=7955)
013140-RA	4.31087	-0.202445	77.0893	1.81993e-06	2.40366e-05	Comtd1	Comtd1 Catechol O-methyltransferase domain-containing protein 1 (Mus musculus OX=10090)
002582-RC,002582-RB,002582-RD	4.30948	-3.64581	21.2877	0.000650055	0.00247722	ADGRB2	ADGRB2 Adhesion G protein-coupled receptor B2 (Homo sapiens OX=9606)
003343-RA	4.30673	0.376753	104.296	3.79606e-07	7.60363e-06	KBTBD3	KBTBD3 Kelch repeat and BTB domain-containing protein 3 (Homo sapiens OX=9606)
012180-RA	4.30637	-2.60056	24.3676	0.000379621	0.00161345	NME9	NME9 Thioredoxin domain-containing protein 6 (Homo sapiens OX=9606)
012728-RB,012728-RA	4.30599	2.11934	239.573	4.16006e-09	4.00261e-07	RIF1	RIF1 Telomere-associated protein RIF1 (Gallus gallus OX=9031)
007816-RB,007816-RA	4.30402	0.171758	58.3966	7.31273e-06	7.05897e-05	Fmo2	Fmo2 Dimethylaniline monooxygenase [N-oxide-forming] 2 (Rattus norvegicus OX=10116)
010229-RA	4.29934	-1.06782	29.1579	0.000179736	0.00088441	DNAH7	DNAH7 Dynein heavy chain 7, axonemal (Homo sapiens OX=9606)
004902-RA	4.29871	-0.14096	39.34	4.77495e-05	0.000304042	LYPD6B	LYPD6B Ly6/PLAUR domain-containing protein 6B (Homo sapiens OX=9606)
005775-RA	4.29619	1.80341	57.8293	7.6716e-06	7.33398e-05	PTPRT	PTPRT Receptor-type tyrosine-protein phosphatase T (Homo sapiens OX=9606)
004769-RA	4.28973	-1.32335	14.3462	0.00273897	0.00798064	tfap2e	tfap2e Transcription factor AP-2-epsilon (Xenopus laevis OX=8355)
001380-RA	4.28695	5.68378	84.344	1.14767e-06	1.69477e-05	NINJ2	NINJ2 Ninjurin-2 (Homo sapiens OX=9606)
015347-RA	4.2794	1.92904	223.783	6.07239e-09	4.98762e-07	ccdc85b	ccdc85b Coiled-coil domain-containing protein 85B (Danio rerio OX=7955)
010228-RA	4.27437	-2.11803	17.9387	0.00124364	0.00418292	DNAH7	DNAH7 Dynein heavy chain 7, axonemal (Homo sapiens OX=9606)
000185-RA	4.2712	-1.54531	25.315	0.000324859	0.00142746	Protein_of_unknown_function	Protein of unknown function
003248-RA	4.27035	-2.45256	29.9744	0.000159684	0.000804856	Protein_of_unknown_function	Protein of unknown function
006922-RA	4.26397	2.59392	23.7274	0.000422801	0.00175558	irx1	irx1 Iroquois-class homeodomain protein irx-1 (Xenopus tropicalis OX=8364)
008141-RA	4.26351	2.10126	31.7102	0.000125153	0.000661824	Kcnj13	Kcnj13 Inward rectifier potassium channel 13 (Rattus norvegicus OX=10116)
007177-RA	4.26192	0.33427	26.5774	0.000265642	0.00120858	Bcl11b	Bcl11b B-cell lymphoma/leukemia 11B (Mus musculus OX=10090)
001454-RA	4.25809	3.22591	170.425	2.71739e-08	1.24489e-06	arl3	arl3 ADP-ribosylation factor-like protein 3 (Xenopus laevis OX=8355)
001471-RA	4.25694	5.74771	124.948	1.45532e-07	3.77596e-06	Gdi1	Gdi1 Rab GDP dissociation inhibitor alpha (Rattus norvegicus OX=10116)
007393-RB	4.24846	1.21643	160.985	3.70748e-08	1.4746e-06	PTPN5	PTPN5 Tyrosine-protein phosphatase non-receptor type 5 (Homo sapiens OX=9606)
008894-RA	4.24807	2.5724	140.474	7.75846e-08	2.42012e-06	Cldn12	Cldn12 Claudin-12 (Mus musculus OX=10090)
013078-RA	4.24551	2.86075	43.6746	2.9447e-05	0.000207595	igsf3	igsf3 Immunoglobulin superfamily member 3 (Xenopus tropicalis OX=8364)
003975-RA	4.24325	2.83957	99.7791	4.79037e-07	8.77311e-06	Cdh24	Cdh24 Cadherin-24 (Mus musculus OX=10090)
000395-RA	4.24304	1.88582	176.015	2.27791e-08	1.10946e-06	ABHD3	ABHD3 Phospholipase ABHD3 (Bos taurus OX=9913)
011750-RA	4.24232	1.10738	118.491	1.93157e-07	4.64114e-06	Rell2	Rell2 RELT-like protein 2 (Rattus norvegicus OX=10116)
016038-RA	4.24004	-0.638928	11.9815	0.00492842	0.0128641	mtnr1c	mtnr1c Melatonin receptor type 1C (Xenopus laevis OX=8355)
005078-RA	4.23954	-2.64226	13.3599	0.00347349	0.00970326	Blue-sensitive	Blue-sensitive opsin (Gallus gallus OX=9031)
013465-RA	4.23434	0.464587	62.5138	5.2244e-06	5.44852e-05	KLHL35	KLHL35 Kelch-like protein 35 (Homo sapiens OX=9606)
008599-RA	4.22953	-3.63993	11.7771	0.00520079	0.0134838	grifin	grifin Grifin (Danio rerio OX=7955)
014844-RA	4.22418	-2.12584	21.628	0.000610992	0.00236113	Protein_of_unknown_function	Protein of unknown function
007536-RA	4.22256	3.5229	107.319	3.26535e-07	6.83151e-06	Tox2	Tox2 TOX high mobility group box family member 2 (Rattus norvegicus OX=10116)
013277-RA	4.22116	-0.820448	24.8777	0.000348896	0.00151229	Protein_of_unknown_function	Protein of unknown function
016152-RA	4.2194	-2.83557	11.6217	0.00541989	0.0139295	Rap1gap	Rap1gap Rap1 GTPase-activating protein 1 (Mus musculus OX=10090)
004542-RA	4.21811	1.98358	92.3697	7.16809e-07	1.18594e-05	Chst8	Chst8 Carbohydrate sulfotransferase 8 (Mus musculus OX=10090)
003871-RA	4.21523	-2.60582	14.4912	0.00264716	0.00777677	HTR2A	HTR2A 5-hydroxytryptamine receptor 2A (Canis lupus familiaris OX=9615)
000886-RA	4.21449	-2.41739	20.0008	0.000826912	0.00300166	Armc4	Armc4 Armadillo repeat-containing protein 4 (Mus musculus OX=10090)
000127-RA	4.21352	2.73595	82.4579	1.28933e-06	1.84697e-05	ACYP1	ACYP1 Acylphosphatase-1 (Bos taurus OX=9913)
000124-RA	4.21318	-0.856485	34.6152	8.50691e-05	0.00048775	Protein_of_unknown_function	Protein of unknown function
015530-RA	4.20962	2.03262	163.235	3.43763e-08	1.42879e-06	Protein_of_unknown_function	Protein of unknown function
019312-RA	4.20931	0.0234471	60.1687	6.31217e-06	6.29449e-05	HS3ST3B1	HS3ST3B1 Heparan sulfate glucosamine 3-O-sulfotransferase 3B1 (Homo sapiens OX=9606)
018646-RA	4.20926	4.05226	110.671	2.77533e-07	6.06684e-06	DOCK3	DOCK3 Dedicator of cytokinesis protein 3 (Homo sapiens OX=9606)
016571-RA	4.2083	-2.39156	19.6347	0.000887176	0.0031805	Protein_of_unknown_function	Protein of unknown function
005782-RA	4.20448	5.43392	10.9462	0.00650805	0.0162304	Protein_of_unknown_function	Protein of unknown function
008921-RB	4.20267	-2.86968	12.662	0.00413529	0.0111482	STX4	STX4 Syntaxin-4 (Bos taurus OX=9913)
010424-RA	4.20258	0.0411383	58.2919	7.37746e-06	7.11063e-05	Pde8b	Pde8b High affinity cAMP-specific and IBMX-insensitive 3',5'-cyclic phosphodiesterase 8B (Mus musculus OX=10090)
014398-RA	4.20192	-0.913168	30.8537	0.000140961	0.000726848	Protein_of_unknown_function	Protein of unknown function
012108-RA	4.2013	2.58054	168.676	2.87486e-08	1.27523e-06	ANKRD13B	ANKRD13B Ankyrin repeat domain-containing protein 13B (Homo sapiens OX=9606)
002902-RA	4.1966	-0.541447	6.58147	0.02531	0.0499077	AGXT	AGXT Serine--pyruvate aminotransferase, mitochondrial (Felis catus OX=9685)
016075-RA	4.19657	2.82582	16.9484	0.00152947	0.00494194	DCLK3	DCLK3 Serine/threonine-protein kinase DCLK3 (Homo sapiens OX=9606)
013719-RA	4.19543	-0.908784	10.6366	0.00709208	0.0174363	Cyp2c55	Cyp2c55 Cytochrome P450 2C55 (Rattus norvegicus OX=10116)
002638-RA	4.19253	2.1995	155.873	4.41836e-08	1.66209e-06	ZFPM2	ZFPM2 Zinc finger protein ZFPM2 (Homo sapiens OX=9606)
013855-RA	4.18799	3.30657	109.814	2.89187e-07	6.29185e-06	DOCK3	DOCK3 Dedicator of cytokinesis protein 3 (Homo sapiens OX=9606)
017619-RB	4.18661	-3.89829	8.29903	0.0142288	0.0309577	Protein_of_unknown_function	Protein of unknown function
013071-RA	4.18651	2.02753	82.2643	1.305e-06	1.86365e-05	Cdkl5	Cdkl5 Cyclin-dependent kinase-like 5 (Mus musculus OX=10090)
011933-RA	4.18333	-1.93172	24.3384	0.000381474	0.00161835	ABCB9	ABCB9 ATP-binding cassette sub-family B member 9 (Homo sapiens OX=9606)
017585-RA	4.1822	0.455384	79.0496	1.60088e-06	2.18075e-05	GABRB4	GABRB4 Gamma-aminobutyric acid receptor subunit beta-4 (Gallus gallus OX=9031)
011470-RB	4.17978	-4.09249	7.38834	0.0191599	0.0396067	Protein_of_unknown_function	Protein of unknown function
004409-RA	4.17493	-2.73622	32.3806	0.000114219	0.000615959	STYXL1	STYXL1 Serine/threonine/tyrosine-interacting-like protein 1 (Homo sapiens OX=9606)
012944-RA	4.17482	-1.00539	23.2557	0.000458329	0.00187616	Protein_of_unknown_function	Protein of unknown function
001024-RA	4.16621	-1.3554	27.1197	0.000244159	0.00112672	Mmd	Mmd Monocyte to macrophage differentiation factor (Rattus norvegicus OX=10116)
011927-RA	4.16561	4.24499	165.008	3.24108e-08	1.37582e-06	ECE2	ECE2 Endothelin-converting enzyme 2 (Homo sapiens OX=9606)
000051-RA	4.16464	2.1249	104.823	3.69662e-07	7.45825e-06	RUFY2	RUFY2 RUN and FYVE domain-containing protein 2 (Pongo abelii OX=9601)
008825-RA,008825-RB	4.16213	-0.417401	27.2389	0.000239713	0.00111063	Trim66	Trim66 Tripartite motif-containing protein 66 (Mus musculus OX=10090)
008868-RA	4.16133	8.12096	75.7113	1.99507e-06	2.58057e-05	plp1-b	plp1-b Myelin proteolipid protein B (Xenopus laevis OX=8355)
006928-RA	4.15948	3.4343	85.7649	1.05292e-06	1.58182e-05	NICN1	NICN1 Nicolin-1 (Canis lupus familiaris OX=9615)
003208-RA	4.14664	5.66928	234.968	4.63347e-09	4.19869e-07	fam171a2	fam171a2 Protein FAM171A2 (Xenopus laevis OX=8355)
003248-RB	4.14526	-0.712841	29.4407	0.000172472	0.000855225	EFCAB5	EFCAB5 EF-hand calcium-binding domain-containing protein 5 (Homo sapiens OX=9606)
009624-RA	4.14425	0.942259	131.661	1.09947e-07	3.08943e-06	GPR19	GPR19 Probable G-protein coupled receptor 19 (Homo sapiens OX=9606)
002971-RA	4.14093	-3.05451	20.0571	0.000818071	0.0029758	NTRK3	NTRK3 NT-3 growth factor receptor (Macaca fascicularis OX=9541)
004290-RA	4.14059	1.81918	137.163	8.82259e-08	2.63936e-06	ICA1L	ICA1L Islet cell autoantigen 1-like protein (Homo sapiens OX=9606)
002014-RA	4.13905	-1.42567	27.6385	0.000225491	0.00105959	CACNA1C	CACNA1C Voltage-dependent L-type calcium channel subunit alpha-1C (Oryctolagus cuniculus OX=9986)
015769-RA	4.13657	-0.061246	21.8852	0.000583294	0.00227691	TRAPPC3L	TRAPPC3L Trafficking protein particle complex subunit 3-like protein (Homo sapiens OX=9606)
013519-RA	4.13034	-2.31714	14.7869	0.0024709	0.00734445	ZNF532	ZNF532 Zinc finger protein 532 (Homo sapiens OX=9606)
010006-RA	4.12901	1.24318	61.8108	5.5256e-06	5.70691e-05	Protein_of_unknown_function	Protein of unknown function
001384-RA	4.1252	-1.87676	29.8878	0.000161682	0.000813385	DNAH14	DNAH14 Dynein heavy chain 14, axonemal (Homo sapiens OX=9606)
007099-RA	4.11939	-2.42196	16.6295	0.00163754	0.00523386	SDK2	SDK2 Protein sidekick-2 (Homo sapiens OX=9606)
006001-RA	4.11796	4.59453	89.0061	8.69087e-07	1.35948e-05	zic1	zic1 Zinc finger protein ZIC 1 (Xenopus laevis OX=8355)
001751-RA	4.1151	-1.963	11.5707	0.00549409	0.0140863	Skil	Skil Ski-like protein (Mus musculus OX=10090)
015722-RA	4.11117	1.69753	50.2151	1.5212e-05	0.000123773	ric3	ric3 Protein RIC-3 (Xenopus tropicalis OX=8364)
007151-RA	4.10952	-0.95	33.0686	0.000104145	0.000573435	MGAT3	MGAT3 Beta-1,4-mannosyl-glycoprotein 4-beta-N-acetylglucosaminyltransferase (Homo sapiens OX=9606)
009093-RA	4.10804	7.51006	184.299	1.77061e-08	9.63837e-07	PYGB	PYGB Glycogen phosphorylase, brain form (Homo sapiens OX=9606)
013859-RA	4.10361	3.88305	78.8584	1.62083e-06	2.20145e-05	DOCK3	DOCK3 Dedicator of cytokinesis protein 3 (Homo sapiens OX=9606)
003724-RA	4.10119	0.128129	11.6356	0.0053999	0.013891	otx1b	otx1b Homeobox protein OTX1 B (Danio rerio OX=7955)
002788-RA	4.10033	-0.203965	62.024	5.43214e-06	5.62713e-05	RPE65	RPE65 Retinoid isomerohydrolase (Ambystoma tigrinum OX=8305)
014767-RA	4.09834	-0.145457	100.475	4.61887e-07	8.58293e-06	TRIB2	TRIB2 Tribbles homolog 2 (Canis lupus familiaris OX=9615)
016972-RA	4.09775	-0.624227	27.2971	0.000237577	0.00110221	CFAP44	CFAP44 Cilia- and flagella-associated protein 44 (Homo sapiens OX=9606)
001385-RA	4.09386	-2.14855	25.9317	0.00029418	0.00131939	Dnah1	Dnah1 Dynein heavy chain 1, axonemal (Mus musculus OX=10090)
017540-RA	4.09355	-0.96725	15.2629	0.00221534	0.00670105	TST	TST Thiosulfate sulfurtransferase (Cricetulus griseus OX=10029)
013048-RA	4.09149	-1.91609	35.6375	7.47034e-05	0.00044028	Tulp3	Tulp3 Tubby-related protein 3 (Mus musculus OX=10090)
017565-RA	4.08892	5.4252	294.398	1.31776e-09	2.4224e-07	RND1	RND1 Rho-related GTP-binding protein Rho6 (Bos taurus OX=9913)
011830-RA	4.08749	3.68322	58.1801	7.44732e-06	7.16398e-05	CALCA	CALCA Calcitonin (Gallus gallus OX=9031)
009472-RA	4.08116	3.34019	112.357	2.56173e-07	5.67746e-06	CACNA1G	CACNA1G Voltage-dependent T-type calcium channel subunit alpha-1G (Homo sapiens OX=9606)
011998-RA	4.07863	1.28474	103.659	3.92048e-07	7.76321e-06	GNG2	GNG2 Guanine nucleotide-binding protein G(I)/G(S)/G(O) subunit gamma-2 (Homo sapiens OX=9606)
015691-RC,015691-RA,015691-RB	4.07785	-3.53244	18.388	0.00113495	0.00388226	Protein_of_unknown_function	Protein of unknown function
014282-RA	4.07629	-0.4983	70.4943	2.86435e-06	3.4514e-05	ATP6AP1L	ATP6AP1L V-type proton ATPase subunit S1-like protein (Homo sapiens OX=9606)
008634-RA	4.07596	0.510003	140.663	7.70245e-08	2.41895e-06	ADRA1A	ADRA1A Alpha-1A adrenergic receptor (Bos taurus OX=9913)
016753-RA	4.07489	-2.45	25.5444	0.000313028	0.0013891	DNAH3	DNAH3 Dynein heavy chain 3, axonemal (Homo sapiens OX=9606)
007393-RB,007393-RA	4.07349	-0.411175	38.4395	5.3073e-05	0.000332449	PTPN5	PTPN5 Tyrosine-protein phosphatase non-receptor type 5 (Homo sapiens OX=9606)
011600-RA	4.07183	1.40433	61.4145	5.70437e-06	5.8351e-05	MAP7D2	MAP7D2 MAP7 domain-containing protein 2 (Pongo abelii OX=9601)
004686-RA	4.07138	1.84186	24.4667	0.000373414	0.00159194	Il17b	Il17b Interleukin-17B (Mus musculus OX=10090)
000977-RC	4.07135	0.764237	50.4395	1.48901e-05	0.000121725	EPB41L3	EPB41L3 Band 4.1-like protein 3 (Homo sapiens OX=9606)
016497-RA	4.06899	2.35282	172.024	2.58225e-08	1.20688e-06	GAS8	GAS8 Dynein regulatory complex subunit 4 (Homo sapiens OX=9606)
013088-RA	4.06663	5.29184	304.173	1.09736e-09	2.17606e-07	GUCY1B1	GUCY1B1 Guanylate cyclase soluble subunit beta-1 (Homo sapiens OX=9606)
000468-RA	4.05495	1.35732	31.2746	0.000132917	0.000693356	Uncharacterized	Uncharacterized protein C2orf72 homolog (Mus musculus OX=10090)
007785-RA	4.05207	4.01398	40.0433	4.40242e-05	0.000285195	SH3GL2	SH3GL2 Endophilin-A1 (Gallus gallus OX=9031)
015431-RA	4.05133	2.75842	114.232	2.34651e-07	5.33966e-06	AXIN2	AXIN2 Axin-2 (Homo sapiens OX=9606)
013070-RA	4.05091	2.0878	55.4697	9.40404e-06	8.55984e-05	CDKL5	CDKL5 Cyclin-dependent kinase-like 5 (Homo sapiens OX=9606)
011680-RA	4.04569	-3.2928	16.5023	0.0016831	0.00534871	Protein_of_unknown_function	Protein of unknown function
002119-RA	4.04352	-2.82686	19.8289	0.000854597	0.00308201	LHFPL5	LHFPL5 LHFPL tetraspan subfamily member 5 protein (Gallus gallus OX=9031)
010024-RA	4.04072	-3.04664	13.3173	0.0035101	0.00978388	PSMA4	PSMA4 Proteasome subunit alpha type-4 (Macaca fascicularis OX=9541)
014058-RA	4.03938	-3.04676	15.4865	0.0021061	0.00642663	Protein_of_unknown_function	Protein of unknown function
005131-RA	4.03872	3.96797	167.85	2.95288e-08	1.29246e-06	GPM6B	GPM6B Neuronal membrane glycoprotein M6-b (Homo sapiens OX=9606)
008041-RA	4.03871	2.5063	34.9042	8.19765e-05	0.000473326	Protein_of_unknown_function	Protein of unknown function
013791-RA	4.03335	1.17171	24.8708	0.000349289	0.00151283	Kcng1	Kcng1 Potassium voltage-gated channel subfamily G member 1 (Rattus norvegicus OX=10116)
000412-RA	4.03314	-2.83496	14.0982	0.00290481	0.0083551	DNAH10	DNAH10 Dynein heavy chain 10, axonemal (Homo sapiens OX=9606)
005261-RA	4.03124	2.67173	181.843	1.90573e-08	1.01354e-06	TBC1D19	TBC1D19 TBC1 domain family member 19 (Homo sapiens OX=9606)
000206-RA	4.02881	-2.2401	12.3588	0.00446848	0.011878	KLB	KLB Beta-klotho (Homo sapiens OX=9606)
017974-RA	4.02653	1.66782	72.0452	2.56628e-06	3.15802e-05	DSEL	DSEL Dermatan-sulfate epimerase-like protein (Homo sapiens OX=9606)
000222-RA	4.02209	1.07346	116.46	2.11768e-07	4.98092e-06	shisa3	shisa3 Protein shisa-3 (Xenopus laevis OX=8355)
000493-RA	4.02098	-2.09003	23.4598	0.000442542	0.00182499	Rd3	Rd3 Protein RD3 (Mus musculus OX=10090)
011852-RA	4.01904	-1.3793	28.772	0.000190233	0.00092686	FSCN2	FSCN2 Fascin-2 (Bos taurus OX=9913)
016248-RA	4.01517	2.79391	119.552	1.84201e-07	4.48577e-06	Nlgn3	Nlgn3 Neuroligin-3 (Mus musculus OX=10090)
004098-RA	4.0151	1.73235	122.998	1.58292e-07	4.03166e-06	cfap53	cfap53 Cilia- and flagella-associated protein 53 (Danio rerio OX=7955)
004309-RA	4.01346	-0.286641	24.1238	0.000395429	0.00166433	WDR78	WDR78 WD repeat-containing protein 78 (Homo sapiens OX=9606)
010689-RA	4.01158	3.83195	102.218	4.22004e-07	8.10212e-06	DMXL2	DMXL2 DmX-like protein 2 (Homo sapiens OX=9606)
001155-RA	3.99843	-2.54618	22.0767	0.000563618	0.00221569	SALL4	SALL4 Sal-like protein 4 (Homo sapiens OX=9606)
015996-RA	3.99657	-3.74928	14.4182	0.00269293	0.00787391	CYP4A4	CYP4A4 Cytochrome P450 4A4 (Oryctolagus cuniculus OX=9986)
016189-RA	3.99473	-0.493756	21.8807	0.000583763	0.00227746	Galr1	Galr1 Galanin receptor type 1 (Mus musculus OX=10090)
008380-RA	3.99468	4.74236	252.985	3.07269e-09	3.59928e-07	fads2	fads2 Fatty acid desaturase 2 (Xenopus laevis OX=8355)
002712-RA	3.99376	-0.895153	32.2363	0.000116475	0.000625236	NEK3	NEK3 Serine/threonine-protein kinase Nek3 (Homo sapiens OX=9606)
008871-RA	3.99359	-0.656699	30.5984	0.000146119	0.000748995	SLC25A53	SLC25A53 Solute carrier family 25 member 53 (Homo sapiens OX=9606)
015894-RA	3.99196	-3.12747	7.13592	0.0208704	0.0425594	SSPO	SSPO SCO-spondin (Gallus gallus OX=9031)
016391-RA	3.99085	-4.04451	8.78639	0.0122138	0.0272178	tbx5	tbx5 T-box transcription factor TBX5 (Xenopus laevis OX=8355)
009478-RB	3.9901	-3.84825	9.29679	0.0104555	0.0239098	ctnnb1	ctnnb1 Catenin beta-1 (Xenopus laevis OX=8355)
009955-RA	3.9893	4.85505	316.6	8.76579e-10	1.9314e-07	RASGRF1	RASGRF1 Ras-specific guanine nucleotide-releasing factor 1 (Homo sapiens OX=9606)
016752-RA	3.98793	-2.71157	24.297	0.000384119	0.00162659	Dnah3	Dnah3 Dynein heavy chain 3, axonemal (Mus musculus OX=10090)
002643-RA	3.9875	2.83006	46.5928	2.17266e-05	0.000163817	RASD1	RASD1 Dexamethasone-induced Ras-related protein 1 (Homo sapiens OX=9606)
007758-RA	3.98686	4.02787	73.1516	2.37574e-06	2.95763e-05	Efr3b	Efr3b Protein EFR3 homolog B (Mus musculus OX=10090)
012091-RA	3.98413	5.76818	10.2971	0.00780499	0.0188945	BCAN	BCAN Brevican core protein (Homo sapiens OX=9606)
008963-RA	3.98279	-1.85989	16.1397	0.00182151	0.00571268	lrrc3	lrrc3 Leucine-rich repeat-containing protein 3 (Danio rerio OX=7955)
015001-RA	3.98116	-3.50349	10.2111	0.00799883	0.0192763	DNAH6	DNAH6 Dynein heavy chain 6, axonemal (Homo sapiens OX=9606)
009356-RA	3.98001	4.24589	188.245	1.57623e-08	9.27104e-07	TCEA2	TCEA2 Transcription elongation factor A protein 2 (Homo sapiens OX=9606)
000414-RA	3.9756	4.36766	88.5743	8.91264e-07	1.38231e-05	CCDC92	CCDC92 Coiled-coil domain-containing protein 92 (Homo sapiens OX=9606)
007101-RB	3.97488	-2.73409	8.44271	0.0135963	0.0297776	SDK2	SDK2 Protein sidekick-2 (Homo sapiens OX=9606)
014770-RA	3.97091	-0.461726	25.3818	0.000321358	0.00141567	ELK1	ELK1 ETS domain-containing protein Elk-1 (Homo sapiens OX=9606)
015529-RA	3.96935	4.00351	125.484	1.4224e-07	3.73288e-06	rab11fip4	rab11fip4 Rab11 family-interacting protein 4 (Xenopus tropicalis OX=8364)
001383-RA	3.96691	-2.23116	31.421	0.000130245	0.000682756	DNAH6	DNAH6 Dynein heavy chain 6, axonemal (Homo sapiens OX=9606)
005429-RA	3.96582	1.26239	6.77409	0.0236505	0.0471821	PNMT	PNMT Phenylethanolamine N-methyltransferase (Homo sapiens OX=9606)
004388-RA	3.96106	1.57452	17.2526	0.00143413	0.00469067	Protein_of_unknown_function	Protein of unknown function
008424-RA	3.96103	0.487744	51.2634	1.37754e-05	0.00011519	C3orf70	C3orf70 UPF0524 protein C3orf70 (Homo sapiens OX=9606)
016366-RA	3.95791	1.28631	45.8581	2.342e-05	0.000174781	TMOD2	TMOD2 Tropomodulin-2 (Homo sapiens OX=9606)
011487-RC	3.95292	-1.35116	13.5693	0.00329985	0.00931757	Protein_of_unknown_function	Protein of unknown function
005890-RA	3.95001	-3.85608	9.84133	0.0147754	0.0319318	Tctex1d1	Tctex1d1 Tctex1 domain-containing protein 1 (Mus musculus OX=10090)
002443-RA	3.94748	-3.25109	10.2948	0.00781013	0.0189037	Trpm8	Trpm8 Transient receptor potential cation channel subfamily M member 8 (Rattus norvegicus OX=10116)
001820-RA	3.94659	5.51375	45.0467	2.54733e-05	0.000186791	OMG	OMG Oligodendrocyte-myelin glycoprotein (Homo sapiens OX=9606)
013788-RA	3.94186	-2.51989	18.7455	0.00105639	0.00364872	SACS	SACS Sacsin (Homo sapiens OX=9606)
013702-RA	3.94088	-0.167351	77.2276	1.80337e-06	2.38633e-05	PTK2B	PTK2B Protein-tyrosine kinase 2-beta (Homo sapiens OX=9606)
015208-RA	3.93836	5.0869	105.605	3.55466e-07	7.24112e-06	Acyl-CoA	Acyl-CoA desaturase (Cyprinus carpio OX=7962)
017745-RA	3.93519	-3.40764	9.76926	0.0150272	0.0323686	Ffar3	Ffar3 Free fatty acid receptor 3 (Rattus norvegicus OX=10116)
001564-RA	3.93423	3.18961	100.111	4.70763e-07	8.68971e-06	Tnik	Tnik Traf2 and NCK-interacting protein kinase (Mus musculus OX=10090)
001936-RA	3.93292	-0.956474	40.0237	4.41232e-05	0.000285536	NYX	NYX Nyctalopin (Homo sapiens OX=9606)
008292-RA	3.93114	-2.73496	10.0634	0.00834526	0.019921	Protein_of_unknown_function	Protein of unknown function
004492-RA	3.93103	2.87309	11.5324	0.00555067	0.0142078	MAP7	MAP7 Ensconsin (Gallus gallus OX=9031)
000279-RA	3.92662	-1.91691	9.305	0.0104298	0.0238667	Xkr7	Xkr7 XK-related protein 7 (Rattus norvegicus OX=10116)
001563-RA	3.92532	2.76391	94.6715	6.3054e-07	1.0779e-05	TNIK	TNIK TRAF2 and NCK-interacting protein kinase (Homo sapiens OX=9606)
008324-RA	3.92151	2.07326	65.3665	4.18405e-06	4.58918e-05	NTN1	NTN1 Netrin-1 (Gallus gallus OX=9031)
006907-RA	3.92135	1.21041	49.0279	1.7056e-05	0.000134829	Cdr2l	Cdr2l Cerebellar degeneration-related protein 2-like (Mus musculus OX=10090)
017039-RA	3.91813	2.52383	170.054	2.74996e-08	1.25161e-06	ARHGAP33	ARHGAP33 Rho GTPase-activating protein 33 (Homo sapiens OX=9606)
000671-RA	3.91761	-2.41125	14.8167	0.00245391	0.00730019	KCNH6	KCNH6 Potassium voltage-gated channel subfamily H member 6 (Gallus gallus OX=9031)
003802-RA	3.91375	1.82956	244.611	3.70565e-09	3.77911e-07	cep41-b	cep41-b Centrosomal protein of 41 kDa B (Xenopus laevis OX=8355)
006262-RA	3.90838	6.01457	213.481	7.8814e-09	5.74427e-07	rap1gds1-b	rap1gds1-b Rap1 GTPase-GDP dissociation stimulator 1-B (Xenopus laevis OX=8355)
002652-RA	3.9073	-2.05986	12.2198	0.00463179	0.0122371	CCDC146	CCDC146 Coiled-coil domain-containing protein 146 (Homo sapiens OX=9606)
010811-RA	3.89759	2.54617	89.1948	8.59597e-07	1.34673e-05	PHACTR3	PHACTR3 Phosphatase and actin regulator 3 (Homo sapiens OX=9606)
004331-RA	3.89597	0.132739	63.4667	4.84628e-06	5.12738e-05	CACNA1D	CACNA1D Voltage-dependent L-type calcium channel subunit alpha-1D (Gallus gallus OX=9031)
003203-RA	3.89194	3.8491	125.182	1.44082e-07	3.75941e-06	Adam11	Adam11 Disintegrin and metalloproteinase domain-containing protein 11 (Mus musculus OX=10090)
003114-RA	3.89092	4.31493	8.94638	0.0116273	0.0261163	Protein_of_unknown_function	Protein of unknown function
013256-RA	3.87769	1.51243	59.6478	6.58859e-06	6.50471e-05	MAATS1	MAATS1 Cilia- and flagella-associated protein 91 (Macaca fascicularis OX=9541)
003736-RA	3.86537	-0.279436	56.2925	8.75238e-06	8.11288e-05	LANCL3	LANCL3 LanC-like protein 3 (Homo sapiens OX=9606)
002127-RA	3.86306	2.89594	112.856	2.50232e-07	5.57539e-06	METTL21C	METTL21C Protein-lysine methyltransferase METTL21C (Homo sapiens OX=9606)
012832-RA	3.8619	-3.00924	8.21181	0.0146298	0.0316713	BCHE	BCHE Cholinesterase (Bos taurus OX=9913)
010341-RA	3.8545	-3.1593	13.5847	0.00328746	0.00929773	Dnah5	Dnah5 Dynein heavy chain 5, axonemal (Mus musculus OX=10090)
010849-RA	3.8521	-2.53769	16.0549	0.00185577	0.00579525	Protein_of_unknown_function	Protein of unknown function
003542-RA	3.85134	-0.0597168	8.78543	0.0122174	0.0272215	Gpc6	Gpc6 Glypican-6 (Mus musculus OX=10090)
001386-RA	3.84944	-0.750064	33.7034	9.57639e-05	0.000536657	DNAH14	DNAH14 Dynein heavy chain 14, axonemal (Homo sapiens OX=9606)
005336-RB,005336-RA	3.84187	1.06186	32.3722	0.000114348	0.000616415	MTSS1	MTSS1 Protein MTSS 1 (Homo sapiens OX=9606)
015280-RB,015280-RA	3.83751	0.855059	25.1428	0.000334085	0.00146107	Ptprz1	Ptprz1 Receptor-type tyrosine-protein phosphatase zeta (Mus musculus OX=10090)
001627-RA	3.83623	5.54675	151.676	5.12373e-08	1.83894e-06	lingo1	lingo1 Leucine-rich repeat and immunoglobulin-like domain-containing nogo receptor-interacting protein 1 (Xenopus tropicalis OX=8364)
006764-RA	3.83145	0.751162	40.025	4.41167e-05	0.000285536	PRR16	PRR16 Protein Largen (Homo sapiens OX=9606)
006259-RA	3.82886	-0.59188	15.4078	0.0021438	0.00652159	Homeobox	Homeobox protein XHOX-7.1 (Fragment) (Xenopus laevis OX=8355)
016112-RA	3.82692	-3.40773	12.4247	0.00439347	0.011719	prkdc	prkdc DNA-dependent protein kinase catalytic subunit (Xenopus laevis OX=8355)
010034-RA	3.82033	1.8137	29.3616	0.00017447	0.000863768	TSPAN4	TSPAN4 Tetraspanin-4 (Homo sapiens OX=9606)
010767-RA	3.8196	1.75307	64.3013	4.54124e-06	4.88659e-05	GNAZ	GNAZ Guanine nucleotide-binding protein G(z) subunit alpha (Homo sapiens OX=9606)
005144-RA	3.8189	3.92655	103.17	4.01931e-07	7.86911e-06	Clstn1	Clstn1 Calsyntenin-1 (Rattus norvegicus OX=10116)
018323-RA	3.81802	0.348851	53.9539	1.07599e-05	9.50722e-05	Kalrn	Kalrn Kalirin (Mus musculus OX=10090)
016314-RA	3.81798	2.94407	152.168	5.03467e-08	1.83894e-06	fut10	fut10 Alpha-(1,3)-fucosyltransferase 10 (Xenopus laevis OX=8355)
012137-RA	3.81419	-2.24537	10.2737	0.0078571	0.0190041	Ttll13	Ttll13 Tubulin polyglutamylase TTLL13 (Mus musculus OX=10090)
003163-RA	3.81414	-2.70347	18.8578	0.00103305	0.00359303	Protein_of_unknown_function	Protein of unknown function
001116-RA	3.81349	4.12126	17.0701	0.00149049	0.00484417	CNTNAP2	CNTNAP2 Contactin-associated protein-like 2 (Pongo abelii OX=9601)
003147-RA	3.8111	4.00119	120.815	1.74162e-07	4.31704e-06	RAC3	RAC3 Ras-related C3 botulinum toxin substrate 3 (Homo sapiens OX=9606)
004128-RA	3.81022	2.27115	90.1698	8.12465e-07	1.29779e-05	Cdc42	Cdc42 Cell division control protein 42 homolog (Mus musculus OX=10090)
006134-RA	3.804	-2.04444	16.1756	0.00180721	0.00567553	Kndc1	Kndc1 Kinase non-catalytic C-lobe domain-containing protein 1 (Mus musculus OX=10090)
008066-RA	3.79932	2.29024	161.788	3.60842e-08	1.44983e-06	FAM49A	FAM49A Protein FAM49A (Gallus gallus OX=9031)
004509-RA	3.79877	1.19215	108.931	3.01797e-07	6.49837e-06	Camk2a	Camk2a Calcium/calmodulin-dependent protein kinase type II subunit alpha (Rattus norvegicus OX=10116)
005969-RA	3.79835	3.51142	114.076	2.36358e-07	5.36092e-06	sox11	sox11 Transcription factor Sox-11 (Xenopus tropicalis OX=8364)
002193-RA	3.79544	0.794914	12.2736	0.00456781	0.0121027	Protein_of_unknown_function	Protein of unknown function
001025-RA	3.79486	0.451932	22.3203	0.000539719	0.00214367	HLF	HLF Hepatic leukemia factor (Homo sapiens OX=9606)
005706-RA	3.79212	4.05758	43.4733	3.00892e-05	0.000210944	Frmpd4	Frmpd4 FERM and PDZ domain-containing protein 4 (Mus musculus OX=10090)
007724-RA,007724-RC,007724-RB	3.79198	-0.586347	41.2963	3.81986e-05	0.000254798	Tp53bp1	Tp53bp1 TP53-binding protein 1 (Mus musculus OX=10090)
006338-RA	3.79039	-0.696032	47.1781	2.04796e-05	0.000156025	Cfap58	Cfap58 Cilia- and flagella-associated protein 58 (Mus musculus OX=10090)
015655-RA	3.78871	1.66127	89.468	8.46075e-07	1.33307e-05	NRSN1	NRSN1 Neurensin-1 (Homo sapiens OX=9606)
002136-RA	3.7863	-0.141693	34.7562	8.35436e-05	0.000479598	Protein_of_unknown_function	Protein of unknown function
010181-RA	3.78512	4.3273	84.411	1.14299e-06	1.69145e-05	Ube2ql1	Ube2ql1 Ubiquitin-conjugating enzyme E2Q-like protein 1 (Mus musculus OX=10090)
016638-RA	3.78298	1.7867	36.978	6.32726e-05	0.000385045	CHST1	CHST1 Carbohydrate sulfotransferase 1 (Homo sapiens OX=9606)
016445-RA	3.78229	2.01265	68.4537	3.32075e-06	3.86058e-05	coro2b	coro2b Coronin-2B (Xenopus laevis OX=8355)
002265-RA	3.77996	2.57659	35.071	8.02517e-05	0.000465148	Rab27b	Rab27b Ras-related protein Rab-27B (Mus musculus OX=10090)
006571-RA	3.77622	-2.69871	18.8385	0.00103704	0.00360238	RGS11	RGS11 Regulator of G-protein signaling 11 (Homo sapiens OX=9606)
002600-RA	3.77591	-2.34375	14.4606	0.00266622	0.00782448	Erich6	Erich6 Glutamate-rich protein 6 (Rattus norvegicus OX=10116)
012239-RA,012239-RB	3.77236	3.06051	83.416	1.21495e-06	1.76041e-05	PALM	PALM Paralemmin-1 (Gallus gallus OX=9031)
000631-RA	3.76937	-2.97364	17.8348	0.00127048	0.00425979	Protein_of_unknown_function	Protein of unknown function
002210-RA	3.76886	1.90186	66.9289	3.71797e-06	4.21155e-05	CSRNP2	CSRNP2 Cysteine/serine-rich nuclear protein 2 (Homo sapiens OX=9606)
009889-RA	3.76848	2.49737	263.069	2.47134e-09	3.29852e-07	PLCL2	PLCL2 Inactive phospholipase C-like protein 2 (Homo sapiens OX=9606)
010761-RA	3.7644	3.30241	267.795	2.23764e-09	3.10607e-07	septin8	septin8 Septin-8 (Xenopus tropicalis OX=8364)
008506-RA	3.7632	1.31906	193.4	1.35875e-08	8.23616e-07	ZNF227	ZNF227 Zinc finger protein 227 (Homo sapiens OX=9606)
006108-RA	3.75977	-0.409005	13.3585	0.0034747	0.0097047	TEKT1	TEKT1 Tektin-1 (Homo sapiens OX=9606)
005851-RA	3.75889	2.72809	134.22	9.91496e-08	2.86728e-06	ELMOD3	ELMOD3 ELMO domain-containing protein 3 (Homo sapiens OX=9606)
014156-RA	3.75769	0.546216	19.3616	0.000935519	0.00331697	Sv2c	Sv2c Synaptic vesicle glycoprotein 2C (Rattus norvegicus OX=10116)
006371-RA	3.75423	-1.08031	21.3647	0.000640963	0.00245284	CACNG4	CACNG4 Voltage-dependent calcium channel gamma-4 subunit (Homo sapiens OX=9606)
009199-RA	3.75147	4.03624	91.8005	7.40228e-07	1.21169e-05	NETO2	NETO2 Neuropilin and tolloid-like protein 2 (Homo sapiens OX=9606)
004346-RA	3.74773	3.65689	149.124	5.61718e-08	1.95419e-06	HCN2	HCN2 Potassium/sodium hyperpolarization-activated cyclic nucleotide-gated channel 2 (Homo sapiens OX=9606)
000704-RA	3.74462	-0.615153	61.2924	5.76082e-06	5.87553e-05	RRH	RRH Visual pigment-like receptor peropsin (Homo sapiens OX=9606)
008152-RA	3.74273	2.13116	53.6612	1.10475e-05	9.73033e-05	hnmt-a	hnmt-a Histamine N-methyltransferase A (Xenopus laevis OX=8355)
005544-RA	3.74153	0.510981	70.2845	2.90772e-06	3.48933e-05	IQCD	IQCD Dynein regulatory complex protein 10 (Bos taurus OX=9913)
008439-RA	3.73973	-1.55616	11.0756	0.00628107	0.0157577	rag2	rag2 V(D)J recombination-activating protein 2 (Xenopus laevis OX=8355)
008858-RB	3.73806	0.344248	87.2883	9.61356e-07	1.46967e-05	PCBP3	PCBP3 Poly(rC)-binding protein 3 (Homo sapiens OX=9606)
000779-RA	3.73298	-0.637836	8.38405	0.0138504	0.0302292	HPD	HPD 4-hydroxyphenylpyruvate dioxygenase (Homo sapiens OX=9606)
018633-RA	3.73286	-2.21062	14.3223	0.00275447	0.00801738	Protein_of_unknown_function	Protein of unknown function
010995-RA	3.73122	-3.31634	9.72643	0.009204	0.0215521	PDE6G	PDE6G Retinal rod rhodopsin-sensitive cGMP 3',5'-cyclic phosphodiesterase subunit gamma (Bos taurus OX=9913)
001505-RA	3.7303	4.89976	70.1067	2.9451e-06	3.51815e-05	FAM49A	FAM49A Protein FAM49A (Gallus gallus OX=9031)
015368-RA	3.7275	-3.70196	8.82552	0.0120672	0.0269302	Protein_of_unknown_function	Protein of unknown function
013655-RA	3.72731	-0.495316	31.0497	0.000137146	0.000710208	LAMB1	LAMB1 Laminin subunit beta-1 (Homo sapiens OX=9606)
017108-RA	3.72724	0.192671	49.4345	1.63964e-05	0.000131237	Protein_of_unknown_function	Protein of unknown function
008031-RA	3.72461	2.52792	50.0533	1.54489e-05	0.000125261	NRG1	NRG1 Pro-neuregulin-1, membrane-bound isoform (Homo sapiens OX=9606)
013172-RA	3.72317	1.83132	34.5309	8.59971e-05	0.000490841	hunk-a	hunk-a Hormonally up-regulated neu tumor-associated kinase homolog A (Xenopus laevis OX=8355)
004682-RA	3.7183	-1.98608	8.95542	0.0115952	0.0260695	TLCD3A	TLCD3A TLC domain-containing protein 3A (Homo sapiens OX=9606)
014252-RA	3.71827	5.15688	89.4136	8.48749e-07	1.33577e-05	CHD5	CHD5 Chromodomain-helicase-DNA-binding protein 5 (Homo sapiens OX=9606)
007237-RA	3.71804	1.97253	86.1453	1.02914e-06	1.55615e-05	MCOLN3	MCOLN3 Mucolipin-3 (Homo sapiens OX=9606)
013281-RA	3.71403	-3.34287	16.9023	0.00154457	0.00498537	CFAP46	CFAP46 Cilia- and flagella-associated protein 46 (Homo sapiens OX=9606)
005528-RA	3.71051	-3.17368	14.1245	0.00288672	0.00832031	Slc17a8	Slc17a8 Vesicular glutamate transporter 3 (Mus musculus OX=10090)
002020-RA	3.70846	0.609135	48.6004	1.77835e-05	0.000139741	CACNA2D4	CACNA2D4 Voltage-dependent calcium channel subunit alpha-2/delta-4 (Homo sapiens OX=9606)
017925-RA	3.70822	-1.70004	15.1179	0.00228972	0.0068923	CCDC27	CCDC27 Coiled-coil domain-containing protein 27 (Homo sapiens OX=9606)
007335-RA	3.70819	0.0836587	12.9953	0.00380225	0.0104554	Tnc	Tnc Tenascin (Mus musculus OX=10090)
018508-RA	3.70123	6.46656	67.9655	3.44224e-06	3.96529e-05	Eml2	Eml2 Echinoderm microtubule-associated protein-like 2 (Mus musculus OX=10090)
001172-RA	3.70092	-2.09806	15.6073	0.00204972	0.00627666	Protein_of_unknown_function	Protein of unknown function
018928-RA	3.69878	-2.99411	11.3335	0.00585557	0.0148498	Protein_of_unknown_function	Protein of unknown function
006541-RA	3.69772	1.46726	89.5527	8.41932e-07	1.33108e-05	OPHN1	OPHN1 Oligophrenin-1 (Homo sapiens OX=9606)
018952-RB,018952-RA	3.69751	-1.02507	6.6314	0.0248668	0.0492125	Protein_of_unknown_function	Protein of unknown function
015520-RA	3.69742	0.986933	91.2912	7.61951e-07	1.23647e-05	cxxc4	cxxc4 CXXC-type zinc finger protein 4 (Xenopus laevis OX=8355)
008381-RA	3.69678	2.33924	138.835	8.26533e-08	2.52156e-06	fads2	fads2 Fatty acid desaturase 2 (Xenopus laevis OX=8355)
000145-RA	3.68948	4.62004	79.6813	1.53699e-06	2.10819e-05	TMEM63C	TMEM63C Calcium permeable stress-gated cation channel 1 (Homo sapiens OX=9606)
001342-RA	3.68858	1.25631	51.8762	1.30096e-05	0.000110857	KIRREL1	KIRREL1 Kin of IRRE-like protein 1 (Homo sapiens OX=9606)
010951-RA	3.68827	0.125229	37.8101	5.72095e-05	0.000352788	ANKRD66	ANKRD66 Ankyrin repeat domain-containing protein 66 (Homo sapiens OX=9606)
004332-RA	3.68709	-0.489222	41.129	3.89217e-05	0.000258503	CACNA1D	CACNA1D Voltage-dependent L-type calcium channel subunit alpha-1D (Homo sapiens OX=9606)
005857-RA	3.68672	3.90835	199.557	1.14349e-08	7.29701e-07	asphd2	asphd2 Aspartate beta-hydroxylase domain-containing protein 2 (Xenopus tropicalis OX=8364)
007213-RA	3.68353	1.84662	65.3619	4.18551e-06	4.58918e-05	map3k13-a	map3k13-a Mitogen-activated protein kinase kinase kinase 13-A (Xenopus laevis OX=8355)
002482-RA	3.68306	1.15855	31.2906	0.000132621	0.000692335	GADD45B	GADD45B Growth arrest and DNA damage-inducible protein GADD45 beta (Homo sapiens OX=9606)
003121-RA	3.682	-0.698813	19.997	0.000827516	0.00300307	FAM222A	FAM222A Protein FAM222A (Homo sapiens OX=9606)
007829-RA	3.68043	2.9877	38.6208	5.19479e-05	0.000326137	Protein_of_unknown_function	Protein of unknown function
006268-RA	3.67958	-2.17893	11.5055	0.00559074	0.0142945	STRA6	STRA6 Receptor for retinol uptake STRA6 (Homo sapiens OX=9606)
015896-RA	3.67749	-2.76951	6.79495	0.0234787	0.0468865	Cd320	Cd320 CD320 antigen (Rattus norvegicus OX=10116)
002223-RA	3.67725	6.92194	244.675	3.70025e-09	3.77911e-07	atp6v1c1	atp6v1c1 V-type proton ATPase subunit C 1 (Xenopus tropicalis OX=8364)
000633-RA	3.67618	-1.18116	21.7305	0.000599773	0.00232684	HYDIN	HYDIN Hydrocephalus-inducing protein homolog (Homo sapiens OX=9606)
012239-RA	3.6714	3.46899	220.868	6.52974e-09	5.12086e-07	PALM	PALM Paralemmin-1 (Gallus gallus OX=9031)
001549-RB,001549-RA	3.66871	1.24606	51.4762	1.35036e-05	0.000113671	CD38	CD38 ADP-ribosyl cyclase/cyclic ADP-ribose hydrolase 1 (Homo sapiens OX=9606)
014876-RA	3.66738	-0.423601	40.1274	4.36019e-05	0.000283351	ALK	ALK ALK tyrosine kinase receptor (Homo sapiens OX=9606)
013278-RA	3.6667	-3.60622	11.773	0.00520656	0.0134962	CFAP46	CFAP46 Cilia- and flagella-associated protein 46 (Homo sapiens OX=9606)
002225-RA	3.66624	0.612155	29.3741	0.000174151	0.000862735	BAALC	BAALC Brain and acute leukemia cytoplasmic protein (Sus scrofa OX=9823)
015591-RA	3.66563	6.75361	176.637	2.23438e-08	1.09595e-06	SERPINI1	SERPINI1 Neuroserpin (Gallus gallus OX=9031)
007671-RA	3.66372	1.28832	36.1704	6.98901e-05	0.000417087	UNC119	UNC119 Protein unc-119 homolog A (Canis lupus familiaris OX=9615)
013280-RA	3.66263	-3.04264	10.6783	0.0070099	0.0172556	CFAP46	CFAP46 Cilia- and flagella-associated protein 46 (Homo sapiens OX=9606)
000947-RA	3.65068	-3.55518	12.9152	0.00387931	0.0106148	TRPM3	TRPM3 Transient receptor potential cation channel subfamily M member 3 (Homo sapiens OX=9606)
006034-RA	3.65007	-3.23066	11.0419	0.00633926	0.0158693	Protein_of_unknown_function	Protein of unknown function
000823-RA	3.64757	-0.118677	36.7152	6.53421e-05	0.000395213	Protein_of_unknown_function	Protein of unknown function
013656-RA	3.64067	-0.377348	14.0446	0.00294223	0.00844523	lamb4	lamb4 Laminin subunit beta-4 (Danio rerio OX=7955)
017844-RA	3.64016	-3.74792	7.62057	0.0177317	0.0371714	S100Z	S100Z Protein S100-Z (Homo sapiens OX=9606)
015970-RA	3.63912	1.09204	42.7885	3.24005e-05	0.000224203	NHS	NHS Nance-Horan syndrome protein (Homo sapiens OX=9606)
003853-RA	3.63775	-3.65153	12.2704	0.00457154	0.0121056	Protein_of_unknown_function	Protein of unknown function
001549-RB	3.62659	0.882465	43.5107	2.99688e-05	0.000210312	CD38	CD38 ADP-ribosyl cyclase/cyclic ADP-ribose hydrolase 1 (Homo sapiens OX=9606)
000509-RA	3.6253	-1.99136	21.1117	0.000671413	0.0025374	WFIKKN1	WFIKKN1 WAP, Kazal, immunoglobulin, Kunitz and NTR domain-containing protein 1 (Homo sapiens OX=9606)
003888-RA	3.62202	5.98437	93.6197	6.68358e-07	1.12591e-05	MAG	MAG Myelin-associated glycoprotein (Homo sapiens OX=9606)
012829-RA	3.6196	1.96793	115.579	2.20485e-07	5.10944e-06	Rnf2	Rnf2 E3 ubiquitin-protein ligase RING2 (Mus musculus OX=10090)
009739-RA	3.61898	3.49781	83.6745	1.19576e-06	1.74352e-05	zbtb18	zbtb18 Zinc finger and BTB domain-containing protein 18 (Xenopus tropicalis OX=8364)
008403-RA	3.61868	-2.62777	10.6228	0.00711944	0.0174818	MPP4	MPP4 MAGUK p55 subfamily member 4 (Homo sapiens OX=9606)
018718-RA	3.61692	-1.73152	6.59324	0.0252046	0.0497321	gyaR	gyaR Glyoxylate reductase (Thermococcus gammatolerans (strain DSM 15229 / JCM 11827 / EJ3) OX=593117)
002895-RA	3.61576	2.66031	106.362	3.42333e-07	7.08186e-06	rasgef1a	rasgef1a Ras-GEF domain-containing family member 1A (Xenopus tropicalis OX=8364)
010159-RA	3.61183	-3.24308	9.13668	0.0109727	0.0248835	BFSP2	BFSP2 Phakinin (Bos taurus OX=9913)
005427-RA	3.61122	-1.46653	9.78604	0.00904473	0.0212544	Tbkbp1	Tbkbp1 TANK-binding kinase 1-binding protein 1 (Mus musculus OX=10090)
019321-RA	3.60989	-2.34622	8.13116	0.0150126	0.0323485	Protein_of_unknown_function	Protein of unknown function
009606-RA	3.60706	-0.615196	41.6423	3.67524e-05	0.00024753	FAM189A1	FAM189A1 Protein FAM189A1 (Homo sapiens OX=9606)
012388-RA	3.604	5.19352	213.175	7.94414e-09	5.74427e-07	Pgam2	Pgam2 Phosphoglycerate mutase 2 (Mus musculus OX=10090)
008692-RA	3.60365	-1.00437	43.6022	2.9676e-05	0.000208891	DZANK1	DZANK1 Double zinc ribbon and ankyrin repeat-containing protein 1 (Homo sapiens OX=9606)
001262-RA	3.60012	4.90315	172.288	2.56069e-08	1.20084e-06	Wasf1	Wasf1 Wiskott-Aldrich syndrome protein family member 1 (Mus musculus OX=10090)
000224-RA	3.59857	5.61815	241.332	3.99439e-09	3.94238e-07	NAPG	NAPG Gamma-soluble NSF attachment protein (Homo sapiens OX=9606)
000612-RA,000612-RB	3.59465	-2.26308	16.5066	0.00168156	0.00534629	TEPP	TEPP Testis, prostate and placenta-expressed protein (Homo sapiens OX=9606)
009836-RA	3.5929	-2.45213	11.3107	0.00589178	0.0149241	FAT3	FAT3 Protocadherin Fat 3 (Homo sapiens OX=9606)
015300-RA	3.5918	2.6167	203.112	1.03745e-08	6.84315e-07	AK7	AK7 Adenylate kinase 7 (Homo sapiens OX=9606)
007574-RA	3.59051	1.5819	90.3036	8.06237e-07	1.2938e-05	CACNB2	CACNB2 Voltage-dependent L-type calcium channel subunit beta-2 (Homo sapiens OX=9606)
012778-RA	3.58589	-0.62983	19.5176	0.000907534	0.00323843	BRD3OS	BRD3OS Putative uncharacterized protein BRD3OS (Homo sapiens OX=9606)
001488-RA	3.58528	-1.17892	20.1376	0.000805634	0.00293671	Slc7a5	Slc7a5 Large neutral amino acids transporter small subunit 1 (Mus musculus OX=10090)
008693-RA	3.58266	-0.699382	35.7371	7.37743e-05	0.000435585	Dzank1	Dzank1 Double zinc ribbon and ankyrin repeat-containing protein 1 (Mus musculus OX=10090)
013845-RA	3.58085	-2.89587	15.9287	0.00190818	0.00592827	Ephb1	Ephb1 Ephrin type-B receptor 1 (Rattus norvegicus OX=10116)
004092-RA	3.58033	-2.22799	7.33049	0.0195368	0.0402714	Cd5l	Cd5l CD5 antigen-like (Mus musculus OX=10090)
004702-RA	3.57907	3.39106	214.056	7.76518e-09	5.74427e-07	Zc4h2	Zc4h2 Zinc finger C4H2 domain-containing protein (Mus musculus OX=10090)
010781-RA	3.57311	-0.971124	20.4066	0.000765647	0.00281759	Uncharacterized	Uncharacterized protein FLJ43738 (Homo sapiens OX=9606)
017078-RA	3.57224	1.62488	61.006	5.89576e-06	5.9606e-05	ENKUR	ENKUR Enkurin (Homo sapiens OX=9606)
018560-RA	3.57208	-2.7543	11.038	0.00634596	0.0158804	Protein_of_unknown_function	Protein of unknown function
003684-RA	3.57134	-0.883626	12.7752	0.00401846	0.0108988	Protein_of_unknown_function	Protein of unknown function
009767-RA	3.56794	3.24794	19.3719	0.000933641	0.00331285	GPR37	GPR37 Prosaposin receptor GPR37 (Homo sapiens OX=9606)
003323-RA	3.56703	0.537396	35.0809	8.01508e-05	0.000465148	mos	mos Serine/threonine-protein kinase mos (Xenopus laevis OX=8355)
012760-RA	3.55923	-1.59497	26.885	0.000253193	0.00116184	ANKRD42	ANKRD42 Ankyrin repeat domain-containing protein 42 (Homo sapiens OX=9606)
013270-RA	3.55649	4.67598	59.436	6.70506e-06	6.58504e-05	Rbp1	Rbp1 Retinol-binding protein 1 (Rattus norvegicus OX=10116)
005336-RB	3.55645	2.93918	41.868	3.58436e-05	0.000242587	MTSS1	MTSS1 Protein MTSS 1 (Homo sapiens OX=9606)
007170-RA	3.55605	1.43282	51.3613	1.36496e-05	0.00011448	Upp1	Upp1 Uridine phosphorylase 1 (Mus musculus OX=10090)
009001-RA	3.54694	-2.39368	8.64016	0.0127806	0.0282587	LRP2	LRP2 Low-density lipoprotein receptor-related protein 2 (Homo sapiens OX=9606)
011194-RA	3.54471	-2.76383	6.92626	0.0224307	0.0451378	Trpc6	Trpc6 Short transient receptor potential channel 6 (Mus musculus OX=10090)
004343-RA	3.54461	1.12674	97.5133	5.40275e-07	9.6025e-06	TPGS1	TPGS1 Tubulin polyglutamylase complex subunit 1 (Homo sapiens OX=9606)
007586-RA	3.53846	-2.7706	12.4013	0.00441996	0.0117693	CHIA	CHIA Acidic mammalian chitinase (Homo sapiens OX=9606)
014074-RA	3.53607	3.0144	143.897	6.81305e-08	2.21973e-06	RCAN2	RCAN2 Calcipressin-2 (Bos taurus OX=9913)
015280-RB	3.52711	4.28032	20.6706	0.000728652	0.00271019	Ptprz1	Ptprz1 Receptor-type tyrosine-protein phosphatase zeta (Mus musculus OX=10090)
002016-RA	3.52519	-2.06522	11.9362	0.00498729	0.0129909	Cacna1c	Cacna1c Voltage-dependent L-type calcium channel subunit alpha-1C (Rattus norvegicus OX=10116)
000632-RA	3.52346	-2.37791	11.5174	0.00557302	0.0142571	HYDIN	HYDIN Hydrocephalus-inducing protein homolog (Homo sapiens OX=9606)
001039-RA	3.51831	-1.48827	18.8138	0.00104213	0.00361194	CHD6	CHD6 Chromodomain-helicase-DNA-binding protein 6 (Homo sapiens OX=9606)
012157-RA	3.5181	-0.0228695	40.9779	3.95883e-05	0.000262303	Protein_of_unknown_function	Protein of unknown function
002015-RA	3.51809	-0.768542	35.5354	7.56687e-05	0.000445067	CACNA1C	CACNA1C Voltage-dependent L-type calcium channel subunit alpha-1C (Oryctolagus cuniculus OX=9986)
002897-RA	3.51705	-2.2563	23.2616	0.000457867	0.00187482	PTPN3	PTPN3 Tyrosine-protein phosphatase non-receptor type 3 (Homo sapiens OX=9606)
013592-RA	3.50757	-0.328296	18.1889	0.00118167	0.00401389	LNX2	LNX2 Ligand of Numb protein X 2 (Homo sapiens OX=9606)
007488-RA	3.50585	-3.26028	8.48553	0.0134143	0.029444	Glycine-rich	Glycine-rich cell wall structural protein 1.8 (Phaseolus vulgaris OX=3885)
006851-RA	3.50574	-2.37151	8.73895	0.0123943	0.0275449	Prkce	Prkce Protein kinase C epsilon type (Rattus norvegicus OX=10116)
004171-RA	3.5055	2.30189	14.2037	0.00283288	0.00821086	Dync1i1	Dync1i1 Cytoplasmic dynein 1 intermediate chain 1 (Mus musculus OX=10090)
015237-RA	3.50487	-1.69975	21.6859	0.00060462	0.00234172	SPA17	SPA17 Sperm surface protein Sp17 (Papio hamadryas OX=9557)
010711-RA	3.49935	-0.891921	13.2504	0.00356855	0.00992006	Protein_of_unknown_function	Protein of unknown function
010916-RA	3.48956	1.47478	23.0525	0.000474713	0.00193524	B4GALT5	B4GALT5 Beta-1,4-galactosyltransferase 5 (Sus scrofa OX=9823)
000498-RA	3.48898	-2.98969	7.69505	0.0173006	0.0364195	SYT14	SYT14 Synaptotagmin-14 (Homo sapiens OX=9606)
010733-RA	3.48816	2.62198	74.9907	2.09449e-06	2.67959e-05	cdh2-a	cdh2-a Cadherin-2A (Xenopus laevis OX=8355)
008217-RA	3.48737	2.89513	48.5552	1.78626e-05	0.000140006	TIAM1	TIAM1 T-lymphoma invasion and metastasis-inducing protein 1 (Homo sapiens OX=9606)
005032-RA	3.47756	-3.05709	9.66449	0.00937302	0.0218932	ATP11A	ATP11A Probable phospholipid-transporting ATPase IH (Homo sapiens OX=9606)
001916-RA	3.47689	-0.294304	57.4636	7.91387e-06	7.52414e-05	ogfrl1	ogfrl1 Opioid growth factor receptor-like protein 1 (Xenopus tropicalis OX=8364)
012929-RA	3.47672	-2.81203	10.9404	0.00651845	0.0162485	IGSF9	IGSF9 Protein turtle homolog A (Homo sapiens OX=9606)
007725-RA	3.47408	3.24151	148.237	5.80165e-08	2.00293e-06	Tp53bp1	Tp53bp1 TP53-binding protein 1 (Mus musculus OX=10090)
011623-RA	3.47376	2.94874	136.145	9.18362e-08	2.71808e-06	SCRN1	SCRN1 Secernin-1 (Homo sapiens OX=9606)
006135-RA	3.47292	-2.16327	14.4342	0.00268283	0.0078533	KNDC1	KNDC1 Kinase non-catalytic C-lobe domain-containing protein 1 (Homo sapiens OX=9606)
015744-RA	3.47255	0.36051	8.76416	0.012298	0.0273615	Protein_of_unknown_function	Protein of unknown function
007294-RA	3.47017	3.56894	123.98	1.5171e-07	3.88932e-06	RELN	RELN Reelin (Fragment) (Gallus gallus OX=9031)
001474-RA	3.46974	0.927977	23.8814	0.000411912	0.00172221	plxna3	plxna3 Plexin A3 (Danio rerio OX=7955)
013710-RA	3.46587	-0.901121	13.7063	0.00319176	0.00907328	HRAS	HRAS GTPase HRas (Gallus gallus OX=9031)
001487-RA	3.46035	0.31136	19.5021	0.000910275	0.00324654	SLC7A5	SLC7A5 Large neutral amino acids transporter small subunit 1 (Oryctolagus cuniculus OX=9986)
001970-RA	3.45597	-2.2794	14.3813	0.00271638	0.00793143	LRP8	LRP8 Low-density lipoprotein receptor-related protein 8 (Homo sapiens OX=9606)
008794-RA	3.45466	-3.48942	9.52291	0.00977333	0.0226711	Dnm3	Dnm3 Dynamin-3 (Rattus norvegicus OX=10116)
005217-RA	3.45465	-2.31673	14.6333	0.00256064	0.00757227	Fbxo16	Fbxo16 F-box only protein 16 (Mus musculus OX=10090)
010624-RA	3.44981	5.43757	102.19	4.22617e-07	8.10269e-06	CNP	CNP 2',3'-cyclic-nucleotide 3'-phosphodiesterase (Homo sapiens OX=9606)
009241-RA	3.44908	2.13593	157.013	4.24696e-08	1.62094e-06	Cers5	Cers5 Ceramide synthase 5 (Mus musculus OX=10090)
006245-RA	3.4481	1.09931	62.6849	5.15402e-06	5.37917e-05	Cdkl4	Cdkl4 Cyclin-dependent kinase-like 4 (Mus musculus OX=10090)
016667-RA	3.44527	1.77124	137.354	8.75705e-08	2.62541e-06	TCTEX1D2	TCTEX1D2 Tctex1 domain-containing protein 2 (Bos taurus OX=9913)
001414-RA	3.44403	2.07358	54.8522	9.93073e-06	8.91646e-05	Efhc1	Efhc1 EF-hand domain-containing protein 1 (Mus musculus OX=10090)
018338-RA	3.4259	-2.61006	8.20005	0.0146849	0.0317806	ZP4	ZP4 Zona pellucida sperm-binding protein 4 (Bos taurus OX=9913)
007062-RA	3.42334	6.99353	138.43	8.39655e-08	2.54481e-06	gap43	gap43 Neuromodulin (Xenopus laevis OX=8355)
000809-RA	3.41931	-2.68244	14.0194	0.00296	0.00849448	DPY19L1	DPY19L1 Probable C-mannosyltransferase DPY19L1 (Homo sapiens OX=9606)
001035-RA	3.41594	0.436663	15.7888	0.00196834	0.00607843	ASAP1	ASAP1 Arf-GAP with SH3 domain, ANK repeat and PH domain-containing protein 1 (Bos taurus OX=9913)
008243-RA	3.41587	-2.39112	9.18682	0.0108075	0.0245692	Slc27a2	Slc27a2 Very long-chain acyl-CoA synthetase (Mus musculus OX=10090)
005972-RA	3.41223	-0.99011	22.2884	0.000542774	0.00215264	FREM1	FREM1 FRAS1-related extracellular matrix protein 1 (Homo sapiens OX=9606)
012042-RA	3.40936	0.0275153	15.6288	0.00203987	0.00625066	Protein_of_unknown_function	Protein of unknown function
007357-RA	3.40681	-0.934748	33.2713	0.000101378	0.00056177	GPSM1	GPSM1 G-protein-signaling modulator 1 (Homo sapiens OX=9606)
011368-RA	3.40651	-1.44094	38.2452	5.43117e-05	0.000338527	arid3a	arid3a AT-rich interactive domain-containing protein 3A (Xenopus laevis OX=8355)
005596-RA	3.40627	5.76912	29.278	0.000176607	0.000871173	mdk-a	mdk-a Midkine-A (Xenopus laevis OX=8355)
008263-RA	3.40399	0.355204	30.1212	0.000156365	0.000792154	TSPAN33	TSPAN33 Tetraspanin-33 (Homo sapiens OX=9606)
011089-RA	3.39716	-3.53109	7.2188	0.0202895	0.041582	KMT2A	KMT2A Histone-lysine N-methyltransferase 2A (Homo sapiens OX=9606)
007724-RA,007724-RC,007724-RB,007724-RD	3.39605	5.21286	147.523	5.95526e-08	2.02541e-06	Tp53bp1	Tp53bp1 TP53-binding protein 1 (Mus musculus OX=10090)
017254-RA	3.39531	3.09339	45.7832	2.36013e-05	0.000175851	DHCR24	DHCR24 Delta(24)-sterol reductase (Homo sapiens OX=9606)
007311-RA	3.39081	-1.83382	15.7719	0.00197574	0.00609472	PTPDC1	PTPDC1 Protein tyrosine phosphatase domain-containing protein 1 (Bos taurus OX=9913)
000580-RA	3.38505	5.18084	33.8078	9.4462e-05	0.000530217	isyna1-a	isyna1-a Inositol-3-phosphate synthase 1-A (Xenopus laevis OX=8355)
011565-RA	3.38499	1.29949	25.5397	0.000313263	0.00138927	Cnnm1	Cnnm1 Metal transporter CNNM1 (Mus musculus OX=10090)
011932-RA	3.3841	-0.319134	36.2139	6.95143e-05	0.000415559	Abcb9	Abcb9 ATP-binding cassette sub-family B member 9 (Mus musculus OX=10090)
012945-RA	3.382	-0.671435	41.6859	3.65748e-05	0.000246454	Protein_of_unknown_function	Protein of unknown function
004917-RA	3.37883	1.80689	41.4597	3.75072e-05	0.000251273	STARD5	STARD5 StAR-related lipid transfer protein 5 (Pongo abelii OX=9601)
001094-RA	3.37708	3.78983	90.8301	7.82261e-07	1.26409e-05	Uncharacterized	Uncharacterized protein KIAA1841 homolog (Xenopus laevis OX=8355)
008392-RA	3.37253	-1.68317	18.0395	0.00121822	0.00411838	DGKE	DGKE Diacylglycerol kinase epsilon (Homo sapiens OX=9606)
005216-RA	3.37231	0.107067	37.2772	6.10094e-05	0.000373565	fzd3	fzd3 Frizzled-3 (Xenopus laevis OX=8355)
001239-RA	3.36976	0.381217	32.0967	0.000118707	0.000633028	DNAJB13	DNAJB13 DnaJ homolog subfamily B member 13 (Homo sapiens OX=9606)
011976-RA	3.36858	8.93611	49.128	1.68908e-05	0.000133902	CLU	CLU Clusterin (Coturnix japonica OX=93934)
000943-RA,000943-RB	3.36736	5.22386	96.6678	5.65449e-07	9.88538e-06	Elmo2	Elmo2 Engulfment and cell motility protein 2 (Mus musculus OX=10090)
016739-RA	3.36711	-1.41393	8.18367	0.014762	0.0319077	Protein_of_unknown_function	Protein of unknown function
004106-RA,004106-RB	3.36025	0.912547	25.8352	0.000298747	0.00133771	PLEKHG5	PLEKHG5 Pleckstrin homology domain-containing family G member 5 (Homo sapiens OX=9606)
[truncated: 2,049 more rows]

## Sheet: BRvsLM_LM
	logFC	logCPM	F	PValue	FDR	gene	Gene
[truncated: 3,222 more rows]

## Sheet: LMvsSp_LM
	logFC	logCPM	F	PValue	FDR	gene	Gene
[truncated: 3,796 more rows]

## Sheet: LMvsSp_Sp
	logFC	logCPM	F	PValue	FDR	gene	Gene
[truncated: 4,013 more rows]
