# Supplementary material for: Genome assembly of the foot-flagging frog, Staurois parvus: a resource for understanding mechanisms of behavior
Source: G3 (Bethesda). 2023 Aug 25;13(10):jkad193. doi: 10.1093/g3journal/jkad193 (PMC10542557; doi:10.1093/g3journal/jkad193)
Supplement: jkad193_Supplementary_Data [file jkad193_supplementary_data.zip › G3-2023-404437_Table_S2.xlsx]

## Sheet: BRvsSp_Sp
GO biological process complete	Xenopus tropicalis - REFLIST (22504)	Input (86)	Expected	Over/Under	Fold Enrichment	raw P-value	FDR
cellular macromolecule metabolic process (GO:0044260)	2317	0	8.85	-	< 0.01	0.000213	0.0438
cellular macromolecule metabolic process (GO:0044260)	3802	2	14.53	-	0.14	3.51e-05	0.00727
Unclassified (UNCLASSIFIED)	8081	11	30.88	-	0.36	2.37e-06	0.00077
Unclassified (UNCLASSIFIED)	8138	11	31.1	-	0.35	2.36e-06	0.000646
spinal cord motor neuron cell fate specification (GO:0021520)	2	2	0.01	+	> 100	8.55e-05	0.0209		Oligodendrocyte transcription factor 3	Motor neuron and pancreas homeobox 1
postsynaptic intermediate filament cytoskeleton organization (GO:0099185)	3	2	0.01	+	> 100	0.000142	0.0326
spinal cord motor neuron differentiation (GO:0021522)	4	2	0.02	+	> 100	0.000213	0.0461
embryonic skeletal system morphogenesis (GO:0048704)	47	4	0.18	+	22.27	4.27e-05	0.0115
embryonic skeletal system development (GO:0048706)	55	4	0.21	+	19.03	7.6e-05	0.0191
skeletal system morphogenesis (GO:0048705)	57	4	0.22	+	18.36	8.66e-05	0.0205
anterior/posterior pattern specification (GO:0009952)	66	5	0.25	+	19.82	7.6e-06	0.00212
regionalization (GO:0003002)	107	6	0.41	+	14.67	4.65e-06	0.0014
chordate embryonic development (GO:0043009)	136	5	0.52	+	9.62	0.000205	0.0457
embryo development ending in birth or egg hatching (GO:0009792)	142	5	0.54	+	9.21	0.000249	0.0485
pattern specification process (GO:0007389)	172	6	0.66	+	9.13	6.14e-05	0.016
animal organ morphogenesis (GO:0009887)	222	6	0.85	+	7.07	0.000237	0.0475
embryo development (GO:0009790)	311	7	1.19	+	5.89	0.000213	0.0449
animal organ development (GO:0048513)	699	13	2.67	+	4.87	2.84e-06	0.000888
regulation of transcription by RNA polymerase II (GO:0006357)	997	26	3.81	+	6.82	4.45e-15	3.47e-11
system development (GO:0048731)	1010	15	3.86	+	3.89	6.82e-06	0.00197
multicellular organism development (GO:0007275)	1165	18	4.45	+	4.04	3.97e-07	0.000163
anatomical structure development (GO:0048856)	1423	21	5.44	+	3.86	7.46e-08	3.64e-05
regulation of nucleic acid-templated transcription (GO:1903506)	1565	29	5.98	+	4.85	4.16e-13	1.08e-09
regulation of DNA-templated transcription (GO:0006355)	1565	29	5.98	+	4.85	4.16e-13	1.62e-09
regulation of RNA biosynthetic process (GO:2001141)	1566	29	5.98	+	4.85	4.23e-13	8.24e-10
developmental process (GO:0032502)	1585	21	6.06	+	3.47	4.41e-07	0.000172
regulation of RNA metabolic process (GO:0051252)	1679	29	6.42	+	4.52	2.33e-12	3.64e-09
regulation of macromolecule biosynthetic process (GO:0010556)	1720	29	6.57	+	4.41	4.19e-12	5.44e-09
regulation of cellular biosynthetic process (GO:0031326)	1743	29	6.66	+	4.35	5.77e-12	6.44e-09
regulation of biosynthetic process (GO:0009889)	1750	29	6.69	+	4.34	6.36e-12	6.2e-09
regulation of nucleobase-containing compound metabolic process (GO:0019219)	1758	29	6.72	+	4.32	7.1e-12	6.16e-09
regulation of gene expression (GO:0010468)	1948	29	7.44	+	3.9	8.24e-11	6.43e-08
multicellular organismal process (GO:0032501)	2033	23	7.77	+	2.96	1.69e-06	0.000497
multicellular organismal process (GO:0032501)	2058	23	7.86	+	2.92	2.07e-06	0.000736
regulation of cellular metabolic process (GO:0031323)	2189	29	8.37	+	3.47	1.25e-09	7.48e-07
regulation of nitrogen compound metabolic process (GO:0051171)	2269	30	8.67	+	3.46	6.01e-10	4.26e-07
regulation of primary metabolic process (GO:0080090)	2301	30	8.79	+	3.41	8.38e-10	5.45e-07
regulation of macromolecule metabolic process (GO:0060255)	2415	30	9.23	+	3.25	2.62e-09	1.43e-06
regulation of macromolecule metabolic process (GO:0060255)	2424	30	9.26	+	3.24	2.86e-09	1.59e-06
regulation of metabolic process (GO:0019222)	2543	30	9.72	+	3.09	8.68e-09	4.44e-06
regulation of metabolic process (GO:0019222)	2558	30	9.78	+	3.07	9.94e-09	5.17e-06
regulation of cellular process (GO:0050794)	5861	46	22.4	+	2.05	8.53e-08	3.91e-05
regulation of cellular process (GO:0050794)	5918	46	22.62	+	2.03	1.03e-07	4.38e-05
regulation of biological process (GO:0050789)	6266	47	23.95	+	1.96	1.97e-07	7.56e-05
regulation of biological process (GO:0050789)	6333	47	24.2	+	1.94	3.85e-07	0.000167
biological regulation (GO:0065007)	6836	48	26.12	+	1.84	1.43e-06	0.00044
biological regulation (GO:0065007)	6906	48	26.39	+	1.82	1.65e-06	0.000612
biological_process (GO:0008150)	14366	75	54.9	+	1.37	2.36e-06	0.00067
biological_process (GO:0008150)	14423	75	55.12	+	1.36	2.37e-06	0.000803

## Sheet: BRvsLM_LM
GO biological process complete	Xenopus tropicalis - REFLIST (22504)	Input (2060)	Expected	Over/Under	Fold Enrichment	raw P-value	FDR
activation of innate immune response (GO:0002218)	89	0	8.15	-	< 0.01	0.000776	0.0245
detection of chemical stimulus involved in sensory perception of smell (GO:0050911)	390	2	35.7	-	0.06	1.15e-12	2.99e-10
sensory perception of smell (GO:0007608)	392	2	35.88	-	0.06	1.21e-12	3.04e-10
detection of chemical stimulus involved in sensory perception (GO:0050907)	422	2	38.63	-	0.05	7.26e-14	2.02e-11
detection of chemical stimulus (GO:0009593)	426	2	39	-	0.05	4.89e-14	1.53e-11
detection of stimulus involved in sensory perception (GO:0050906)	428	2	39.18	-	0.05	4.98e-14	1.49e-11
sensory perception of chemical stimulus (GO:0007606)	445	2	40.73	-	0.05	1e-14	3.41e-12
detection of stimulus (GO:0051606)	461	3	42.2	-	0.07	3.57e-14	1.16e-11
transposition, DNA-mediated (GO:0006313)	547	0	50.07	-	< 0.01	1.4e-21	1.21e-18
transposition (GO:0032196)	547	0	50.07	-	< 0.01	1.4e-21	1.09e-18
sensory perception (GO:0007600)	567	13	51.9	-	0.25	7.16e-10	1.36e-07
nervous system process (GO:0050877)	646	19	59.13	-	0.32	6.03e-09	1.02e-06
DNA recombination (GO:0006310)	709	12	64.9	-	0.18	6.5e-15	2.31e-12
DNA integration (GO:0015074)	734	0	67.19	-	< 0.01	8.84e-29	1.38e-25
system process (GO:0003008)	758	44	69.39	-	0.63	0.00184	0.0484
DNA metabolic process (GO:0006259)	1157	51	105.91	-	0.48	7.34e-09	1.22e-06
G protein-coupled receptor signaling pathway (GO:0007186)	1204	54	110.21	-	0.49	7.49e-09	1.22e-06
Unclassified (UNCLASSIFIED)	8081	446	739.73	-	0.6	2.65e-41	2.07e-37
branched-chain amino acid catabolic process (GO:0009083)	11	6	1.01	#ERROR!	5.96	0.0019	0.0496
branched-chain amino acid metabolic process (GO:0009081)	15	7	1.37	#ERROR!	5.1	0.00159	0.043
ubiquinone biosynthetic process (GO:0006744)	16	9	1.46	#ERROR!	6.14	0.000119	0.00543
ubiquinone metabolic process (GO:0006743)	16	9	1.46	#ERROR!	6.14	0.000119	0.0054
quinone biosynthetic process (GO:1901663)	16	9	1.46	#ERROR!	6.14	0.000119	0.00537
ketone biosynthetic process (GO:0042181)	18	10	1.65	#ERROR!	6.07	5.39e-05	0.0028
quinone metabolic process (GO:1901661)	18	10	1.65	#ERROR!	6.07	5.39e-05	0.00279
formation of cytoplasmic translation initiation complex (GO:0001732)	18	9	1.65	#ERROR!	5.46	0.000234	0.00962
myofibril assembly (GO:0030239)	18	8	1.65	#ERROR!	4.86	0.000953	0.029
proton motive force-driven ATP synthesis (GO:0015986)	19	8	1.74	#ERROR!	4.6	0.00126	0.0362
striated muscle cell development (GO:0055002)	20	9	1.83	#ERROR!	4.92	0.000429	0.0157
heart contraction (GO:0060047)	20	8	1.83	#ERROR!	4.37	0.00163	0.0439
ATP biosynthetic process (GO:0006754)	22	9	2.01	#ERROR!	4.47	0.000741	0.0237
skeletal muscle tissue development (GO:0007519)	22	9	2.01	#ERROR!	4.47	0.000741	0.0236
cardiac muscle tissue development (GO:0048738)	24	9	2.2	#ERROR!	4.1	0.00122	0.0354
cellular aldehyde metabolic process (GO:0006081)	25	11	2.29	#ERROR!	4.81	0.000117	0.00539
skeletal muscle organ development (GO:0060538)	25	10	2.29	#ERROR!	4.37	0.000438	0.016
cytoplasmic translational initiation (GO:0002183)	26	10	2.38	#ERROR!	4.2	0.000561	0.0195
striated muscle tissue development (GO:0014706)	26	10	2.38	#ERROR!	4.2	0.000561	0.0194
actin filament capping (GO:0051693)	28	14	2.56	#ERROR!	5.46	4.53e-06	0.000346
aspartate family amino acid metabolic process (GO:0009066)	29	10	2.65	#ERROR!	3.77	0.00111	0.0332
negative regulation of actin filament depolymerization (GO:0030835)	30	15	2.75	#ERROR!	5.46	2.07e-06	0.000182
positive regulation of proteasomal protein catabolic process (GO:1901800)	31	11	2.84	#ERROR!	3.88	0.000523	0.0185
purine ribonucleoside triphosphate biosynthetic process (GO:0009206)	31	10	2.84	#ERROR!	3.52	0.00168	0.045
purine nucleoside triphosphate biosynthetic process (GO:0009145)	31	10	2.84	#ERROR!	3.52	0.00168	0.0448
negative regulation of actin filament polymerization (GO:0030837)	33	14	3.02	#ERROR!	4.63	1.96e-05	0.00123
positive regulation of proteolysis involved in protein catabolic process (GO:1903052)	33	12	3.02	#ERROR!	3.97	0.000246	0.00999
regulation of angiogenesis (GO:0045765)	33	12	3.02	#ERROR!	3.97	0.000246	0.00993
fatty acid beta-oxidation (GO:0006635)	33	11	3.02	#ERROR!	3.64	0.000803	0.0251
regulation of actin filament depolymerization (GO:0030834)	34	15	3.11	#ERROR!	4.82	6.87e-06	0.000478
cellular ketone metabolic process (GO:0042180)	34	15	3.11	#ERROR!	4.82	6.87e-06	0.000474
ADP metabolic process (GO:0046031)	34	12	3.11	#ERROR!	3.86	0.000307	0.0119
muscle cell development (GO:0055001)	35	14	3.2	#ERROR!	4.37	3.31e-05	0.00192
regulation of vasculature development (GO:1901342)	35	13	3.2	#ERROR!	4.06	0.000115	0.00535
purine ribonucleoside diphosphate metabolic process (GO:0009179)	35	12	3.2	#ERROR!	3.75	0.000381	0.0144
purine nucleoside diphosphate metabolic process (GO:0009135)	35	12	3.2	#ERROR!	3.75	0.000381	0.0143
positive regulation of protein catabolic process (GO:0045732)	35	11	3.2	#ERROR!	3.43	0.00119	0.0351
negative regulation of protein depolymerization (GO:1901880)	36	16	3.3	#ERROR!	4.86	3.16e-06	0.00026
negative regulation of protein polymerization (GO:0032272)	36	14	3.3	#ERROR!	4.25	4.24e-05	0.00231
pyruvate metabolic process (GO:0006090)	36	12	3.3	#ERROR!	3.64	0.00047	0.017
fatty acid oxidation (GO:0019395)	36	12	3.3	#ERROR!	3.64	0.00047	0.0169
negative regulation of protein-containing complex disassembly (GO:0043242)	38	17	3.48	#ERROR!	4.89	1.46e-06	0.000134
ribonucleoside diphosphate metabolic process (GO:0009185)	38	13	3.48	#ERROR!	3.74	0.000224	0.00936
ribonucleoside triphosphate biosynthetic process (GO:0009201)	38	12	3.48	#ERROR!	3.45	0.0007	0.0226
lipid oxidation (GO:0034440)	38	12	3.48	#ERROR!	3.45	0.0007	0.0225
muscle system process (GO:0003012)	39	12	3.57	#ERROR!	3.36	0.000847	0.0263
regulation of proteasomal protein catabolic process (GO:0061136)	41	12	3.75	#ERROR!	3.2	0.00122	0.0353
regulation of protein depolymerization (GO:1901879)	42	16	3.84	#ERROR!	4.16	1.5e-05	0.000979
negative regulation of protein-containing complex assembly (GO:0031333)	42	15	3.84	#ERROR!	3.9	5.06e-05	0.00265
fatty acid catabolic process (GO:0009062)	42	12	3.84	#ERROR!	3.12	0.00145	0.0399
response to oxidative stress (GO:0006979)	43	13	3.94	#ERROR!	3.3	0.0006	0.0203
actomyosin structure organization (GO:0031032)	44	15	4.03	#ERROR!	3.72	7.8e-05	0.00385
ribosomal large subunit biogenesis (GO:0042273)	44	14	4.03	#ERROR!	3.48	0.000243	0.00991
regulation of proteolysis involved in protein catabolic process (GO:1903050)	45	14	4.12	#ERROR!	3.4	0.000294	0.0115
nucleoside triphosphate biosynthetic process (GO:0009142)	45	13	4.12	#ERROR!	3.16	0.000855	0.0265
striated muscle cell differentiation (GO:0051146)	46	20	4.21	#ERROR!	4.75	2.53e-07	2.99e-05
mitochondrial transport (GO:0006839)	46	13	4.21	#ERROR!	3.09	0.00101	0.0308
cellular calcium ion homeostasis (GO:0006874)	47	13	4.3	#ERROR!	3.02	0.0012	0.035
monocarboxylic acid catabolic process (GO:0072329)	48	13	4.39	#ERROR!	2.96	0.00141	0.0393
muscle tissue development (GO:0060537)	50	20	4.58	#ERROR!	4.37	7.27e-07	7.66e-05
regulation of protein-containing complex disassembly (GO:0043244)	50	19	4.58	#ERROR!	4.15	2.53e-06	0.000212
negative regulation of supramolecular fiber organization (GO:1902904)	50	17	4.58	#ERROR!	3.71	2.73e-05	0.00164
regulation of protein catabolic process (GO:0042176)	51	15	4.67	#ERROR!	3.21	0.0003	0.0117
alpha-amino acid catabolic process (GO:1901606)	51	14	4.67	#ERROR!	3	0.000838	0.0261
negative regulation of cytoskeleton organization (GO:0051494)	53	17	4.85	#ERROR!	3.5	5.01e-05	0.00264
nucleoside diphosphate metabolic process (GO:0009132)	53	14	4.85	#ERROR!	2.89	0.00115	0.034
muscle cell differentiation (GO:0042692)	54	22	4.94	#ERROR!	4.45	1.59e-07	2.07e-05
calcium ion homeostasis (GO:0055074)	55	14	5.03	#ERROR!	2.78	0.00155	0.0421
positive regulation of proteolysis (GO:0045862)	57	18	5.22	#ERROR!	3.45	3.61e-05	0.00205
ATP metabolic process (GO:0046034)	58	21	5.31	#ERROR!	3.96	1.43e-06	0.000133
muscle organ development (GO:0007517)	59	21	5.4	#ERROR!	3.89	1.79e-06	0.00016
cellular response to toxic substance (GO:0097237)	60	17	5.49	#ERROR!	3.1	0.000178	0.00766
cellular detoxification (GO:1990748)	60	17	5.49	#ERROR!	3.1	0.000178	0.00762
cellular amino acid catabolic process (GO:0009063)	61	15	5.58	#ERROR!	2.69	0.00144	0.0397
regulation of actin filament polymerization (GO:0030833)	64	16	5.86	#ERROR!	2.73	0.000871	0.0269
detoxification (GO:0098754)	66	17	6.04	#ERROR!	2.81	0.000456	0.0166
translational initiation (GO:0006413)	67	22	6.13	#ERROR!	3.59	3.04e-06	0.000252
regulation of actin filament length (GO:0030832)	68	17	6.22	#ERROR!	2.73	0.000609	0.0204
regulation of actin polymerization or depolymerization (GO:0008064)	68	17	6.22	#ERROR!	2.73	0.000609	0.0203
purine ribonucleoside triphosphate metabolic process (GO:0009205)	70	22	6.41	#ERROR!	3.43	5.46e-06	0.000402
purine nucleoside triphosphate metabolic process (GO:0009144)	70	22	6.41	#ERROR!	3.43	5.46e-06	0.000398
response to toxic substance (GO:0009636)	70	19	6.41	#ERROR!	2.97	0.000122	0.00548
response to endoplasmic reticulum stress (GO:0034976)	73	19	6.68	#ERROR!	2.84	0.000194	0.00826
ribonucleoside triphosphate metabolic process (GO:0009199)	77	24	7.05	#ERROR!	3.4	2.34e-06	0.000203
aerobic respiration (GO:0009060)	77	18	7.05	#ERROR!	2.55	0.00108	0.0325
positive regulation of cellular catabolic process (GO:0031331)	79	18	7.23	#ERROR!	2.49	0.00128	0.0366
cellular modified amino acid metabolic process (GO:0006575)	80	21	7.32	#ERROR!	2.87	8.24e-05	0.00397
angiogenesis (GO:0001525)	80	21	7.32	#ERROR!	2.87	8.24e-05	0.00395
negative regulation of intracellular signal transduction (GO:1902532)	80	19	7.32	#ERROR!	2.59	0.000684	0.0222
negative regulation of organelle organization (GO:0010639)	81	22	7.41	#ERROR!	2.97	3.66e-05	0.00207
blood circulation (GO:0008015)	81	18	7.41	#ERROR!	2.43	0.00154	0.0421
regulation of protein-containing complex assembly (GO:0043254)	82	18	7.51	#ERROR!	2.4	0.0017	0.0452
circulatory system process (GO:0003013)	83	18	7.6	#ERROR!	2.37	0.00188	0.0493
nucleoside triphosphate metabolic process (GO:0009141)	86	25	7.87	#ERROR!	3.18	4.12e-06	0.000318
cellular respiration (GO:0045333)	87	19	7.96	#ERROR!	2.39	0.00132	0.0375
protein maturation (GO:0051604)	87	19	7.96	#ERROR!	2.39	0.00132	0.0374
regulation of actin filament organization (GO:0110053)	88	21	8.06	#ERROR!	2.61	0.000324	0.0125
endosomal transport (GO:0016197)	90	23	8.24	#ERROR!	2.79	5.49e-05	0.00282
cellular metal ion homeostasis (GO:0006875)	91	21	8.33	#ERROR!	2.52	0.000428	0.0158
blood vessel morphogenesis (GO:0048514)	92	22	8.42	#ERROR!	2.61	0.000224	0.0094
positive regulation of catabolic process (GO:0009896)	93	26	8.51	#ERROR!	3.05	4.83e-06	0.000366
external encapsulating structure organization (GO:0045229)	96	28	8.79	#ERROR!	3.19	1.06e-06	0.000103
extracellular matrix organization (GO:0030198)	96	28	8.79	#ERROR!	3.19	1.06e-06	0.000102
extracellular structure organization (GO:0043062)	97	28	8.88	#ERROR!	3.15	1.25e-06	0.000118
muscle structure development (GO:0061061)	101	39	9.25	#ERROR!	4.22	1.12e-11	2.74e-09
negative regulation of cellular component organization (GO:0051129)	101	25	9.25	#ERROR!	2.7	5.73e-05	0.0029
regulation of supramolecular fiber organization (GO:1902903)	101	22	9.25	#ERROR!	2.38	0.000794	0.025
morphogenesis of an epithelium (GO:0002009)	101	21	9.25	#ERROR!	2.27	0.00147	0.0404
blood vessel development (GO:0001568)	104	24	9.52	#ERROR!	2.52	0.000162	0.00712
purine ribonucleotide biosynthetic process (GO:0009152)	110	26	10.07	#ERROR!	2.58	6.37e-05	0.00319
purine nucleotide biosynthetic process (GO:0006164)	112	26	10.25	#ERROR!	2.54	7.94e-05	0.00389
energy derivation by oxidation of organic compounds (GO:0015980)	112	25	10.25	#ERROR!	2.44	0.000252	0.0101
regulation of actin cytoskeleton organization (GO:0032956)	114	24	10.44	#ERROR!	2.3	0.000552	0.0192
protein folding (GO:0006457)	115	25	10.53	#ERROR!	2.37	0.000306	0.0119
carboxylic acid catabolic process (GO:0046395)	116	32	10.62	#ERROR!	3.01	5.25e-07	5.85e-05
purine-containing compound biosynthetic process (GO:0072522)	116	26	10.62	#ERROR!	2.45	0.000175	0.00761
regulation of actin filament-based process (GO:0032970)	116	24	10.62	#ERROR!	2.26	0.000656	0.0215
organic acid catabolic process (GO:0016054)	118	32	10.8	#ERROR!	2.96	7.2e-07	7.7e-05
vasculature development (GO:0001944)	118	27	10.8	#ERROR!	2.5	0.000109	0.0051
regulation of anatomical structure morphogenesis (GO:0022603)	120	28	10.98	#ERROR!	2.55	3.91e-05	0.0022
alpha-amino acid metabolic process (GO:1901605)	120	26	10.98	#ERROR!	2.37	0.000231	0.0096
establishment of protein localization to organelle (GO:0072594)	120	24	10.98	#ERROR!	2.18	0.00122	0.0353
ribonucleotide biosynthetic process (GO:0009260)	124	29	11.35	#ERROR!	2.55	2.75e-05	0.00164
rRNA processing (GO:0006364)	126	30	11.53	#ERROR!	2.6	1.53e-05	0.000989
ribose phosphate biosynthetic process (GO:0046390)	127	29	11.63	#ERROR!	2.49	5.5e-05	0.0028
heart development (GO:0007507)	131	33	11.99	#ERROR!	2.75	2.49e-06	0.000213
rRNA metabolic process (GO:0016072)	132	30	12.08	#ERROR!	2.48	4.07e-05	0.00225
embryonic organ development (GO:0048568)	135	28	12.36	#ERROR!	2.27	0.000287	0.0113
regulation of multicellular organismal development (GO:2000026)	136	27	12.45	#ERROR!	2.17	0.000567	0.0194
tissue morphogenesis (GO:0048729)	139	26	12.72	#ERROR!	2.04	0.00167	0.0448
fatty acid metabolic process (GO:0006631)	140	28	12.82	#ERROR!	2.18	0.000403	0.0149
tube morphogenesis (GO:0035239)	147	34	13.46	#ERROR!	2.53	8.9e-06	0.000593
regulation of cell population proliferation (GO:0042127)	148	29	13.55	#ERROR!	2.14	0.000524	0.0184
proteasome-mediated ubiquitin-dependent protein catabolic process (GO:0043161)	149	34	13.64	#ERROR!	2.49	1.04e-05	0.000685
regulation of cell differentiation (GO:0045595)	151	28	13.82	#ERROR!	2.03	0.00155	0.0421
sulfur compound metabolic process (GO:0006790)	152	30	13.91	#ERROR!	2.16	0.000373	0.0142
endomembrane system organization (GO:0010256)	154	29	14.1	#ERROR!	2.06	0.00109	0.0326
nucleotide biosynthetic process (GO:0009165)	155	32	14.19	#ERROR!	2.26	9.52e-05	0.00453
cellular homeostasis (GO:0019725)	160	29	14.65	#ERROR!	1.98	0.00139	0.0392
small molecule catabolic process (GO:0044282)	161	40	14.74	#ERROR!	2.71	2.47e-07	3.02e-05
nucleoside phosphate biosynthetic process (GO:1901293)	161	32	14.74	#ERROR!	2.17	0.0002	0.00843
mitochondrion organization (GO:0007005)	161	31	14.74	#ERROR!	2.1	0.000362	0.0139
proteasomal protein catabolic process (GO:0010498)	162	42	14.83	#ERROR!	2.83	5.8e-08	8.08e-06
regulation of catabolic process (GO:0009894)	169	38	15.47	#ERROR!	2.46	3.78e-06	0.000301
purine ribonucleotide metabolic process (GO:0009150)	176	40	16.11	#ERROR!	2.48	1.69e-06	0.000154
generation of precursor metabolites and energy (GO:0006091)	178	42	16.29	#ERROR!	2.58	4.58e-07	5.18e-05
purine nucleotide metabolic process (GO:0006163)	180	40	16.48	#ERROR!	2.43	3.43e-06	0.000276
ribosome biogenesis (GO:0042254)	183	48	16.75	#ERROR!	2.87	4.88e-09	8.45e-07
tube development (GO:0035295)	189	39	17.3	#ERROR!	2.25	1.84e-05	0.00117
ribonucleotide metabolic process (GO:0009259)	191	44	17.48	#ERROR!	2.52	3.77e-07	4.32e-05
embryonic morphogenesis (GO:0048598)	191	34	17.48	#ERROR!	1.94	0.00094	0.0288
purine-containing compound metabolic process (GO:0072521)	192	41	17.58	#ERROR!	2.33	6.83e-06	0.00048
ribose phosphate metabolic process (GO:0019693)	195	44	17.85	#ERROR!	2.46	7.68e-07	7.99e-05
regulation of proteolysis (GO:0030162)	200	36	18.31	#ERROR!	1.97	0.000518	0.0185
supramolecular fiber organization (GO:0097435)	208	39	19.04	#ERROR!	2.05	0.000116	0.00534
small molecule biosynthetic process (GO:0044283)	220	42	20.14	#ERROR!	2.09	4.37e-05	0.00235
monocarboxylic acid metabolic process (GO:0032787)	222	48	20.32	#ERROR!	2.36	6.61e-07	7.17e-05
anatomical structure formation involved in morphogenesis (GO:0048646)	230	47	21.05	#ERROR!	2.23	3.17e-06	0.000258
circulatory system development (GO:0072359)	233	56	21.33	#ERROR!	2.63	2.87e-09	5.21e-07
actin cytoskeleton organization (GO:0030036)	246	53	22.52	#ERROR!	2.35	2.52e-07	3.02e-05
ribonucleoprotein complex biogenesis (GO:0022613)	250	59	22.88	#ERROR!	2.58	2.43e-09	4.52e-07
actin filament-based process (GO:0030029)	252	54	23.07	#ERROR!	2.34	1.94e-07	2.48e-05
nucleotide metabolic process (GO:0009117)	255	54	23.34	#ERROR!	2.31	2.34e-07	2.9e-05
nucleoside phosphate metabolic process (GO:0006753)	265	56	24.26	#ERROR!	2.31	1.38e-07	1.82e-05
ncRNA processing (GO:0034470)	273	49	24.99	#ERROR!	1.96	4.32e-05	0.00234
ubiquitin-dependent protein catabolic process (GO:0006511)	289	68	26.45	#ERROR!	2.57	1.3e-10	2.66e-08
carbohydrate metabolic process (GO:0005975)	289	50	26.45	#ERROR!	1.89	9.89e-05	0.00468
modification-dependent protein catabolic process (GO:0019941)	293	70	26.82	#ERROR!	2.61	4.25e-11	8.97e-09
modification-dependent macromolecule catabolic process (GO:0043632)	297	71	27.19	#ERROR!	2.61	2.97e-11	6.63e-09
homeostatic process (GO:0042592)	297	48	27.19	#ERROR!	1.77	0.000551	0.0193
organophosphate biosynthetic process (GO:0090407)	301	48	27.55	#ERROR!	1.74	0.000623	0.0206
nucleobase-containing small molecule metabolic process (GO:0055086)	308	61	28.19	#ERROR!	2.16	3.3e-07	3.84e-05
embryo development (GO:0009790)	311	48	28.47	#ERROR!	1.69	0.00142	0.0396
regulation of developmental process (GO:0050793)	317	61	29.02	#ERROR!	2.1	7.74e-07	7.85e-05
proteolysis involved in protein catabolic process (GO:0051603)	318	85	29.11	#ERROR!	2.92	1.7e-15	6.3e-13
translation (GO:0006412)	333	52	30.48	#ERROR!	1.71	0.000576	0.0196
protein catabolic process (GO:0030163)	334	88	30.57	#ERROR!	2.88	9.37e-16	3.65e-13
peptide biosynthetic process (GO:0043043)	338	53	30.94	#ERROR!	1.71	0.000602	0.0203
ncRNA metabolic process (GO:0034660)	357	55	32.68	#ERROR!	1.68	0.000605	0.0204
tissue development (GO:0009888)	380	66	34.78	#ERROR!	1.9	5.9e-06	0.000427
cellular macromolecule catabolic process (GO:0044265)	387	78	35.43	#ERROR!	2.2	3.15e-09	5.59e-07
peptide metabolic process (GO:0006518)	388	60	35.52	#ERROR!	1.69	0.000283	0.0112
amide biosynthetic process (GO:0043604)	391	59	35.79	#ERROR!	1.65	0.000565	0.0194
protein ubiquitination (GO:0016567)	415	70	37.99	#ERROR!	1.84	9.42e-06	0.000623
macromolecule catabolic process (GO:0009057)	439	99	40.19	#ERROR!	2.46	7.05e-14	2.04e-11
protein modification by small protein conjugation (GO:0032446)	447	72	40.92	#ERROR!	1.76	2.69e-05	0.00163
carboxylic acid metabolic process (GO:0019752)	456	94	41.74	#ERROR!	2.25	2.72e-11	6.24e-09
oxoacid metabolic process (GO:0043436)	459	95	42.02	#ERROR!	2.26	1.81e-11	4.28e-09
organic acid metabolic process (GO:0006082)	464	95	42.47	#ERROR!	2.24	3.82e-11	8.28e-09
protein-containing complex organization (GO:0043933)	466	66	42.66	#ERROR!	1.55	0.00148	0.0404
nucleobase-containing compound biosynthetic process (GO:0034654)	485	70	44.4	#ERROR!	1.58	0.000613	0.0204
organonitrogen compound catabolic process (GO:1901565)	493	117	45.13	#ERROR!	2.59	1.44e-17	8.01e-15
cellular amide metabolic process (GO:0043603)	500	74	45.77	#ERROR!	1.62	0.000233	0.00963
cellular response to stress (GO:0033554)	507	76	46.41	#ERROR!	1.64	0.000108	0.00509
response to organic substance (GO:0010033)	522	77	47.78	#ERROR!	1.61	0.000175	0.00759
organophosphate metabolic process (GO:0019637)	526	82	48.15	#ERROR!	1.7	2.09e-05	0.00131
aromatic compound biosynthetic process (GO:0019438)	537	77	49.16	#ERROR!	1.57	0.000377	0.0143
heterocycle biosynthetic process (GO:0018130)	538	79	49.25	#ERROR!	1.6	0.000162	0.00711
cytoskeleton organization (GO:0007010)	545	87	49.89	#ERROR!	1.74	4.04e-06	0.000316
protein transport (GO:0015031)	550	84	50.35	#ERROR!	1.67	3.1e-05	0.00182
protein modification by small protein conjugation or removal (GO:0070647)	553	91	50.62	#ERROR!	1.8	7.9e-07	7.91e-05
cellular response to chemical stimulus (GO:0070887)	556	83	50.9	#ERROR!	1.63	6.37e-05	0.00317
establishment of protein localization (GO:0045184)	569	87	52.09	#ERROR!	1.67	2.22e-05	0.00136
RNA processing (GO:0006396)	582	79	53.28	#ERROR!	1.48	0.00133	0.0376
intracellular signal transduction (GO:0035556)	584	81	53.46	#ERROR!	1.52	0.00064	0.0211
organic cyclic compound biosynthetic process (GO:1901362)	589	82	53.92	#ERROR!	1.52	0.000523	0.0185
anatomical structure morphogenesis (GO:0009653)	617	95	56.48	#ERROR!	1.68	7.08e-06	0.000485
intracellular transport (GO:0046907)	623	95	57.03	#ERROR!	1.67	8.06e-06	0.000542
vesicle-mediated transport (GO:0016192)	635	88	58.13	#ERROR!	1.51	0.000382	0.0143
positive regulation of nitrogen compound metabolic process (GO:0051173)	649	86	59.41	#ERROR!	1.45	0.00181	0.048
regulation of signal transduction (GO:0009966)	663	91	60.69	#ERROR!	1.5	0.000393	0.0146
animal organ development (GO:0048513)	699	102	63.99	#ERROR!	1.59	2.28e-05	0.00139
protein localization (GO:0008104)	705	101	64.54	#ERROR!	1.57	4.37e-05	0.00234
cellular macromolecule localization (GO:0070727)	708	102	64.81	#ERROR!	1.57	3.4e-05	0.00197
establishment of localization in cell (GO:0051649)	709	102	64.9	#ERROR!	1.57	3.47e-05	0.00199
nitrogen compound transport (GO:0071705)	739	113	67.65	#ERROR!	1.67	1.08e-06	0.000103
regulation of signaling (GO:0023051)	741	97	67.83	#ERROR!	1.43	0.00118	0.0349
positive regulation of metabolic process (GO:0009893)	750	103	68.65	#ERROR!	1.5	0.000195	0.00829
cellular catabolic process (GO:0044248)	763	152	69.84	#ERROR!	2.18	1.94e-16	7.95e-14
organic substance catabolic process (GO:1901575)	795	169	72.77	#ERROR!	2.32	1.17e-20	8.32e-18
cellular component assembly (GO:0022607)	823	115	75.34	#ERROR!	1.53	4.09e-05	0.00225
cell differentiation (GO:0030154)	835	115	76.44	#ERROR!	1.5	6e-05	0.00302
cellular developmental process (GO:0048869)	840	115	76.89	#ERROR!	1.5	7.98e-05	0.00389
response to stress (GO:0006950)	855	135	78.27	#ERROR!	1.72	1.52e-08	2.32e-06
proteolysis (GO:0006508)	886	170	81.1	#ERROR!	2.1	6.4e-17	2.94e-14
small molecule metabolic process (GO:0044281)	889	171	81.38	#ERROR!	2.1	4.36e-17	2.13e-14
cellular nitrogen compound biosynthetic process (GO:0044271)	906	133	82.93	#ERROR!	1.6	7.74e-07	7.95e-05
negative regulation of cellular process (GO:0048523)	913	132	83.58	#ERROR!	1.58	1.95e-06	0.000173
organonitrogen compound biosynthetic process (GO:1901566)	923	124	84.49	#ERROR!	1.47	8.08e-05	0.00391
regulation of biological quality (GO:0065008)	931	117	85.22	#ERROR!	1.37	0.00139	0.0391
catabolic process (GO:0009056)	934	195	85.5	#ERROR!	2.28	5.82e-23	5.67e-20
macromolecule localization (GO:0033036)	934	122	85.5	#ERROR!	1.43	0.000272	0.0109
cellular component biogenesis (GO:0044085)	978	157	89.53	#ERROR!	1.75	3.02e-10	6.04e-08
organic substance transport (GO:0071702)	979	132	89.62	#ERROR!	1.47	3.96e-05	0.00221
regulation of response to stimulus (GO:0048583)	984	123	90.07	#ERROR!	1.37	0.00126	0.0362
phosphorylation (GO:0016310)	985	122	90.17	#ERROR!	1.35	0.00185	0.0485
cellular localization (GO:0051641)	992	135	90.81	#ERROR!	1.49	2.15e-05	0.00133
RNA metabolic process (GO:0016070)	995	126	91.08	#ERROR!	1.38	0.000743	0.0236
system development (GO:0048731)	1010	128	92.45	#ERROR!	1.38	0.000664	0.0217
positive regulation of cellular process (GO:0048522)	1063	136	97.31	#ERROR!	1.4	0.000272	0.0108
negative regulation of biological process (GO:0048519)	1160	158	106.19	#ERROR!	1.49	3.97e-06	0.000313
multicellular organism development (GO:0007275)	1165	149	106.64	#ERROR!	1.4	0.000147	0.00657
gene expression (GO:0010467)	1251	177	114.52	#ERROR!	1.55	9.62e-08	1.29e-05
organelle organization (GO:0006996)	1269	181	116.16	#ERROR!	1.56	3.98e-08	5.97e-06
positive regulation of biological process (GO:0048518)	1314	160	120.28	#ERROR!	1.33	0.000676	0.022
anatomical structure development (GO:0048856)	1423	188	130.26	#ERROR!	1.44	2.5e-06	0.000212
cellular biosynthetic process (GO:0044249)	1453	202	133.01	#ERROR!	1.52	4.06e-08	5.98e-06
organic substance biosynthetic process (GO:1901576)	1501	207	137.4	#ERROR!	1.51	4.95e-08	7.16e-06
phosphate-containing compound metabolic process (GO:0006796)	1518	202	138.96	#ERROR!	1.45	6.48e-07	7.12e-05
phosphorus metabolic process (GO:0006793)	1534	203	140.42	#ERROR!	1.45	9.11e-07	9e-05
biosynthetic process (GO:0009058)	1545	223	141.43	#ERROR!	1.58	3.66e-10	7.13e-08
developmental process (GO:0032502)	1585	216	145.09	#ERROR!	1.49	4.98e-08	7.06e-06
regulation of macromolecule biosynthetic process (GO:0010556)	1720	200	157.45	#ERROR!	1.27	0.00111	0.0331
regulation of cellular biosynthetic process (GO:0031326)	1743	203	159.55	#ERROR!	1.27	0.00102	0.0307
regulation of biosynthetic process (GO:0009889)	1750	204	160.19	#ERROR!	1.27	0.000895	0.0275
regulation of nucleobase-containing compound metabolic process (GO:0019219)	1758	203	160.93	#ERROR!	1.26	0.00143	0.0397
protein modification process (GO:0036211)	1997	257	182.8	#ERROR!	1.41	2.02e-07	2.55e-05
macromolecule modification (GO:0043412)	2165	278	198.18	#ERROR!	1.4	6.71e-08	9.19e-06
regulation of cellular metabolic process (GO:0031323)	2189	262	200.38	#ERROR!	1.31	2.75e-05	0.00163
cellular component organization (GO:0016043)	2244	292	205.41	#ERROR!	1.42	1e-08	1.57e-06
regulation of nitrogen compound metabolic process (GO:0051171)	2269	272	207.7	#ERROR!	1.31	1.59e-05	0.00102
transport (GO:0006810)	2301	279	210.63	#ERROR!	1.32	5.36e-06	0.000402
regulation of primary metabolic process (GO:0080090)	2301	279	210.63	#ERROR!	1.32	5.36e-06	0.000398
establishment of localization (GO:0051234)	2340	282	214.2	#ERROR!	1.32	7.44e-06	0.000505
cellular component organization or biogenesis (GO:0071840)	2388	331	218.6	#ERROR!	1.51	6.73e-13	1.81e-10
regulation of macromolecule metabolic process (GO:0060255)	2424	280	221.89	#ERROR!	1.26	0.000149	0.0066
localization (GO:0051179)	2470	296	226.1	#ERROR!	1.31	6.13e-06	0.000435
regulation of metabolic process (GO:0019222)	2558	305	234.16	#ERROR!	1.3	6.04e-06	0.000432
protein metabolic process (GO:0019538)	3012	423	275.72	#ERROR!	1.53	1.78e-17	9.26e-15
organonitrogen compound metabolic process (GO:1901564)	3602	539	329.72	#ERROR!	1.63	6.85e-29	1.34e-25
macromolecule metabolic process (GO:0043170)	5003	575	457.97	#ERROR!	1.26	8.87e-09	1.41e-06
cellular metabolic process (GO:0044237)	5339	663	488.73	#ERROR!	1.36	1.01e-16	4.39e-14
nitrogen compound metabolic process (GO:0006807)	5560	691	508.96	#ERROR!	1.36	1.1e-17	6.58e-15
regulation of cellular process (GO:0050794)	5861	605	536.51	#ERROR!	1.13	0.00119	0.035
primary metabolic process (GO:0044238)	6050	747	553.81	#ERROR!	1.35	6.73e-19	4.38e-16
organic substance metabolic process (GO:0071704)	6266	795	573.59	#ERROR!	1.39	8.36e-24	9.32e-21
regulation of biological process (GO:0050789)	6333	655	579.72	#ERROR!	1.13	0.000518	0.0185
metabolic process (GO:0008152)	6673	856	610.84	#ERROR!	1.4	7.73e-28	1e-24
biological regulation (GO:0065007)	6906	722	632.17	#ERROR!	1.14	4.99e-05	0.00265
cellular process (GO:0009987)	11479	1320	1050.78	#ERROR!	1.26	2.89e-30	7.51e-27
biological_process (GO:0008150)	14423	1614	1320.27	#ERROR!	1.22	2.65e-41	1.03e-37

## Sheet: LMvsSp_LM
GO biological process complete	Xenopus tropicalis - REFLIST (22504)	Input (2482)	Expected	Over/Under	Fold Enrichment	raw P-value	FDR
ubiquinone biosynthetic process (GO:0006744)	16	10	1.76	#ERROR!	5.67	0.000109	0.00484
ubiquinone metabolic process (GO:0006743)	16	10	1.76	#ERROR!	5.67	0.000109	0.00482
quinone biosynthetic process (GO:1901663)	16	10	1.76	#ERROR!	5.67	0.000109	0.00479
ketone biosynthetic process (GO:0042181)	18	11	1.99	#ERROR!	5.54	5.75e-05	0.00282
quinone metabolic process (GO:1901661)	18	11	1.99	#ERROR!	5.54	5.75e-05	0.00281
mitochondrial RNA metabolic process (GO:0000959)	12	7	1.32	#ERROR!	5.29	0.00162	0.0446
formation of cytoplasmic translation initiation complex (GO:0001732)	18	10	1.99	#ERROR!	5.04	0.000224	0.00853
heart contraction (GO:0060047)	20	11	2.21	#ERROR!	4.99	0.000117	0.00503
branched-chain amino acid metabolic process (GO:0009081)	15	8	1.65	#ERROR!	4.84	0.00117	0.0338
heart process (GO:0003015)	21	11	2.32	#ERROR!	4.75	0.000162	0.00673
negative regulation of actin filament depolymerization (GO:0030835)	30	15	3.31	#ERROR!	4.53	1.66e-05	0.000987
actin filament capping (GO:0051693)	28	14	3.09	#ERROR!	4.53	3.16e-05	0.00166
skeletal muscle tissue development (GO:0007519)	22	11	2.43	#ERROR!	4.53	0.000221	0.00855
cytoplasmic translational initiation (GO:0002183)	26	13	2.87	#ERROR!	4.53	6.03e-05	0.00292
cellular ketone metabolic process (GO:0042180)	34	17	3.75	#ERROR!	4.53	4.59e-06	0.000325
cytoplasmic translation (GO:0002181)	45	22	4.96	#ERROR!	4.43	2.55e-07	2.52e-05
skeletal muscle organ development (GO:0060538)	25	12	2.76	#ERROR!	4.35	0.000155	0.00652
positive regulation of autophagy (GO:0010508)	21	10	2.32	#ERROR!	4.32	0.000574	0.0189
regulation of actin filament depolymerization (GO:0030834)	34	15	3.75	#ERROR!	4	5.16e-05	0.00256
muscle tissue development (GO:0060537)	50	22	5.51	#ERROR!	3.99	1.03e-06	9.05e-05
striated muscle cell differentiation (GO:0051146)	46	20	5.07	#ERROR!	3.94	3.65e-06	0.000274
translational initiation (GO:0006413)	67	29	7.39	#ERROR!	3.92	2.78e-08	3.29e-06
ribosomal large subunit biogenesis (GO:0042273)	44	19	4.85	#ERROR!	3.92	6.86e-06	0.00045
negative regulation of actin filament polymerization (GO:0030837)	33	14	3.64	#ERROR!	3.85	0.000127	0.0054
negative regulation of protein-containing complex disassembly (GO:0043242)	38	16	4.19	#ERROR!	3.82	4.58e-05	0.00232
negative regulation of protein depolymerization (GO:1901880)	36	15	3.97	#ERROR!	3.78	8.62e-05	0.00405
negative regulation of protein polymerization (GO:0032272)	36	15	3.97	#ERROR!	3.78	8.62e-05	0.00403
mitochondrial gene expression (GO:0140053)	34	14	3.75	#ERROR!	3.73	0.000163	0.00671
muscle cell differentiation (GO:0042692)	54	22	5.96	#ERROR!	3.69	2.83e-06	0.000221
muscle cell development (GO:0055001)	35	14	3.86	#ERROR!	3.63	0.000207	0.0082
regulation of vasculature development (GO:1901342)	35	14	3.86	#ERROR!	3.63	0.000207	0.00816
fatty acid beta-oxidation (GO:0006635)	33	13	3.64	#ERROR!	3.57	0.000389	0.0139
regulation of angiogenesis (GO:0045765)	33	13	3.64	#ERROR!	3.57	0.000389	0.0138
fatty acid oxidation (GO:0019395)	36	14	3.97	#ERROR!	3.53	0.000262	0.00976
muscle contraction (GO:0006936)	34	13	3.75	#ERROR!	3.47	0.00049	0.0169
negative regulation of protein-containing complex assembly (GO:0031333)	42	16	4.63	#ERROR!	3.45	0.000118	0.00507
muscle structure development (GO:0061061)	101	38	11.14	#ERROR!	3.41	4.77e-09	5.91e-07
muscle organ development (GO:0007517)	59	22	6.51	#ERROR!	3.38	8.88e-06	0.000559
mitochondrial transport (GO:0006839)	46	17	5.07	#ERROR!	3.35	9.89e-05	0.00446
lipid oxidation (GO:0034440)	38	14	4.19	#ERROR!	3.34	0.000408	0.0143
ribosome biogenesis (GO:0042254)	183	66	20.18	#ERROR!	3.27	5.95e-14	1.01e-11
regulation of protein-containing complex disassembly (GO:0043244)	50	18	5.51	#ERROR!	3.26	8.2e-05	0.0039
muscle system process (GO:0003012)	39	14	4.3	#ERROR!	3.25	0.000504	0.0173
regulation of protein depolymerization (GO:1901879)	42	15	4.63	#ERROR!	3.24	0.000337	0.0122
canonical Wnt signaling pathway (GO:0060070)	37	13	4.08	#ERROR!	3.19	0.000931	0.0282
ATP metabolic process (GO:0046034)	58	20	6.4	#ERROR!	3.13	5.53e-05	0.00273
protein import into nucleus (GO:0006606)	38	13	4.19	#ERROR!	3.1	0.00114	0.0333
ribonucleoside triphosphate biosynthetic process (GO:0009201)	38	13	4.19	#ERROR!	3.1	0.00114	0.0331
negative regulation of supramolecular fiber organization (GO:1902904)	50	17	5.51	#ERROR!	3.08	0.000224	0.00861
oxidative phosphorylation (GO:0006119)	50	17	5.51	#ERROR!	3.08	0.000224	0.00857
aerobic respiration (GO:0009060)	77	26	8.49	#ERROR!	3.06	6.18e-06	0.000412
translation (GO:0006412)	333	112	36.73	#ERROR!	3.05	1.24e-20	5.39e-18
mitochondrion organization (GO:0007005)	161	54	17.76	#ERROR!	3.04	1.03e-10	1.5e-08
positive regulation of catabolic process (GO:0009896)	93	31	10.26	#ERROR!	3.02	1.04e-06	8.98e-05
fatty acid catabolic process (GO:0009062)	42	14	4.63	#ERROR!	3.02	0.000917	0.0278
import into nucleus (GO:0051170)	39	13	4.3	#ERROR!	3.02	0.00138	0.0389
peptide biosynthetic process (GO:0043043)	338	112	37.28	#ERROR!	3	2.41e-20	9.91e-18
purine ribonucleoside triphosphate metabolic process (GO:0009205)	70	23	7.72	#ERROR!	2.98	2.96e-05	0.00158
purine nucleoside triphosphate metabolic process (GO:0009144)	70	23	7.72	#ERROR!	2.98	2.96e-05	0.00157
ribonucleoprotein complex biogenesis (GO:0022613)	250	82	27.57	#ERROR!	2.97	5.07e-15	1.02e-12
aerobic electron transport chain (GO:0019646)	40	13	4.41	#ERROR!	2.95	0.00167	0.0453
ribonucleoside triphosphate metabolic process (GO:0009199)	77	25	8.49	#ERROR!	2.94	1.61e-05	0.000964
cellular respiration (GO:0045333)	87	28	9.6	#ERROR!	2.92	5.86e-06	0.000394
negative regulation of cytoskeleton organization (GO:0051494)	53	17	5.85	#ERROR!	2.91	0.000393	0.0139
electron transport chain (GO:0022900)	75	24	8.27	#ERROR!	2.9	2.86e-05	0.00156
regulation of protein catabolic process (GO:0042176)	51	16	5.62	#ERROR!	2.84	0.000703	0.0223
monocarboxylic acid catabolic process (GO:0072329)	48	15	5.29	#ERROR!	2.83	0.00105	0.0314
peptide metabolic process (GO:0006518)	388	121	42.79	#ERROR!	2.83	4.4e-20	1.63e-17
nucleoside triphosphate biosynthetic process (GO:0009142)	45	14	4.96	#ERROR!	2.82	0.00158	0.0438
protein localization to nucleus (GO:0034504)	45	14	4.96	#ERROR!	2.82	0.00158	0.0436
rRNA processing (GO:0006364)	126	39	13.9	#ERROR!	2.81	2.51e-07	2.51e-05
respiratory electron transport chain (GO:0022904)	55	17	6.07	#ERROR!	2.8	0.000558	0.0185
positive regulation of cellular catabolic process (GO:0031331)	79	24	8.71	#ERROR!	2.75	7.73e-05	0.0037
energy derivation by oxidation of organic compounds (GO:0015980)	112	34	12.35	#ERROR!	2.75	2.06e-06	0.000168
rRNA metabolic process (GO:0016072)	132	40	14.56	#ERROR!	2.75	2.61e-07	2.54e-05
nucleoside triphosphate metabolic process (GO:0009141)	86	26	9.49	#ERROR!	2.74	3.84e-05	0.00199
amide biosynthetic process (GO:0043604)	391	118	43.12	#ERROR!	2.74	1.03e-18	3.1e-16
cellular response to toxic substance (GO:0097237)	60	18	6.62	#ERROR!	2.72	0.000805	0.0249
cellular detoxification (GO:1990748)	60	18	6.62	#ERROR!	2.72	0.000805	0.0248
proteasomal protein catabolic process (GO:0010498)	162	48	17.87	#ERROR!	2.69	3.54e-08	4.12e-06
external encapsulating structure organization (GO:0045229)	96	28	10.59	#ERROR!	2.64	2.87e-05	0.00156
extracellular matrix organization (GO:0030198)	96	28	10.59	#ERROR!	2.64	2.87e-05	0.00154
establishment of protein localization to organelle (GO:0072594)	120	35	13.23	#ERROR!	2.64	4.35e-06	0.000311
proteolysis involved in protein catabolic process (GO:0051603)	318	92	35.07	#ERROR!	2.62	8.31e-14	1.38e-11
extracellular structure organization (GO:0043062)	97	28	10.7	#ERROR!	2.62	3.29e-05	0.00172
negative regulation of developmental process (GO:0051093)	66	19	7.28	#ERROR!	2.61	0.000702	0.0224
response to toxic substance (GO:0009636)	70	20	7.72	#ERROR!	2.59	0.000526	0.0178
protein catabolic process (GO:0030163)	334	95	36.84	#ERROR!	2.58	5.1e-14	8.84e-12
generation of precursor metabolites and energy (GO:0006091)	178	50	19.63	#ERROR!	2.55	7.55e-08	8.42e-06
carboxylic acid catabolic process (GO:0046395)	116	32	12.79	#ERROR!	2.5	2.18e-05	0.00125
proteasome-mediated ubiquitin-dependent protein catabolic process (GO:0043161)	149	41	16.43	#ERROR!	2.49	1.95e-06	0.000162
small molecule catabolic process (GO:0044282)	161	44	17.76	#ERROR!	2.48	8.26e-07	7.49e-05
detoxification (GO:0098754)	66	18	7.28	#ERROR!	2.47	0.00147	0.041
regulation of catabolic process (GO:0009894)	169	46	18.64	#ERROR!	2.47	4.84e-07	4.66e-05
negative regulation of organelle organization (GO:0010639)	81	22	8.93	#ERROR!	2.46	0.00068	0.0219
blood circulation (GO:0008015)	81	22	8.93	#ERROR!	2.46	0.00068	0.0218
organic acid catabolic process (GO:0016054)	118	32	13.01	#ERROR!	2.46	2.74e-05	0.00151
cellular amide metabolic process (GO:0043603)	500	135	55.15	#ERROR!	2.45	8.2e-18	2.13e-15
modification-dependent protein catabolic process (GO:0019941)	293	78	32.32	#ERROR!	2.41	2.04e-10	2.8e-08
modification-dependent macromolecule catabolic process (GO:0043632)	297	79	32.76	#ERROR!	2.41	1.48e-10	2.11e-08
circulatory system process (GO:0003013)	83	22	9.15	#ERROR!	2.4	0.000773	0.0241
purine ribonucleotide biosynthetic process (GO:0009152)	110	29	12.13	#ERROR!	2.39	9.66e-05	0.00441
ribonucleoprotein complex subunit organization (GO:0071826)	95	25	10.48	#ERROR!	2.39	0.000319	0.0116
ubiquitin-dependent protein catabolic process (GO:0006511)	289	76	31.87	#ERROR!	2.38	4.78e-10	6.22e-08
cellular modified amino acid metabolic process (GO:0006575)	80	21	8.82	#ERROR!	2.38	0.00113	0.0334
angiogenesis (GO:0001525)	80	21	8.82	#ERROR!	2.38	0.00113	0.0333
macromolecule catabolic process (GO:0009057)	439	114	48.42	#ERROR!	2.35	3.71e-14	6.74e-12
purine nucleotide biosynthetic process (GO:0006164)	112	29	12.35	#ERROR!	2.35	0.000168	0.00686
ribonucleoprotein complex assembly (GO:0022618)	89	23	9.82	#ERROR!	2.34	0.000683	0.0218
ribonucleotide biosynthetic process (GO:0009260)	124	32	13.68	#ERROR!	2.34	6.89e-05	0.00332
protein maturation (GO:0051604)	87	22	9.6	#ERROR!	2.29	0.0011	0.0326
cellular metal ion homeostasis (GO:0006875)	91	23	10.04	#ERROR!	2.29	0.000834	0.0254
ribose phosphate biosynthetic process (GO:0046390)	127	32	14.01	#ERROR!	2.28	9.18e-05	0.00421
heart development (GO:0007507)	131	33	14.45	#ERROR!	2.28	0.000103	0.00463
organonitrogen compound catabolic process (GO:1901565)	493	124	54.37	#ERROR!	2.28	2.03e-14	3.86e-12
ribonucleotide metabolic process (GO:0009259)	191	48	21.07	#ERROR!	2.28	2e-06	0.000164
purine ribonucleotide metabolic process (GO:0009150)	176	44	19.41	#ERROR!	2.27	6.63e-06	0.000439
purine-containing compound biosynthetic process (GO:0072522)	116	29	12.79	#ERROR!	2.27	0.000229	0.00868
protein localization to organelle (GO:0033365)	201	50	22.17	#ERROR!	2.26	1.92e-06	0.000161
negative regulation of cellular component organization (GO:0051129)	101	25	11.14	#ERROR!	2.24	0.000788	0.0245
ribose phosphate metabolic process (GO:0019693)	195	48	21.51	#ERROR!	2.23	3.91e-06	0.000288
ncRNA processing (GO:0034470)	273	67	30.11	#ERROR!	2.23	4.36e-08	5e-06
circulatory system development (GO:0072359)	233	57	25.7	#ERROR!	2.22	5.06e-07	4.81e-05
purine nucleotide metabolic process (GO:0006163)	180	44	19.85	#ERROR!	2.22	1.39e-05	0.000839
cellular macromolecule biosynthetic process (GO:0034645)	620	149	68.38	#ERROR!	2.18	9.54e-16	2.01e-13
cellular macromolecule catabolic process (GO:0044265)	387	93	42.68	#ERROR!	2.18	3.55e-10	4.77e-08
organic substance catabolic process (GO:1901575)	795	191	87.68	#ERROR!	2.18	7.37e-20	2.61e-17
tube morphogenesis (GO:0035239)	147	35	16.21	#ERROR!	2.16	0.000144	0.00609
catabolic process (GO:0009056)	934	220	103.01	#ERROR!	2.14	6.1e-22	3.17e-19
regulation of cellular catabolic process (GO:0031329)	145	34	15.99	#ERROR!	2.13	0.000218	0.00845
purine-containing compound metabolic process (GO:0072521)	192	45	21.18	#ERROR!	2.13	2.46e-05	0.00138
DNA replication (GO:0006260)	116	27	12.79	#ERROR!	2.11	0.00105	0.0314
nucleotide biosynthetic process (GO:0009165)	155	36	17.1	#ERROR!	2.11	0.000211	0.00829
cellular nitrogen compound biosynthetic process (GO:0044271)	906	206	99.92	#ERROR!	2.06	5.59e-19	1.74e-16
cellular catabolic process (GO:0044248)	763	173	84.15	#ERROR!	2.06	4.4e-16	9.54e-14
anatomical structure formation involved in morphogenesis (GO:0048646)	230	52	25.37	#ERROR!	2.05	1.25e-05	0.000762
nucleoside phosphate biosynthetic process (GO:1901293)	161	36	17.76	#ERROR!	2.03	0.000291	0.0108
nucleotide metabolic process (GO:0009117)	255	57	28.12	#ERROR!	2.03	5.83e-06	0.000395
regulation of cell population proliferation (GO:0042127)	148	33	16.32	#ERROR!	2.02	0.000631	0.0207
gene expression (GO:0010467)	1251	278	137.97	#ERROR!	2.01	2.14e-24	1.19e-21
fatty acid metabolic process (GO:0006631)	140	31	15.44	#ERROR!	2.01	0.00113	0.0333
monocarboxylic acid metabolic process (GO:0032787)	222	49	24.48	#ERROR!	2	3.56e-05	0.00185
organonitrogen compound biosynthetic process (GO:1901566)	923	203	101.8	#ERROR!	1.99	1.69e-17	4.26e-15
transmembrane receptor protein tyrosine kinase signaling pathway (GO:0007169)	169	37	18.64	#ERROR!	1.99	0.00038	0.0137
nucleoside phosphate metabolic process (GO:0006753)	265	58	29.23	#ERROR!	1.98	8.5e-06	0.00054
regulation of cell differentiation (GO:0045595)	151	33	16.65	#ERROR!	1.98	0.000746	0.0236
tube development (GO:0035295)	189	41	20.85	#ERROR!	1.97	0.000217	0.00847
endomembrane system organization (GO:0010256)	154	33	16.98	#ERROR!	1.94	0.00122	0.0349
RNA modification (GO:0009451)	155	33	17.1	#ERROR!	1.93	0.00127	0.036
lipid catabolic process (GO:0016042)	155	33	17.1	#ERROR!	1.93	0.00127	0.0359
ncRNA metabolic process (GO:0034660)	357	76	39.37	#ERROR!	1.93	8.85e-07	7.85e-05
macromolecule biosynthetic process (GO:0009059)	912	193	100.59	#ERROR!	1.92	3.94e-15	8.08e-13
protein-containing complex organization (GO:0043933)	466	97	51.4	#ERROR!	1.89	6.75e-08	7.64e-06
oxoacid metabolic process (GO:0043436)	459	95	50.62	#ERROR!	1.88	1.19e-07	1.31e-05
actin filament-based process (GO:0030029)	252	52	27.79	#ERROR!	1.87	9.81e-05	0.00445
carboxylic acid metabolic process (GO:0019752)	456	94	50.29	#ERROR!	1.87	1.61e-07	1.7e-05
regulation of developmental process (GO:0050793)	317	65	34.96	#ERROR!	1.86	1.97e-05	0.00115
protein ubiquitination (GO:0016567)	415	85	45.77	#ERROR!	1.86	7.52e-07	6.9e-05
organic acid metabolic process (GO:0006082)	464	95	51.18	#ERROR!	1.86	1.99e-07	2.07e-05
nucleobase-containing small molecule metabolic process (GO:0055086)	308	63	33.97	#ERROR!	1.85	2.28e-05	0.0013
cellular component biogenesis (GO:0044085)	978	200	107.87	#ERROR!	1.85	1.91e-14	3.72e-12
actin cytoskeleton organization (GO:0030036)	246	50	27.13	#ERROR!	1.84	0.00018	0.00734
biosynthetic process (GO:0009058)	1545	312	170.4	#ERROR!	1.83	1.58e-21	7.24e-19
cellular biosynthetic process (GO:0044249)	1453	293	160.25	#ERROR!	1.83	3.28e-20	1.28e-17
small molecule metabolic process (GO:0044281)	889	179	98.05	#ERROR!	1.83	1.59e-12	2.48e-10
protein-containing complex assembly (GO:0065003)	415	83	45.77	#ERROR!	1.81	2.32e-06	0.000187
proteolysis (GO:0006508)	886	177	97.72	#ERROR!	1.81	4.3e-12	6.45e-10
protein modification by small protein conjugation (GO:0032446)	447	89	49.3	#ERROR!	1.81	1.21e-06	0.000104
negative regulation of macromolecule biosynthetic process (GO:0010558)	322	64	35.51	#ERROR!	1.8	4.74e-05	0.00239
organic substance biosynthetic process (GO:1901576)	1501	298	165.55	#ERROR!	1.8	1.09e-19	3.68e-17
supramolecular fiber organization (GO:0097435)	208	41	22.94	#ERROR!	1.79	0.00127	0.0361
small molecule biosynthetic process (GO:0044283)	220	43	24.26	#ERROR!	1.77	0.00118	0.0341
protein modification by small protein conjugation or removal (GO:0070647)	553	108	60.99	#ERROR!	1.77	2.19e-07	2.25e-05
intracellular protein transport (GO:0006886)	325	63	35.84	#ERROR!	1.76	0.000104	0.00462
negative regulation of cellular biosynthetic process (GO:0031327)	331	64	36.51	#ERROR!	1.75	8.62e-05	0.00408
enzyme-linked receptor protein signaling pathway (GO:0007167)	249	48	27.46	#ERROR!	1.75	0.000817	0.025
negative regulation of biosynthetic process (GO:0009890)	332	64	36.62	#ERROR!	1.75	8.97e-05	0.00416
RNA processing (GO:0006396)	582	112	64.19	#ERROR!	1.74	2.22e-07	2.25e-05
negative regulation of RNA biosynthetic process (GO:1902679)	260	50	28.68	#ERROR!	1.74	0.000549	0.0185
negative regulation of DNA-templated transcription (GO:0045892)	260	50	28.68	#ERROR!	1.74	0.000549	0.0184
negative regulation of nucleic acid-templated transcription (GO:1903507)	260	50	28.68	#ERROR!	1.74	0.000549	0.0183
response to stress (GO:0006950)	855	164	94.3	#ERROR!	1.74	4.1e-10	5.43e-08
cellular response to stress (GO:0033554)	507	97	55.92	#ERROR!	1.73	2.37e-06	0.000188
organonitrogen compound metabolic process (GO:1901564)	3602	680	397.27	#ERROR!	1.71	1.39e-41	3.6e-38
homeostatic process (GO:0042592)	297	56	32.76	#ERROR!	1.71	0.000435	0.0151
negative regulation of RNA metabolic process (GO:0051253)	276	52	30.44	#ERROR!	1.71	0.000751	0.0236
protein metabolic process (GO:0019538)	3012	559	332.2	#ERROR!	1.68	2.69e-31	2.33e-28
tissue development (GO:0009888)	380	70	41.91	#ERROR!	1.67	0.000168	0.00689
negative regulation of cellular process (GO:0048523)	913	167	100.7	#ERROR!	1.66	6.26e-09	7.64e-07
establishment of protein localization (GO:0045184)	569	104	62.76	#ERROR!	1.66	5.72e-06	0.000391
protein transport (GO:0015031)	550	100	60.66	#ERROR!	1.65	1.02e-05	0.000639
intracellular transport (GO:0046907)	623	113	68.71	#ERROR!	1.64	3.2e-06	0.000247
negative regulation of nucleobase-containing compound metabolic process (GO:0045934)	298	54	32.87	#ERROR!	1.64	0.00119	0.034
negative regulation of cellular metabolic process (GO:0031324)	423	76	46.65	#ERROR!	1.63	0.000194	0.00774
organophosphate biosynthetic process (GO:0090407)	301	54	33.2	#ERROR!	1.63	0.00165	0.0451
positive regulation of metabolic process (GO:0009893)	750	134	82.72	#ERROR!	1.62	7.35e-07	6.83e-05
nitrogen compound transport (GO:0071705)	739	132	81.51	#ERROR!	1.62	8.29e-07	7.44e-05
positive regulation of nucleobase-containing compound metabolic process (GO:0045935)	439	78	48.42	#ERROR!	1.61	0.000188	0.00762
peptidyl-amino acid modification (GO:0018193)	417	74	45.99	#ERROR!	1.61	0.000315	0.0115
cellular response to DNA damage stimulus (GO:0006974)	344	61	37.94	#ERROR!	1.61	0.00102	0.0307
nucleobase-containing compound biosynthetic process (GO:0034654)	485	86	53.49	#ERROR!	1.61	9.16e-05	0.00423
heterocycle biosynthetic process (GO:0018130)	538	95	59.34	#ERROR!	1.6	4.89e-05	0.00245
cellular macromolecule localization (GO:0070727)	708	124	78.09	#ERROR!	1.59	3.91e-06	0.000285
protein localization (GO:0008104)	705	123	77.76	#ERROR!	1.58	4.98e-06	0.00035
cellular component assembly (GO:0022607)	823	143	90.77	#ERROR!	1.58	1.22e-06	0.000104
organelle organization (GO:0006996)	1269	220	139.96	#ERROR!	1.57	1.05e-09	1.35e-07
positive regulation of RNA metabolic process (GO:0051254)	404	70	44.56	#ERROR!	1.57	0.000806	0.0247
aromatic compound biosynthetic process (GO:0019438)	537	93	59.23	#ERROR!	1.57	0.000111	0.00485
RNA metabolic process (GO:0016070)	995	172	109.74	#ERROR!	1.57	1.23e-07	1.33e-05
positive regulation of nitrogen compound metabolic process (GO:0051173)	649	112	71.58	#ERROR!	1.56	2.6e-05	0.00145
positive regulation of cellular metabolic process (GO:0031325)	650	112	71.69	#ERROR!	1.56	2.63e-05	0.00146
establishment of localization in cell (GO:0051649)	709	122	78.2	#ERROR!	1.56	1.16e-05	0.00071
negative regulation of biological process (GO:0048519)	1160	199	127.94	#ERROR!	1.56	1.48e-08	1.78e-06
cellular component organization or biogenesis (GO:0071840)	2388	409	263.38	#ERROR!	1.55	6.31e-17	1.54e-14
positive regulation of macromolecule metabolic process (GO:0010604)	685	117	75.55	#ERROR!	1.55	2.44e-05	0.00138
cellular response to chemical stimulus (GO:0070887)	556	94	61.32	#ERROR!	1.53	0.000191	0.00767
macromolecule modification (GO:0043412)	2165	366	238.78	#ERROR!	1.53	2.18e-14	4.05e-12
response to organic substance (GO:0010033)	522	87	57.57	#ERROR!	1.51	0.000574	0.019
protein modification process (GO:0036211)	1997	332	220.25	#ERROR!	1.51	3.05e-12	4.67e-10
intracellular signal transduction (GO:0035556)	584	97	64.41	#ERROR!	1.51	0.000266	0.00988
negative regulation of nitrogen compound metabolic process (GO:0051172)	533	88	58.79	#ERROR!	1.5	0.000653	0.0212
carbohydrate derivative metabolic process (GO:1901135)	576	95	63.53	#ERROR!	1.5	0.000395	0.0139
organic cyclic compound biosynthetic process (GO:1901362)	589	97	64.96	#ERROR!	1.49	0.000357	0.0129
organophosphate metabolic process (GO:0019637)	526	86	58.01	#ERROR!	1.48	0.000985	0.0297
animal organ development (GO:0048513)	699	113	77.09	#ERROR!	1.47	0.000261	0.00979
cellular localization (GO:0051641)	992	160	109.41	#ERROR!	1.46	1.09e-05	0.000674
metabolic process (GO:0008152)	6673	1071	735.98	#ERROR!	1.46	2.91e-41	5.67e-38
organic substance transport (GO:0071702)	979	157	107.98	#ERROR!	1.45	1.89e-05	0.00111
organic substance metabolic process (GO:0071704)	6266	1001	691.09	#ERROR!	1.45	1.24e-36	1.61e-33
nitrogen compound metabolic process (GO:0006807)	5560	888	613.22	#ERROR!	1.45	4.91e-31	3.83e-28
cellular metabolic process (GO:0044237)	5339	852	588.85	#ERROR!	1.45	2.42e-29	1.72e-26
macromolecule localization (GO:0033036)	934	149	103.01	#ERROR!	1.45	3.88e-05	0.00199
positive regulation of cellular process (GO:0048522)	1063	168	117.24	#ERROR!	1.43	2.01e-05	0.00116
cellular component organization (GO:0016043)	2244	354	247.49	#ERROR!	1.43	2.01e-10	2.8e-08
primary metabolic process (GO:0044238)	6050	953	667.26	#ERROR!	1.43	4.84e-32	4.72e-29
negative regulation of metabolic process (GO:0009892)	650	101	71.69	#ERROR!	1.41	0.00156	0.0435
macromolecule metabolic process (GO:0043170)	5003	771	551.79	#ERROR!	1.4	8.52e-22	4.16e-19
regulation of biological quality (GO:0065008)	931	143	102.68	#ERROR!	1.39	0.000256	0.00967
phosphate-containing compound metabolic process (GO:0006796)	1518	232	167.42	#ERROR!	1.39	3.33e-06	0.000252
phosphorus metabolic process (GO:0006793)	1534	234	169.19	#ERROR!	1.38	3.66e-06	0.000272
developmental process (GO:0032502)	1585	240	174.81	#ERROR!	1.37	4.19e-06	0.000303
cell differentiation (GO:0030154)	835	126	92.09	#ERROR!	1.37	0.00116	0.0335
positive regulation of biological process (GO:0048518)	1314	198	144.92	#ERROR!	1.37	4.34e-05	0.00221
cellular developmental process (GO:0048869)	840	126	92.64	#ERROR!	1.36	0.00144	0.0403
phosphorylation (GO:0016310)	985	147	108.64	#ERROR!	1.35	0.000769	0.0241
cellular nitrogen compound metabolic process (GO:0034641)	2917	434	321.72	#ERROR!	1.35	1.32e-09	1.66e-07
anatomical structure development (GO:0048856)	1423	209	156.94	#ERROR!	1.33	0.000114	0.00492
regulation of metabolic process (GO:0019222)	2558	374	282.13	#ERROR!	1.33	1.39e-07	1.48e-05
regulation of cellular metabolic process (GO:0031323)	2189	318	241.43	#ERROR!	1.32	2.73e-06	0.000215
regulation of primary metabolic process (GO:0080090)	2301	331	253.78	#ERROR!	1.3	3.21e-06	0.000246
multicellular organism development (GO:0007275)	1165	167	128.49	#ERROR!	1.3	0.00158	0.0439
cellular macromolecule metabolic process (GO:0044260)	2317	331	255.55	#ERROR!	1.3	5.6e-06	0.000387
transport (GO:0006810)	2301	328	253.78	#ERROR!	1.29	7.27e-06	0.000469
establishment of localization (GO:0051234)	2340	333	258.08	#ERROR!	1.29	7.18e-06	0.000467
localization (GO:0051179)	2470	350	272.42	#ERROR!	1.28	5.36e-06	0.000373
regulation of macromolecule metabolic process (GO:0060255)	2424	343	267.35	#ERROR!	1.28	8.39e-06	0.000537
regulation of nitrogen compound metabolic process (GO:0051171)	2269	321	250.25	#ERROR!	1.28	1.66e-05	0.000979
regulation of nucleobase-containing compound metabolic process (GO:0019219)	1758	246	193.89	#ERROR!	1.27	0.000388	0.0139
cellular process (GO:0009987)	11479	1603	1266.04	#ERROR!	1.27	2.29e-38	3.57e-35
regulation of macromolecule biosynthetic process (GO:0010556)	1720	240	189.7	#ERROR!	1.27	0.000529	0.0179
regulation of biosynthetic process (GO:0009889)	1750	244	193.01	#ERROR!	1.26	0.000506	0.0172
regulation of cellular biosynthetic process (GO:0031326)	1743	243	192.24	#ERROR!	1.26	0.000495	0.017
regulation of gene expression (GO:0010468)	1948	270	214.85	#ERROR!	1.26	0.000307	0.0113
regulation of RNA metabolic process (GO:0051252)	1679	230	185.18	#ERROR!	1.24	0.00165	0.045
biological_process (GO:0008150)	14423	1944	1590.73	#ERROR!	1.22	1.49e-48	1.16e-44
biological regulation (GO:0065007)	6906	853	761.67	#ERROR!	1.12	0.000194	0.00773
Unclassified (UNCLASSIFIED)	8081	538	891.27	-	0.6	1.49e-48	5.82e-45
system process (GO:0003008)	758	50	83.6	-	0.6	0.000158	0.00659
DNA metabolic process (GO:0006259)	1157	74	127.61	-	0.58	7.21e-07	6.78e-05
G protein-coupled receptor signaling pathway (GO:0007186)	1204	57	132.79	-	0.43	5.69e-13	9.26e-11
nervous system process (GO:0050877)	646	20	71.25	-	0.28	6.77e-12	9.97e-10
DNA recombination (GO:0006310)	709	20	78.2	-	0.26	4.86e-14	8.63e-12
sensory perception (GO:0007600)	567	14	62.54	-	0.22	1.5e-12	2.39e-10
positive regulation of innate immune response (GO:0045089)	101	1	11.14	-	0.09	0.000649	0.0212
positive regulation of response to biotic stimulus (GO:0002833)	101	1	11.14	-	0.09	0.000649	0.0211
positive regulation of defense response (GO:0031349)	104	1	11.47	-	0.09	0.000425	0.0148
detection of stimulus (GO:0051606)	461	4	50.84	-	0.08	3.41e-16	7.61e-14
detection of chemical stimulus involved in sensory perception of smell (GO:0050911)	390	1	43.01	-	0.02	8.55e-17	2.02e-14
sensory perception of smell (GO:0007608)	392	1	43.23	-	0.02	8.86e-17	2.03e-14
detection of chemical stimulus involved in sensory perception (GO:0050907)	422	1	46.54	-	0.02	3.27e-18	8.79e-16
detection of chemical stimulus (GO:0009593)	426	1	46.98	-	0.02	2.17e-18	6.28e-16
detection of stimulus involved in sensory perception (GO:0050906)	428	1	47.2	-	0.02	2.31e-18	6.44e-16
sensory perception of chemical stimulus (GO:0007606)	445	1	49.08	-	0.02	2.79e-19	9.08e-17
activation of innate immune response (GO:0002218)	89	0	9.82	-	< 0.01	0.000133	0.00564
transposition, DNA-mediated (GO:0006313)	547	0	60.33	-	< 0.01	1.28e-25	8.36e-23
transposition (GO:0032196)	547	0	60.33	-	< 0.01	1.28e-25	7.71e-23
DNA integration (GO:0015074)	734	0	80.95	-	< 0.01	2.11e-34	2.35e-31
